# Supplementary material for: Retrospective Insights of the COVID-19 Epidemic in the Major Latin American City, São Paulo, Southeastern Brazil
Source: Viruses. 2023 Jan 24;15(2):327. doi: 10.3390/v15020327 (PMC9965911; doi:10.3390/v15020327)
Supplement: Supplementary file 1 [file viruses-15-00327-s001.zip › Supplementary Table S1.xlsx]

## Sheet: Supplementary Table 01.tsv
Genome	Epidemiological week 2021	Sao Paulo Region	City
Genoma_Indels__SE32-But25_S25__Heidge_20-08-2021__SE32.fasta	32	South	SAO PAULO
Genoma_Indels__SE32-But15_S15__Heidge_20-08-2021__SE32.fasta	32	East	SAO PAULO
Genoma_Indels__SE32-But10_S10__Heidge_20-08-2021__SE32.fasta	32	East	SAO PAULO
Genoma_Indels__SE32-But14_S14__Heidge_20-08-2021__SE32.fasta	32	East	SAO PAULO
Genoma_Indels__SE32-But28_S28__Heidge_20-08-2021__SE32.fasta	32	South	SAO PAULO
Genoma_Indels__SE32-But17_S17__Heidge_20-08-2021__SE32.fasta	32	East	SAO PAULO
Genoma_Indels__SE32-But18_S18__Heidge_20-08-2021__SE32.fasta	32	East	SAO PAULO
Genoma_Indels__SE32-But23_S23__Heidge_20-08-2021__SE32.fasta	32	South	SAO PAULO
Genoma_Indels__SE32-But20_S20__Heidge_20-08-2021__SE32.fasta	32	South	SAO PAULO
Genoma_Indels__SE32-But06_S6__Heidge_20-08-2021__SE32.fasta	32	East	SAO PAULO
Genoma_Indels__SE32-But12_S12__Heidge_20-08-2021__SE32.fasta	32	East	SAO PAULO
Genoma_Indels__SE32-But24_S24__Heidge_20-08-2021__SE32.fasta	32	South	SAO PAULO
Genoma_Indels__SE32-But19_S19__Heidge_20-08-2021__SE32.fasta	32	East	SAO PAULO
Genoma_Indels__SE32-But26_S26__Heidge_20-08-2021__SE32.fasta	32	South	SAO PAULO
Genoma_Indels__SE32-But07_S7__Heidge_20-08-2021__SE32.fasta	32	East	SAO PAULO
Genoma_Indels__SE32-But01_S1__Heidge_20-08-2021__SE32.fasta	32	East	SAO PAULO
Genoma_Indels__SE32-But16_S16__Heidge_20-08-2021__SE32.fasta	32	East	SAO PAULO
Genoma_Indels__SE32-But22_S22__Heidge_20-08-2021__SE32.fasta	32	South	SAO PAULO
Genoma_Indels__SE32-But03_S3__Heidge_20-08-2021__SE32.fasta	32	East	SAO PAULO
Genoma_Indels__SE32-But04_S4__Heidge_20-08-2021__SE32.fasta	32	East	SAO PAULO
Genoma_Indels__SE32_INSIDE_155_S218__Butantan_24-08-2021__SE32_B.fasta	32	North	SAO PAULO
Genoma_Indels__se32_afip_21_S338__Butantan_24-08-2021__SE32_B.fasta	32	South	SAO PAULO
Genoma_Indels__SE32_INSIDE_243_S208__Butantan_24-08-2021__SE32_B.fasta	32	North	SAO PAULO
Genoma_Indels__CRSL_SE32_AMO131_S133__Butantan_24-08-2021__SE32_B.fasta	32	East	SAO PAULO
Genoma_Indels__SE32_INSIDE_62_S316__Butantan_24-08-2021__SE32_B.fasta	32	Southeast	SAO PAULO
Genoma_Indels__SE32_INSIDE_60_S314__Butantan_24-08-2021__SE32_B.fasta	32	Southeast	SAO PAULO
Genoma_Indels__SE32_INSIDE_57_S311__Butantan_24-08-2021__SE32_B.fasta	32	Southeast	SAO PAULO
Genoma_Indels__SE32_INSIDE_55_S309__Butantan_24-08-2021__SE32_B.fasta	32	Southeast	SAO PAULO
Genoma_Indels__SE32_INSIDE_53_S307__Butantan_24-08-2021__SE32_B.fasta	32	Southeast	SAO PAULO
Genoma_Indels__SE32_INSIDE_52_S306__Butantan_24-08-2021__SE32_B.fasta	32	Southeast	SAO PAULO
Genoma_Indels__SE32_INSIDE_47_S286__Butantan_24-08-2021__SE32_B.fasta	32	Southeast	SAO PAULO
Genoma_Indels__SE32_INSIDE_45_S284__Butantan_24-08-2021__SE32_B.fasta	32	Southeast	SAO PAULO
Genoma_Indels__SE32_INSIDE_43_S282__Butantan_24-08-2021__SE32_B.fasta	32	Southeast	SAO PAULO
Genoma_Indels__SE32_INSIDE_241_S244__Butantan_24-08-2021__SE32_B.fasta	32	North	SAO PAULO
Genoma_Indels__SE32_INSIDE_239_S242__Butantan_24-08-2021__SE32_B.fasta	32	North	SAO PAULO
Genoma_Indels__SE32_INSIDE_236_S239__Butantan_24-08-2021__SE32_B.fasta	32	North	SAO PAULO
Genoma_Indels__SE32_INSIDE_235_S262__Butantan_24-08-2021__SE32_B.fasta	32	North	SAO PAULO
Genoma_Indels__SE32_INSIDE_234_S261__Butantan_24-08-2021__SE32_B.fasta	32	North	SAO PAULO
Genoma_Indels__SE32_INSIDE_232_S259__Butantan_24-08-2021__SE32_B.fasta	32	North	SAO PAULO
Genoma_Indels__SE32_INSIDE_228_S224__Butantan_24-08-2021__SE32_B.fasta	32	North	SAO PAULO
Genoma_Indels__SE32_INSIDE_223_S277__Butantan_24-08-2021__SE32_B.fasta	32	North	SAO PAULO
Genoma_Indels__SE32_INSIDE_222_S276__Butantan_24-08-2021__SE32_B.fasta	32	North	SAO PAULO
Genoma_Indels__SE32_INSIDE_221_S177__Butantan_24-08-2021__SE32_B.fasta	32	West	SAO PAULO
Genoma_Indels__SE32_INSIDE_218_S174__Butantan_24-08-2021__SE32_B.fasta	32	West	SAO PAULO
Genoma_Indels__SE32_INSIDE_214_S190__Butantan_24-08-2021__SE32_B.fasta	32	West	SAO PAULO
Genoma_Indels__SE32_INSIDE_195_S256__Butantan_24-08-2021__SE32_B.fasta	32	North	SAO PAULO
Genoma_Indels__SE32_INSIDE_194_S255__Butantan_24-08-2021__SE32_B.fasta	32	North	SAO PAULO
Genoma_Indels__SE32_INSIDE_192_S253__Butantan_24-08-2021__SE32_B.fasta	32	North	SAO PAULO
Genoma_Indels__SE32_INSIDE_189_S250__Butantan_24-08-2021__SE32_B.fasta	32	North	SAO PAULO
Genoma_Indels__SE32_INSIDE_185_S246__Butantan_24-08-2021__SE32_B.fasta	32	North	SAO PAULO
Genoma_Indels__SE32_INSIDE_177_S200__Butantan_24-08-2021__SE32_B.fasta	32	North	SAO PAULO
Genoma_Indels__SE32_INSIDE_174_S197__Butantan_24-08-2021__SE32_B.fasta	32	North	SAO PAULO
Genoma_Indels__SE32_INSIDE_173_S196__Butantan_24-08-2021__SE32_B.fasta	32	North	SAO PAULO
Genoma_Indels__SE32_INSIDE_169_S237__Butantan_24-08-2021__SE32_B.fasta	32	North	SAO PAULO
Genoma_Indels__SE32_INSIDE_167_S235__Butantan_24-08-2021__SE32_B.fasta	32	North	SAO PAULO
Genoma_Indels__SE32_INSIDE_166_S234__Butantan_24-08-2021__SE32_B.fasta	32	North	SAO PAULO
Genoma_Indels__SE32_INSIDE_164_S232__Butantan_24-08-2021__SE32_B.fasta	32	North	SAO PAULO
Genoma_Indels__SE32_INSIDE_161_S229__Butantan_24-08-2021__SE32_B.fasta	32	North	SAO PAULO
Genoma_Indels__SE32_INSIDE_158_S221__Butantan_24-08-2021__SE32_B.fasta	32	North	SAO PAULO
Genoma_Indels__SE32_INSIDE_154_S217__Butantan_24-08-2021__SE32_B.fasta	32	North	SAO PAULO
Genoma_Indels__SE32_INSIDE_153_S216__Butantan_24-08-2021__SE32_B.fasta	32	North	SAO PAULO
Genoma_Indels__SE32_INSIDE_152_S215__Butantan_24-08-2021__SE32_B.fasta	32	North	SAO PAULO
Genoma_Indels__SE32_INSIDE_150_S213__Butantan_24-08-2021__SE32_B.fasta	32	North	SAO PAULO
Genoma_Indels__SE32_INSIDE_149_S212__Butantan_24-08-2021__SE32_B.fasta	32	North	SAO PAULO
Genoma_Indels__SE32_INSIDE_148_S211__Butantan_24-08-2021__SE32_B.fasta	32	North	SAO PAULO
Genoma_Indels__SE32_INSIDE_147_S210__Butantan_24-08-2021__SE32_B.fasta	32	North	SAO PAULO
Genoma_Indels__SE32_INSIDE_146_S209__Butantan_24-08-2021__SE32_B.fasta	32	North	SAO PAULO
Genoma_Indels__SE32_INSIDE_145_S275__Butantan_24-08-2021__SE32_B.fasta	32	North	SAO PAULO
Genoma_Indels__SE32_INSIDE_143_S273__Butantan_24-08-2021__SE32_B.fasta	32	North	SAO PAULO
Genoma_Indels__SE32_INSIDE_142_S272__Butantan_24-08-2021__SE32_B.fasta	32	North	SAO PAULO
Genoma_Indels__SE32_INSIDE_140_S270__Butantan_24-08-2021__SE32_B.fasta	32	North	SAO PAULO
Genoma_Indels__SE32_INSIDE_138_S268__Butantan_24-08-2021__SE32_B.fasta	32	North	SAO PAULO
Genoma_Indels__SE32_INSIDE_135_S265__Butantan_24-08-2021__SE32_B.fasta	32	North	SAO PAULO
Genoma_Indels__SE32_INSIDE_134_S264__Butantan_24-08-2021__SE32_B.fasta	32	North	SAO PAULO
Genoma_Indels__SE32_INSIDE_132_S171__Butantan_24-08-2021__SE32_B.fasta	32	West	SAO PAULO
Genoma_Indels__SE32_INSIDE_131_S170__Butantan_24-08-2021__SE32_B.fasta	32	West	SAO PAULO
Genoma_Indels__SE32_INSIDE_130_S169__Butantan_24-08-2021__SE32_B.fasta	32	West	SAO PAULO
Genoma_Indels__SE32_INSIDE_128_S167__Butantan_24-08-2021__SE32_B.fasta	32	West	SAO PAULO
Genoma_Indels__SE32_INSIDE_118_S157__Butantan_24-08-2021__SE32_B.fasta	32	West	SAO PAULO
Genoma_Indels__SE32_INSIDE_116_S186__Butantan_24-08-2021__SE32_B.fasta	32	West	SAO PAULO
Genoma_Indels__SE32_INSIDE_115_S185__Butantan_24-08-2021__SE32_B.fasta	32	West	SAO PAULO
Genoma_Indels__SE32_INSIDE_114_S184__Butantan_24-08-2021__SE32_B.fasta	32	West	SAO PAULO
Genoma_Indels__SE32_INSIDE_113_S183__Butantan_24-08-2021__SE32_B.fasta	32	West	SAO PAULO
Genoma_Indels__SE32_INSIDE_112_S182__Butantan_24-08-2021__SE32_B.fasta	32	West	SAO PAULO
Genoma_Indels__SE32_INSIDE_10_S302__Butantan_24-08-2021__SE32_B.fasta	32	South	SAO PAULO
Genoma_Indels__SE32_INSIDE_108_S178__Butantan_24-08-2021__SE32_B.fasta	32	West	SAO PAULO
Genoma_Indels__SE32_INSIDE_01_S293__Butantan_24-08-2021__SE32_B.fasta	32	South	SAO PAULO
Genoma_Indels__se32_afip_8_S325__Butantan_24-08-2021__SE32_B.fasta	32	South	SAO PAULO
Genoma_Indels__se32_afip_6_S323__Butantan_24-08-2021__SE32_B.fasta	32	South	SAO PAULO
Genoma_Indels__se32_afip_52_S369__Butantan_24-08-2021__SE32_B.fasta	32	Southeast	SAO PAULO
Genoma_Indels__se32_afip_51_S368__Butantan_24-08-2021__SE32_B.fasta	32	Southeast	SAO PAULO
Genoma_Indels__se32_afip_49_S366__Butantan_24-08-2021__SE32_B.fasta	32	Southeast	SAO PAULO
Genoma_Indels__se32_afip_46_S363__Butantan_24-08-2021__SE32_B.fasta	32	Southeast	SAO PAULO
Genoma_Indels__se32_afip_45_S362__Butantan_24-08-2021__SE32_B.fasta	32	Southeast	SAO PAULO
Genoma_Indels__se32_afip_3_S320__Butantan_24-08-2021__SE32_B.fasta	32	South	SAO PAULO
Genoma_Indels__se32_afip_37_S354__Butantan_24-08-2021__SE32_B.fasta	32	East	SAO PAULO
Genoma_Indels__se32_afip_34_S351__Butantan_24-08-2021__SE32_B.fasta	32	East	SAO PAULO
Genoma_Indels__se32_afip_33_S350__Butantan_24-08-2021__SE32_B.fasta	32	East	SAO PAULO
Genoma_Indels__se32_afip_32_S349__Butantan_24-08-2021__SE32_B.fasta	32	East	SAO PAULO
Genoma_Indels__se32_afip_2_S319__Butantan_24-08-2021__SE32_B.fasta	32	South	SAO PAULO
Genoma_Indels__se32_afip_29_S346__Butantan_24-08-2021__SE32_B.fasta	32	East	SAO PAULO
Genoma_Indels__se32_afip_25_S342__Butantan_24-08-2021__SE32_B.fasta	32	South	SAO PAULO
Genoma_Indels__se32_afip_24_S341__Butantan_24-08-2021__SE32_B.fasta	32	South	SAO PAULO
Genoma_Indels__se32_afip_23_S340__Butantan_24-08-2021__SE32_B.fasta	32	South	SAO PAULO
Genoma_Indels__se32_afip_1_S318__Butantan_24-08-2021__SE32_B.fasta	32	South	SAO PAULO
Genoma_Indels__se32_afip_16_S333__Butantan_24-08-2021__SE32_B.fasta	32	South	SAO PAULO
Genoma_Indels__se32_afip_15_S332__Butantan_24-08-2021__SE32_B.fasta	32	South	SAO PAULO
Genoma_Indels__se32_afip_14_S331__Butantan_24-08-2021__SE32_B.fasta	32	South	SAO PAULO
Genoma_Indels__se32_afip_12_S329__Butantan_24-08-2021__SE32_B.fasta	32	South	SAO PAULO
Genoma_Indels__se32_afip_10_S327__Butantan_24-08-2021__SE32_B.fasta	32	South	SAO PAULO
Genoma_Indels__CRSS_SE32_AMO9_S9__Butantan_24-08-2021__SE32_B.fasta	32	South	SAO PAULO
Genoma_Indels__CRSS_SE32_AMO8_S8__Butantan_24-08-2021__SE32_B.fasta	32	South	SAO PAULO
Genoma_Indels__CRSS_SE32_AMO7_S7__Butantan_24-08-2021__SE32_B.fasta	32	South	SAO PAULO
Genoma_Indels__CRSS_SE32_AMO6_S6__Butantan_24-08-2021__SE32_B.fasta	32	South	SAO PAULO
Genoma_Indels__CRSS_SE32_AMO5_S5__Butantan_24-08-2021__SE32_B.fasta	32	South	SAO PAULO
Genoma_Indels__CRSS_SE32_AMO4_S4__Butantan_24-08-2021__SE32_B.fasta	32	South	SAO PAULO
Genoma_Indels__CRSS_SE32_AMO3_S3__Butantan_24-08-2021__SE32_B.fasta	32	South	SAO PAULO
Genoma_Indels__CRSS_SE32_AMO1_S1__Butantan_24-08-2021__SE32_B.fasta	32	South	SAO PAULO
Genoma_Indels__CRSS_SE32_AMO15_S15__Butantan_24-08-2021__SE32_B.fasta	32	South	SAO PAULO
Genoma_Indels__CRSS_SE32_AMO14_S14__Butantan_24-08-2021__SE32_B.fasta	32	South	SAO PAULO
Genoma_Indels__CRSS_SE32_AMO13_S13__Butantan_24-08-2021__SE32_B.fasta	32	South	SAO PAULO
Genoma_Indels__CRSS_SE32_AMO11_S11__Butantan_24-08-2021__SE32_B.fasta	32	South	SAO PAULO
Genoma_Indels__CRSS_SE32_AMO10_S10__Butantan_24-08-2021__SE32_B.fasta	32	South	SAO PAULO
Genoma_Indels__CRSN_SE32_AMO41_S41__Butantan_24-08-2021__SE32_B.fasta	32	North	SAO PAULO
Genoma_Indels__CRSN_SE32_AMO40_S40__Butantan_24-08-2021__SE32_B.fasta	32	North	SAO PAULO
Genoma_Indels__CRSN_SE32_AMO39_S39__Butantan_24-08-2021__SE32_B.fasta	32	North	SAO PAULO
Genoma_Indels__CRSN_SE32_AMO38_S38__Butantan_24-08-2021__SE32_B.fasta	32	North	SAO PAULO
Genoma_Indels__CRSN_SE32_AMO37_S37__Butantan_24-08-2021__SE32_B.fasta	32	North	SAO PAULO
Genoma_Indels__CRSN_SE32_AMO35_S35__Butantan_24-08-2021__SE32_B.fasta	32	North	SAO PAULO
Genoma_Indels__CRSN_SE32_AMO34_S34__Butantan_24-08-2021__SE32_B.fasta	32	North	SAO PAULO
Genoma_Indels__CRSN_SE32_AMO33_S33__Butantan_24-08-2021__SE32_B.fasta	32	North	SAO PAULO
Genoma_Indels__CRSN_SE32_AMO29_S29__Butantan_24-08-2021__SE32_B.fasta	32	North	SAO PAULO
Genoma_Indels__CRSN_SE32_AMO24_S24__Butantan_24-08-2021__SE32_B.fasta	32	North	SAO PAULO
Genoma_Indels__CRSN_SE32_AMO22_S22__Butantan_24-08-2021__SE32_B.fasta	32	North	SAO PAULO
Genoma_Indels__CRSN_SE32_AMO19_S19__Butantan_24-08-2021__SE32_B.fasta	32	North	SAO PAULO
Genoma_Indels__CRSL_SE32_AMO99_S101__Butantan_24-08-2021__SE32_B.fasta	32	East	SAO PAULO
Genoma_Indels__CRSL_SE32_AMO97_S99__Butantan_24-08-2021__SE32_B.fasta	32	East	SAO PAULO
Genoma_Indels__CRSL_SE32_AMO96_S98__Butantan_24-08-2021__SE32_B.fasta	32	East	SAO PAULO
Genoma_Indels__CRSL_SE32_AMO95_S97__Butantan_24-08-2021__SE32_B.fasta	32	East	SAO PAULO
Genoma_Indels__CRSL_SE32_AMO94_S94__Butantan_24-08-2021__SE32_B.fasta	32	East	SAO PAULO
Genoma_Indels__CRSL_SE32_AMO93_S93__Butantan_24-08-2021__SE32_B.fasta	32	East	SAO PAULO
Genoma_Indels__CRSL_SE32_AMO91_S91__Butantan_24-08-2021__SE32_B.fasta	32	East	SAO PAULO
Genoma_Indels__CRSL_SE32_AMO89_S89__Butantan_24-08-2021__SE32_B.fasta	32	East	SAO PAULO
Genoma_Indels__CRSL_SE32_AMO83_S83__Butantan_24-08-2021__SE32_B.fasta	32	East	SAO PAULO
Genoma_Indels__CRSL_SE32_AMO80_S80__Butantan_24-08-2021__SE32_B.fasta	32	East	SAO PAULO
Genoma_Indels__CRSL_SE32_AMO79_S79__Butantan_24-08-2021__SE32_B.fasta	32	East	SAO PAULO
Genoma_Indels__CRSL_SE32_AMO78_S78__Butantan_24-08-2021__SE32_B.fasta	32	East	SAO PAULO
Genoma_Indels__CRSL_SE32_AMO77_S77__Butantan_24-08-2021__SE32_B.fasta	32	East	SAO PAULO
Genoma_Indels__CRSL_SE32_AMO74_S74__Butantan_24-08-2021__SE32_B.fasta	32	East	SAO PAULO
Genoma_Indels__CRSL_SE32_AMO69_S69__Butantan_24-08-2021__SE32_B.fasta	32	East	SAO PAULO
Genoma_Indels__CRSL_SE32_AMO63_S63__Butantan_24-08-2021__SE32_B.fasta	32	East	SAO PAULO
Genoma_Indels__CRSL_SE32_AMO62_S62__Butantan_24-08-2021__SE32_B.fasta	32	East	SAO PAULO
Genoma_Indels__CRSL_SE32_AMO61_S61__Butantan_24-08-2021__SE32_B.fasta	32	East	SAO PAULO
Genoma_Indels__CRSL_SE32_AMO59_S59__Butantan_24-08-2021__SE32_B.fasta	32	East	SAO PAULO
Genoma_Indels__CRSL_SE32_AMO134_S136__Butantan_24-08-2021__SE32_B.fasta	32	East	SAO PAULO
Genoma_Indels__CRSL_SE32_AMO133_S135__Butantan_24-08-2021__SE32_B.fasta	32	East	SAO PAULO
Genoma_Indels__CRSL_SE32_AMO132_S134__Butantan_24-08-2021__SE32_B.fasta	32	East	SAO PAULO
Genoma_Indels__CRSL_SE32_AMO130_S132__Butantan_24-08-2021__SE32_B.fasta	32	East	SAO PAULO
Genoma_Indels__CRSL_SE32_AMO126_S128__Butantan_24-08-2021__SE32_B.fasta	32	East	SAO PAULO
Genoma_Indels__CRSL_SE32_AMO123_S125__Butantan_24-08-2021__SE32_B.fasta	32	East	SAO PAULO
Genoma_Indels__CRSL_SE32_AMO115_S117__Butantan_24-08-2021__SE32_B.fasta	32	East	SAO PAULO
Genoma_Indels__CRSL_SE32_AMO111_S113__Butantan_24-08-2021__SE32_B.fasta	32	East	SAO PAULO
Genoma_Indels__CRSL_SE32_AMO110_S112__Butantan_24-08-2021__SE32_B.fasta	32	East	SAO PAULO
Genoma_Indels__CRSL_SE32_AMO109_S111__Butantan_24-08-2021__SE32_B.fasta	32	East	SAO PAULO
Genoma_Indels__CRSL_SE32_AMO108_S110__Butantan_24-08-2021__SE32_B.fasta	32	East	SAO PAULO
Genoma_Indels__CRSL_SE32_AMO107_S109__Butantan_24-08-2021__SE32_B.fasta	32	East	SAO PAULO
Genoma_Indels__CRSL_SE32_AMO106_S108__Butantan_24-08-2021__SE32_B.fasta	32	East	SAO PAULO
Genoma_Indels__CRSL_SE32_AMO102_S104__Butantan_24-08-2021__SE32_B.fasta	32	East	SAO PAULO
Genoma_Indels__CRSL_SE32_AMO100_S102__Butantan_24-08-2021__SE32_B.fasta	32	East	SAO PAULO
Genoma_Indels__CRSC_SE32_AMO56_S56__Butantan_24-08-2021__SE32_B.fasta	32	Central	SAO PAULO
Genoma_Indels__CRSC_SE32_AMO55_S55__Butantan_24-08-2021__SE32_B.fasta	32	Central	SAO PAULO
Genoma_Indels__CRSC_SE32_AMO54_S54__Butantan_24-08-2021__SE32_B.fasta	32	Central	SAO PAULO
Genoma_Indels__CRSC_SE32_AMO53_S53__Butantan_24-08-2021__SE32_B.fasta	32	Central	SAO PAULO
Genoma_Indels__CRSC_SE32_AMO47_S47__Butantan_24-08-2021__SE32_B.fasta	32	Central	SAO PAULO
Genoma_Indels__CRSC_SE32_AMO46_S46__Butantan_24-08-2021__SE32_B.fasta	32	Central	SAO PAULO
Genoma_Indels__CRSC_SE32_AMO42_S42__Butantan_24-08-2021__SE32_B.fasta	32	Central	SAO PAULO
Genoma_Indels__SE32_INSIDE_219_S175__Butantan_24-08-2021__SE32_B.fasta	32	West	SAO PAULO
Genoma_Indels__CRSL_SE32_AMO114_S116__Butantan_24-08-2021__SE32_B.fasta	32	East	SAO PAULO
Genoma_Indels__SE32_INSIDE_59_S313__Butantan_24-08-2021__SE32_B.fasta	32	Southeast	SAO PAULO
Genoma_Indels__SE32_INSIDE_58_S312__Butantan_24-08-2021__SE32_B.fasta	32	Southeast	SAO PAULO
Genoma_Indels__SE32_INSIDE_56_S310__Butantan_24-08-2021__SE32_B.fasta	32	Southeast	SAO PAULO
Genoma_Indels__SE32_INSIDE_54_S308__Butantan_24-08-2021__SE32_B.fasta	32	Southeast	SAO PAULO
Genoma_Indels__SE32_INSIDE_44_S283__Butantan_24-08-2021__SE32_B.fasta	32	Southeast	SAO PAULO
Genoma_Indels__SE32_INSIDE_42_S281__Butantan_24-08-2021__SE32_B.fasta	32	Southeast	SAO PAULO
Genoma_Indels__SE32_INSIDE_41_S280__Butantan_24-08-2021__SE32_B.fasta	32	Southeast	SAO PAULO
Genoma_Indels__SE32_INSIDE_230_S226__Butantan_24-08-2021__SE32_B.fasta	32	North	SAO PAULO
Genoma_Indels__SE32_INSIDE_229_S225__Butantan_24-08-2021__SE32_B.fasta	32	North	SAO PAULO
Genoma_Indels__SE32_INSIDE_226_S222__Butantan_24-08-2021__SE32_B.fasta	32	North	SAO PAULO
Genoma_Indels__SE32_INSIDE_187_S248__Butantan_24-08-2021__SE32_B.fasta	32	North	SAO PAULO
Genoma_Indels__SE32_INSIDE_186_S247__Butantan_24-08-2021__SE32_B.fasta	32	North	SAO PAULO
Genoma_Indels__SE32_INSIDE_171_S194__Butantan_24-08-2021__SE32_B.fasta	32	North	SAO PAULO
Genoma_Indels__SE32_INSIDE_165_S233__Butantan_24-08-2021__SE32_B.fasta	32	North	SAO PAULO
Genoma_Indels__SE32_INSIDE_162_S230__Butantan_24-08-2021__SE32_B.fasta	32	North	SAO PAULO
Genoma_Indels__SE32_INSIDE_156_S219__Butantan_24-08-2021__SE32_B.fasta	32	North	SAO PAULO
Genoma_Indels__SE32_INSIDE_141_S271__Butantan_24-08-2021__SE32_B.fasta	32	North	SAO PAULO
Genoma_Indels__SE32_INSIDE_137_S267__Butantan_24-08-2021__SE32_B.fasta	32	North	SAO PAULO
Genoma_Indels__SE32_INSIDE_136_S266__Butantan_24-08-2021__SE32_B.fasta	32	North	SAO PAULO
Genoma_Indels__SE32_INSIDE_133_S263__Butantan_24-08-2021__SE32_B.fasta	32	North	SAO PAULO
Genoma_Indels__se32_afip_64_S381__Butantan_24-08-2021__SE32_B.fasta	32	South	SAO PAULO
Genoma_Indels__se32_afip_4_S321__Butantan_24-08-2021__SE32_B.fasta	32	South	SAO PAULO
Genoma_Indels__se32_afip_47_S364__Butantan_24-08-2021__SE32_B.fasta	32	Southeast	SAO PAULO
Genoma_Indels__se32_afip_17_S334__Butantan_24-08-2021__SE32_B.fasta	32	South	SAO PAULO
Genoma_Indels__CRSS_SE32_AMO18_S18__Butantan_24-08-2021__SE32_B.fasta	32	South	SAO PAULO
Genoma_Indels__CRSL_SE32_AMO75_S75__Butantan_24-08-2021__SE32_B.fasta	32	East	SAO PAULO
Genoma_Indels__CRSL_SE32_AMO65_S65__Butantan_24-08-2021__SE32_B.fasta	32	East	SAO PAULO
Genoma_Indels__CRSL_SE32_AMO64_S64__Butantan_24-08-2021__SE32_B.fasta	32	East	SAO PAULO
Genoma_Indels__CRSL_SE32_AMO117_S119__Butantan_24-08-2021__SE32_B.fasta	32	East	SAO PAULO
Genoma_Indels__CRSC_SE32_AMO51_S51__Butantan_24-08-2021__SE32_B.fasta	32	Central	SAO PAULO
Genoma_Indels__CRSL_SE32_AMO98_S100__Butantan_24-08-2021__SE32_B.fasta	32	East	SAO PAULO
Genoma_Indels__SE32_INSIDE_203_S292__Butantan_24-08-2021__SE32_B.fasta	32	Southeast	SAO PAULO
Genoma_Indels__CRSL_SE32_AMO122_S124__Butantan_24-08-2021__SE32_B.fasta	32	East	SAO PAULO
Genoma_Indels__Se33_inside_361_S283__Coutinho_26-08-2021__SE33.fasta	33	West	SAO PAULO
Genoma_Indels__Se33_inside_331_S282__Coutinho_26-08-2021__SE33.fasta	33	West	SAO PAULO
Genoma_Indels__Se33_inside_328_S279__Coutinho_26-08-2021__SE33.fasta	33	West	SAO PAULO
Genoma_Indels__Se33_inside_185_S275__Coutinho_26-08-2021__SE33.fasta	33	West	SAO PAULO
Genoma_Indels__Se33_inside_184_S274__Coutinho_26-08-2021__SE33.fasta	33	West	SAO PAULO
Genoma_Indels__Se33_inside_180_S270__Coutinho_26-08-2021__SE33.fasta	33	West	SAO PAULO
Genoma_Indels__Se33_inside_178_S268__Coutinho_26-08-2021__SE33.fasta	33	West	SAO PAULO
Genoma_Indels__Se33_inside_164_S264__Coutinho_26-08-2021__SE33.fasta	33	West	SAO PAULO
Genoma_Indels__Se33_inside_161_S261__Coutinho_26-08-2021__SE33.fasta	33	West	SAO PAULO
Genoma_Indels__Se33_inside_160_S260__Coutinho_26-08-2021__SE33.fasta	33	West	SAO PAULO
Genoma_Indels__Se33_FMABC_09_S16__Coutinho_26-08-2021__SE33.fasta	33	East	SAO PAULO
Genoma_Indels__Se33_FMABC_04_S11__Coutinho_26-08-2021__SE33.fasta	33	East	SAO PAULO
Genoma_Indels__SE33_AFIP_9_S35__Coutinho_26-08-2021__SE33.fasta	33	South	SAO PAULO
Genoma_Indels__SE33_AFIP_8_S34__Coutinho_26-08-2021__SE33.fasta	33	South	SAO PAULO
Genoma_Indels__Se33_afip_76_S103__Coutinho_26-08-2021__SE33.fasta	33	Southeast	SAO PAULO
Genoma_Indels__SE33_AFIP_56_S82__Coutinho_26-08-2021__SE33.fasta	33	East	SAO PAULO
Genoma_Indels__SE33_AFIP_53_S79__Coutinho_26-08-2021__SE33.fasta	33	East	SAO PAULO
Genoma_Indels__SE33_AFIP_49_S75__Coutinho_26-08-2021__SE33.fasta	33	East	SAO PAULO
Genoma_Indels__SE33_AFIP_41_S67__Coutinho_26-08-2021__SE33.fasta	33	South	SAO PAULO
Genoma_Indels__SE33_AFIP_37_S63__Coutinho_26-08-2021__SE33.fasta	33	South	SAO PAULO
Genoma_Indels__SE33_AFIP_2_S28__Coutinho_26-08-2021__SE33.fasta	33	South	SAO PAULO
Genoma_Indels__SE33_AFIP_29_S55__Coutinho_26-08-2021__SE33.fasta	33	South	SAO PAULO
Genoma_Indels__SE33_AFIP_26_S52__Coutinho_26-08-2021__SE33.fasta	33	South	SAO PAULO
Genoma_Indels__SE33_AFIP_22_S48__Coutinho_26-08-2021__SE33.fasta	33	South	SAO PAULO
Genoma_Indels__SE33_AFIP_14_S40__Coutinho_26-08-2021__SE33.fasta	33	South	SAO PAULO
Genoma_Indels__SE33_AFIP_13_S39__Coutinho_26-08-2021__SE33.fasta	33	South	SAO PAULO
Genoma_Indels__SE33_AFIP_12_S38__Coutinho_26-08-2021__SE33.fasta	33	South	SAO PAULO
Genoma_Indels__SE33_AFIP_10_S36__Coutinho_26-08-2021__SE33.fasta	33	South	SAO PAULO
Genoma_Indels__se33_424959_S5__Coutinho_26-08-2021__SE33.fasta	33	South	SAO PAULO
Genoma_Indels__crsS_SE33AMO15_S121__Coutinho_26-08-2021__SE33.fasta	33	South	SAO PAULO
Genoma_Indels__crsS_SE33AMO14_S120__Coutinho_26-08-2021__SE33.fasta	33	South	SAO PAULO
Genoma_Indels__crsS_SE33AMO11_S117__Coutinho_26-08-2021__SE33.fasta	33	South	SAO PAULO
Genoma_Indels__crsN_SE33AMO43_S149__Coutinho_26-08-2021__SE33.fasta	33	North	SAO PAULO
Genoma_Indels__crsN_SE33AMO39_S145__Coutinho_26-08-2021__SE33.fasta	33	North	SAO PAULO
Genoma_Indels__crsN_SE33AMO35_S141__Coutinho_26-08-2021__SE33.fasta	33	North	SAO PAULO
Genoma_Indels__crsN_SE33AMO33_S139__Coutinho_26-08-2021__SE33.fasta	33	North	SAO PAULO
Genoma_Indels__crsN_SE33AMO27_S133__Coutinho_26-08-2021__SE33.fasta	33	North	SAO PAULO
Genoma_Indels__crsL_SE33AMO96_S203__Coutinho_26-08-2021__SE33.fasta	33	East	SAO PAULO
Genoma_Indels__crsL_SE33AMO92_S199__Coutinho_26-08-2021__SE33.fasta	33	East	SAO PAULO
Genoma_Indels__crsL_SE33AMO91_S198__Coutinho_26-08-2021__SE33.fasta	33	East	SAO PAULO
Genoma_Indels__crsL_SE33AMO90_S197__Coutinho_26-08-2021__SE33.fasta	33	East	SAO PAULO
Genoma_Indels__crsL_SE33AMO64_S170__Coutinho_26-08-2021__SE33.fasta	33	East	SAO PAULO
Genoma_Indels__crsL_SE33AMO149_S256__Coutinho_26-08-2021__SE33.fasta	33	East	SAO PAULO
Genoma_Indels__crsL_SE33AMO148_S255__Coutinho_26-08-2021__SE33.fasta	33	East	SAO PAULO
Genoma_Indels__crsL_SE33AMO147_S254__Coutinho_26-08-2021__SE33.fasta	33	East	SAO PAULO
Genoma_Indels__crsL_SE33AMO140_S247__Coutinho_26-08-2021__SE33.fasta	33	East	SAO PAULO
Genoma_Indels__crsL_SE33AMO136_S243__Coutinho_26-08-2021__SE33.fasta	33	East	SAO PAULO
Genoma_Indels__crsL_SE33AMO132_S239__Coutinho_26-08-2021__SE33.fasta	33	East	SAO PAULO
Genoma_Indels__crsL_SE33AMO130_S237__Coutinho_26-08-2021__SE33.fasta	33	East	SAO PAULO
Genoma_Indels__crsL_SE33AMO129_S236__Coutinho_26-08-2021__SE33.fasta	33	East	SAO PAULO
Genoma_Indels__crsL_SE33AMO126_S233__Coutinho_26-08-2021__SE33.fasta	33	East	SAO PAULO
Genoma_Indels__crsL_SE33AMO122_S229__Coutinho_26-08-2021__SE33.fasta	33	East	SAO PAULO
Genoma_Indels__crsL_SE33AMO114_S221__Coutinho_26-08-2021__SE33.fasta	33	East	SAO PAULO
Genoma_Indels__crsL_SE33AMO111_S218__Coutinho_26-08-2021__SE33.fasta	33	East	SAO PAULO
Genoma_Indels__crsL_SE33AMO108_S215__Coutinho_26-08-2021__SE33.fasta	33	East	SAO PAULO
Genoma_Indels__crsL_SE33AMO106_S213__Coutinho_26-08-2021__SE33.fasta	33	East	SAO PAULO
Genoma_Indels__crsC_SE33AMO62_S168__Coutinho_26-08-2021__SE33.fasta	33	Central	SAO PAULO
Genoma_Indels__crsC_SE33AMO60_S166__Coutinho_26-08-2021__SE33.fasta	33	Central	SAO PAULO
Genoma_Indels__crsC_SE33AMO59_S165__Coutinho_26-08-2021__SE33.fasta	33	Central	SAO PAULO
Genoma_Indels__crsC_SE33AMO50_S156__Coutinho_26-08-2021__SE33.fasta	33	Central	SAO PAULO
Genoma_Indels__crsC_SE33AMO48_S154__Coutinho_26-08-2021__SE33.fasta	33	Central	SAO PAULO
Genoma_Indels__Se33_inside_298_S287__Coutinho_26-08-2021__SE33.fasta	33	North	SAO PAULO
Genoma_Indels__crsL_SE33AMO109_S216__Coutinho_26-08-2021__SE33.fasta	33	East	SAO PAULO
Genoma_Indels__Se33_inside_364_S286__Coutinho_26-08-2021__SE33.fasta	33	West	SAO PAULO
Genoma_Indels__D_VOC_SE33AMO150_S257__Coutinho_26-08-2021__SE33.fasta	33	South	SAO PAULO
Genoma_Indels__crsS_SE33AMO20_S126__Coutinho_26-08-2021__SE33.fasta	33	South	SAO PAULO
Genoma_Indels__crsL_SE33AMO89_S196__Coutinho_26-08-2021__SE33.fasta	33	East	SAO PAULO
Genoma_Indels__crsL_SE33AMO65_S171__Coutinho_26-08-2021__SE33.fasta	33	East	SAO PAULO
Genoma_Indels__crsL_SE33AMO120_S227__Coutinho_26-08-2021__SE33.fasta	33	East	SAO PAULO
Genoma_Indels__crsC_SE33AMO58_S164__Coutinho_26-08-2021__SE33.fasta	33	Central	SAO PAULO
Genoma_Indels__Se33_inside_363_S285__Coutinho_26-08-2021__SE33.fasta	33	West	SAO PAULO
Genoma_Indels__Se33_inside_362_S284__Coutinho_26-08-2021__SE33.fasta	33	West	SAO PAULO
Genoma_Indels__Se33_inside_330_S281__Coutinho_26-08-2021__SE33.fasta	33	West	SAO PAULO
Genoma_Indels__Se33_inside_188_S278__Coutinho_26-08-2021__SE33.fasta	33	West	SAO PAULO
Genoma_Indels__Se33_inside_187_S277__Coutinho_26-08-2021__SE33.fasta	33	West	SAO PAULO
Genoma_Indels__Se33_inside_186_S276__Coutinho_26-08-2021__SE33.fasta	33	West	SAO PAULO
Genoma_Indels__Se33_inside_183_S273__Coutinho_26-08-2021__SE33.fasta	33	West	SAO PAULO
Genoma_Indels__Se33_inside_166_S266__Coutinho_26-08-2021__SE33.fasta	33	West	SAO PAULO
Genoma_Indels__Se33_inside_165_S265__Coutinho_26-08-2021__SE33.fasta	33	West	SAO PAULO
Genoma_Indels__Se33_inside_163_S263__Coutinho_26-08-2021__SE33.fasta	33	West	SAO PAULO
Genoma_Indels__Se33_inside_158_S258__Coutinho_26-08-2021__SE33.fasta	33	West	SAO PAULO
Genoma_Indels__Se33_inside_181_S271__Coutinho_26-08-2021__SE33.fasta	33	West	SAO PAULO
Genoma_Indels__Se33_inside_179_S269__Coutinho_26-08-2021__SE33.fasta	33	West	SAO PAULO
Genoma_Indels__Se33_inside_167_S267__Coutinho_26-08-2021__SE33.fasta	33	West	SAO PAULO
Genoma_Indels__Se33_inside_162_S262__Coutinho_26-08-2021__SE33.fasta	33	West	SAO PAULO
Genoma_Indels__Se33_inside_159_S259__Coutinho_26-08-2021__SE33.fasta	33	West	SAO PAULO
Genoma_Indels__Se33_inside_348_S165__Butantan_30-08-2021__SE33_B.fasta	33	South	SAO PAULO
Genoma_Indels__Se33_inside_82_S262__Butantan_30-08-2021__SE33_B.fasta	33	Southeast	SAO PAULO
Genoma_Indels__Se33_inside_99_S212__Butantan_30-08-2021__SE33_B.fasta	33	Southeast	SAO PAULO
Genoma_Indels__Se33_inside_98_S211__Butantan_30-08-2021__SE33_B.fasta	33	Southeast	SAO PAULO
Genoma_Indels__Se33_inside_95_S275__Butantan_30-08-2021__SE33_B.fasta	33	Southeast	SAO PAULO
Genoma_Indels__Se33_inside_91_S271__Butantan_30-08-2021__SE33_B.fasta	33	Southeast	SAO PAULO
Genoma_Indels__Se33_inside_88_S268__Butantan_30-08-2021__SE33_B.fasta	33	Southeast	SAO PAULO
Genoma_Indels__Se33_inside_86_S266__Butantan_30-08-2021__SE33_B.fasta	33	Southeast	SAO PAULO
Genoma_Indels__Se33_inside_83_S263__Butantan_30-08-2021__SE33_B.fasta	33	Southeast	SAO PAULO
Genoma_Indels__Se33_inside_77_S257__Butantan_30-08-2021__SE33_B.fasta	33	Southeast	SAO PAULO
Genoma_Indels__Se33_inside_76_S256__Butantan_30-08-2021__SE33_B.fasta	33	Southeast	SAO PAULO
Genoma_Indels__Se33_inside_67_S291__Butantan_30-08-2021__SE33_B.fasta	33	Southeast	SAO PAULO
Genoma_Indels__Se33_inside_57_S279__Butantan_30-08-2021__SE33_B.fasta	33	Southeast	SAO PAULO
Genoma_Indels__Se33_inside_50_S157__Butantan_30-08-2021__SE33_B.fasta	33	South	SAO PAULO
Genoma_Indels__Se33_inside_46_S153__Butantan_30-08-2021__SE33_B.fasta	33	South	SAO PAULO
Genoma_Indels__Se33_inside_41_S148__Butantan_30-08-2021__SE33_B.fasta	33	South	SAO PAULO
Genoma_Indels__Se33_inside_35_S142__Butantan_30-08-2021__SE33_B.fasta	33	South	SAO PAULO
Genoma_Indels__Se33_inside_357_S174__Butantan_30-08-2021__SE33_B.fasta	33	South	SAO PAULO
Genoma_Indels__Se33_inside_354_S171__Butantan_30-08-2021__SE33_B.fasta	33	South	SAO PAULO
Genoma_Indels__Se33_inside_34_S141__Butantan_30-08-2021__SE33_B.fasta	33	South	SAO PAULO
Genoma_Indels__Se33_inside_345_S162__Butantan_30-08-2021__SE33_B.fasta	33	South	SAO PAULO
Genoma_Indels__Se33_inside_344_S252__Butantan_30-08-2021__SE33_B.fasta	33	Southeast	SAO PAULO
Genoma_Indels__Se33_inside_33_S140__Butantan_30-08-2021__SE33_B.fasta	33	South	SAO PAULO
Genoma_Indels__Se33_inside_32_S139__Butantan_30-08-2021__SE33_B.fasta	33	South	SAO PAULO
Genoma_Indels__Se33_inside_320_S22__Butantan_30-08-2021__SE33_B.fasta	33	North	SAO PAULO
Genoma_Indels__Se33_inside_31_S138__Butantan_30-08-2021__SE33_B.fasta	33	South	SAO PAULO
Genoma_Indels__Se33_inside_318_S20__Butantan_30-08-2021__SE33_B.fasta	33	North	SAO PAULO
Genoma_Indels__Se33_inside_314_S16__Butantan_30-08-2021__SE33_B.fasta	33	North	SAO PAULO
Genoma_Indels__Se33_inside_313_S15__Butantan_30-08-2021__SE33_B.fasta	33	North	SAO PAULO
Genoma_Indels__Se33_inside_30_S137__Butantan_30-08-2021__SE33_B.fasta	33	South	SAO PAULO
Genoma_Indels__Se33_inside_309_S11__Butantan_30-08-2021__SE33_B.fasta	33	North	SAO PAULO
Genoma_Indels__Se33_inside_302_S4__Butantan_30-08-2021__SE33_B.fasta	33	North	SAO PAULO
Genoma_Indels__Se33_inside_29_S136__Butantan_30-08-2021__SE33_B.fasta	33	South	SAO PAULO
Genoma_Indels__Se33_inside_288_S120__Butantan_30-08-2021__SE33_B.fasta	33	North	SAO PAULO
Genoma_Indels__Se33_inside_284_S116__Butantan_30-08-2021__SE33_B.fasta	33	North	SAO PAULO
Genoma_Indels__Se33_inside_283_S115__Butantan_30-08-2021__SE33_B.fasta	33	North	SAO PAULO
Genoma_Indels__Se33_inside_27_S134__Butantan_30-08-2021__SE33_B.fasta	33	South	SAO PAULO
Genoma_Indels__Se33_inside_275_S107__Butantan_30-08-2021__SE33_B.fasta	33	North	SAO PAULO
Genoma_Indels__Se33_inside_271_S104__Butantan_30-08-2021__SE33_B.fasta	33	North	SAO PAULO
Genoma_Indels__Se33_inside_258_S89__Butantan_30-08-2021__SE33_B.fasta	33	North	SAO PAULO
Genoma_Indels__Se33_inside_254_S85__Butantan_30-08-2021__SE33_B.fasta	33	North	SAO PAULO
Genoma_Indels__Se33_inside_249_S76__Butantan_30-08-2021__SE33_B.fasta	33	North	SAO PAULO
Genoma_Indels__Se33_inside_246_S73__Butantan_30-08-2021__SE33_B.fasta	33	North	SAO PAULO
Genoma_Indels__Se33_inside_244_S71__Butantan_30-08-2021__SE33_B.fasta	33	North	SAO PAULO
Genoma_Indels__Se33_inside_239_S66__Butantan_30-08-2021__SE33_B.fasta	33	North	SAO PAULO
Genoma_Indels__Se33_inside_235_S62__Butantan_30-08-2021__SE33_B.fasta	33	North	SAO PAULO
Genoma_Indels__Se33_inside_234_S61__Butantan_30-08-2021__SE33_B.fasta	33	North	SAO PAULO
Genoma_Indels__Se33_inside_233_S60__Butantan_30-08-2021__SE33_B.fasta	33	North	SAO PAULO
Genoma_Indels__Se33_inside_22_S129__Butantan_30-08-2021__SE33_B.fasta	33	South	SAO PAULO
Genoma_Indels__Se33_inside_219_S45__Butantan_30-08-2021__SE33_B.fasta	33	North	SAO PAULO
Genoma_Indels__Se33_inside_217_S43__Butantan_30-08-2021__SE33_B.fasta	33	North	SAO PAULO
Genoma_Indels__Se33_inside_210_S36__Butantan_30-08-2021__SE33_B.fasta	33	North	SAO PAULO
Genoma_Indels__Se33_inside_208_S34__Butantan_30-08-2021__SE33_B.fasta	33	North	SAO PAULO
Genoma_Indels__Se33_inside_206_S32__Butantan_30-08-2021__SE33_B.fasta	33	North	SAO PAULO
Genoma_Indels__Se33_inside_16_S193__Butantan_30-08-2021__SE33_B.fasta	33	South	SAO PAULO
Genoma_Indels__Se33_inside_15_S190__Butantan_30-08-2021__SE33_B.fasta	33	South	SAO PAULO
Genoma_Indels__Se33_inside_143_S204__Butantan_30-08-2021__SE33_B.fasta	33	Southeast	SAO PAULO
Genoma_Indels__Se33_inside_142_S203__Butantan_30-08-2021__SE33_B.fasta	33	Southeast	SAO PAULO
Genoma_Indels__Se33_inside_141_S202__Butantan_30-08-2021__SE33_B.fasta	33	Southeast	SAO PAULO
Genoma_Indels__Se33_inside_139_S200__Butantan_30-08-2021__SE33_B.fasta	33	Southeast	SAO PAULO
Genoma_Indels__Se33_inside_138_S199__Butantan_30-08-2021__SE33_B.fasta	33	Southeast	SAO PAULO
Genoma_Indels__Se33_inside_134_S195__Butantan_30-08-2021__SE33_B.fasta	33	Southeast	SAO PAULO
Genoma_Indels__Se33_inside_131_S244__Butantan_30-08-2021__SE33_B.fasta	33	Southeast	SAO PAULO
Genoma_Indels__Se33_inside_130_S243__Butantan_30-08-2021__SE33_B.fasta	33	Southeast	SAO PAULO
Genoma_Indels__Se33_inside_128_S241__Butantan_30-08-2021__SE33_B.fasta	33	Southeast	SAO PAULO
Genoma_Indels__Se33_inside_122_S235__Butantan_30-08-2021__SE33_B.fasta	33	Southeast	SAO PAULO
Genoma_Indels__Se33_inside_117_S230__Butantan_30-08-2021__SE33_B.fasta	33	Southeast	SAO PAULO
Genoma_Indels__Se33_inside_111_S224__Butantan_30-08-2021__SE33_B.fasta	33	Southeast	SAO PAULO
Genoma_Indels__Se33_inside_10_S185__Butantan_30-08-2021__SE33_B.fasta	33	South	SAO PAULO
Genoma_Indels__Se33_inside_108_S221__Butantan_30-08-2021__SE33_B.fasta	33	Southeast	SAO PAULO
Genoma_Indels__Se33_inside_107_S220__Butantan_30-08-2021__SE33_B.fasta	33	Southeast	SAO PAULO
Genoma_Indels__Se33_inside_102_S215__Butantan_30-08-2021__SE33_B.fasta	33	Southeast	SAO PAULO
Genoma_Indels__Se33_inside_101_S214__Butantan_30-08-2021__SE33_B.fasta	33	Southeast	SAO PAULO
Genoma_Indels__Se33_inside_100_S213__Butantan_30-08-2021__SE33_B.fasta	33	Southeast	SAO PAULO
Genoma_Indels__Se33_inside_05_S180__Butantan_30-08-2021__SE33_B.fasta	33	South	SAO PAULO
Genoma_Indels__Se33_inside_03_S178__Butantan_30-08-2021__SE33_B.fasta	33	South	SAO PAULO
Genoma_Indels__Se33_inside_332_S25__Butantan_30-08-2021__SE33_B.fasta	33	North	SAO PAULO
Genoma_Indels__Se33_inside_300_S2__Butantan_30-08-2021__SE33_B.fasta	33	North	SAO PAULO
Genoma_Indels__Se33_inside_115_S228__Butantan_30-08-2021__SE33_B.fasta	33	Southeast	SAO PAULO
Genoma_Indels__Se33_inside_214_S40__Butantan_30-08-2021__SE33_B.fasta	33	North	SAO PAULO
Genoma_Indels__Se33_inside_74_S254__Butantan_30-08-2021__SE33_B.fasta	33	Southeast	SAO PAULO
Genoma_Indels__Se33_inside_69_S293__Butantan_30-08-2021__SE33_B.fasta	33	Southeast	SAO PAULO
Genoma_Indels__Se33_inside_61_S283__Butantan_30-08-2021__SE33_B.fasta	33	Southeast	SAO PAULO
Genoma_Indels__Se33_inside_351_S168__Butantan_30-08-2021__SE33_B.fasta	33	South	SAO PAULO
Genoma_Indels__Se33_inside_343_S251__Butantan_30-08-2021__SE33_B.fasta	33	Southeast	SAO PAULO
Genoma_Indels__Se33_inside_335_S28__Butantan_30-08-2021__SE33_B.fasta	33	North	SAO PAULO
Genoma_Indels__Se33_inside_282_S114__Butantan_30-08-2021__SE33_B.fasta	33	North	SAO PAULO
Genoma_Indels__Se33_inside_26_S133__Butantan_30-08-2021__SE33_B.fasta	33	South	SAO PAULO
Genoma_Indels__Se33_inside_265_S98__Butantan_30-08-2021__SE33_B.fasta	33	North	SAO PAULO
Genoma_Indels__Se33_inside_255_S86__Butantan_30-08-2021__SE33_B.fasta	33	North	SAO PAULO
Genoma_Indels__Se33_inside_149_S210__Butantan_30-08-2021__SE33_B.fasta	33	Southeast	SAO PAULO
Genoma_Indels__Se33_inside_146_S207__Butantan_30-08-2021__SE33_B.fasta	33	Southeast	SAO PAULO
Genoma_Indels__Se33_inside_140_S201__Butantan_30-08-2021__SE33_B.fasta	33	Southeast	SAO PAULO
Genoma_Indels__Se33_inside_121_S234__Butantan_30-08-2021__SE33_B.fasta	33	Southeast	SAO PAULO
Genoma_Indels__Se33_inside_118_S231__Butantan_30-08-2021__SE33_B.fasta	33	Southeast	SAO PAULO
Genoma_Indels__Se33_inside_94_S274__Butantan_30-08-2021__SE33_B.fasta	33	Southeast	SAO PAULO
Genoma_Indels__Se33_inside_90_S270__Butantan_30-08-2021__SE33_B.fasta	33	Southeast	SAO PAULO
Genoma_Indels__Se33_inside_87_S267__Butantan_30-08-2021__SE33_B.fasta	33	Southeast	SAO PAULO
Genoma_Indels__Se33_inside_79_S259__Butantan_30-08-2021__SE33_B.fasta	33	Southeast	SAO PAULO
Genoma_Indels__Se33_inside_78_S258__Butantan_30-08-2021__SE33_B.fasta	33	Southeast	SAO PAULO
Genoma_Indels__Se33_inside_355_S172__Butantan_30-08-2021__SE33_B.fasta	33	South	SAO PAULO
Genoma_Indels__Se33_inside_301_S3__Butantan_30-08-2021__SE33_B.fasta	33	North	SAO PAULO
Genoma_Indels__Se33_inside_287_S119__Butantan_30-08-2021__SE33_B.fasta	33	North	SAO PAULO
Genoma_Indels__Se33_inside_269_S102__Butantan_30-08-2021__SE33_B.fasta	33	North	SAO PAULO
Genoma_Indels__Se33_inside_267_S100__Butantan_30-08-2021__SE33_B.fasta	33	North	SAO PAULO
Genoma_Indels__Se33_inside_262_S93__Butantan_30-08-2021__SE33_B.fasta	33	North	SAO PAULO
Genoma_Indels__Se33_inside_253_S84__Butantan_30-08-2021__SE33_B.fasta	33	North	SAO PAULO
Genoma_Indels__Se33_inside_252_S83__Butantan_30-08-2021__SE33_B.fasta	33	North	SAO PAULO
Genoma_Indels__Se33_inside_20_S127__Butantan_30-08-2021__SE33_B.fasta	33	South	SAO PAULO
Genoma_Indels__Se33_inside_147_S208__Butantan_30-08-2021__SE33_B.fasta	33	Southeast	SAO PAULO
Genoma_Indels__Se33_inside_136_S197__Butantan_30-08-2021__SE33_B.fasta	33	Southeast	SAO PAULO
Genoma_Indels__Se33_inside_135_S196__Butantan_30-08-2021__SE33_B.fasta	33	Southeast	SAO PAULO
Genoma_Indels__Se33_inside_132_S245__Butantan_30-08-2021__SE33_B.fasta	33	Southeast	SAO PAULO
Genoma_Indels__Se33_inside_129_S242__Butantan_30-08-2021__SE33_B.fasta	33	Southeast	SAO PAULO
Genoma_Indels__Se33_inside_124_S237__Butantan_30-08-2021__SE33_B.fasta	33	Southeast	SAO PAULO
Genoma_Indels__Se33_inside_123_S236__Butantan_30-08-2021__SE33_B.fasta	33	Southeast	SAO PAULO
Genoma_Indels__Se33_inside_110_S223__Butantan_30-08-2021__SE33_B.fasta	33	Southeast	SAO PAULO
Genoma_Indels__Se33_inside_105_S218__Butantan_30-08-2021__SE33_B.fasta	33	Southeast	SAO PAULO
Genoma_Indels__Se33_inside_96_S276__Butantan_30-08-2021__SE33_B.fasta	33	Southeast	SAO PAULO
Genoma_Indels__Se33_inside_93_S273__Butantan_30-08-2021__SE33_B.fasta	33	Southeast	SAO PAULO
Genoma_Indels__Se33_inside_92_S272__Butantan_30-08-2021__SE33_B.fasta	33	Southeast	SAO PAULO
Genoma_Indels__Se33_inside_85_S265__Butantan_30-08-2021__SE33_B.fasta	33	Southeast	SAO PAULO
Genoma_Indels__Se33_inside_84_S264__Butantan_30-08-2021__SE33_B.fasta	33	Southeast	SAO PAULO
Genoma_Indels__Se33_inside_81_S261__Butantan_30-08-2021__SE33_B.fasta	33	Southeast	SAO PAULO
Genoma_Indels__Se33_inside_80_S260__Butantan_30-08-2021__SE33_B.fasta	33	Southeast	SAO PAULO
Genoma_Indels__Se33_inside_75_S255__Butantan_30-08-2021__SE33_B.fasta	33	Southeast	SAO PAULO
Genoma_Indels__Se33_inside_73_S253__Butantan_30-08-2021__SE33_B.fasta	33	Southeast	SAO PAULO
Genoma_Indels__Se33_inside_68_S292__Butantan_30-08-2021__SE33_B.fasta	33	Southeast	SAO PAULO
Genoma_Indels__Se33_inside_66_S290__Butantan_30-08-2021__SE33_B.fasta	33	Southeast	SAO PAULO
Genoma_Indels__Se33_inside_65_S289__Butantan_30-08-2021__SE33_B.fasta	33	Southeast	SAO PAULO
Genoma_Indels__Se33_inside_64_S286__Butantan_30-08-2021__SE33_B.fasta	33	Southeast	SAO PAULO
Genoma_Indels__Se33_inside_63_S285__Butantan_30-08-2021__SE33_B.fasta	33	Southeast	SAO PAULO
Genoma_Indels__Se33_inside_62_S284__Butantan_30-08-2021__SE33_B.fasta	33	Southeast	SAO PAULO
Genoma_Indels__Se33_inside_60_S282__Butantan_30-08-2021__SE33_B.fasta	33	Southeast	SAO PAULO
Genoma_Indels__Se33_inside_59_S281__Butantan_30-08-2021__SE33_B.fasta	33	Southeast	SAO PAULO
Genoma_Indels__Se33_inside_58_S280__Butantan_30-08-2021__SE33_B.fasta	33	Southeast	SAO PAULO
Genoma_Indels__Se33_inside_56_S278__Butantan_30-08-2021__SE33_B.fasta	33	Southeast	SAO PAULO
Genoma_Indels__Se33_inside_55_S277__Butantan_30-08-2021__SE33_B.fasta	33	Southeast	SAO PAULO
Genoma_Indels__Se33_inside_54_S161__Butantan_30-08-2021__SE33_B.fasta	33	South	SAO PAULO
Genoma_Indels__Se33_inside_52_S159__Butantan_30-08-2021__SE33_B.fasta	33	South	SAO PAULO
Genoma_Indels__Se33_inside_51_S158__Butantan_30-08-2021__SE33_B.fasta	33	South	SAO PAULO
Genoma_Indels__Se33_inside_49_S156__Butantan_30-08-2021__SE33_B.fasta	33	South	SAO PAULO
Genoma_Indels__Se33_inside_48_S155__Butantan_30-08-2021__SE33_B.fasta	33	South	SAO PAULO
Genoma_Indels__Se33_inside_47_S154__Butantan_30-08-2021__SE33_B.fasta	33	South	SAO PAULO
Genoma_Indels__Se33_inside_44_S151__Butantan_30-08-2021__SE33_B.fasta	33	South	SAO PAULO
Genoma_Indels__Se33_inside_43_S150__Butantan_30-08-2021__SE33_B.fasta	33	South	SAO PAULO
Genoma_Indels__Se33_inside_42_S149__Butantan_30-08-2021__SE33_B.fasta	33	South	SAO PAULO
Genoma_Indels__Se33_inside_39_S146__Butantan_30-08-2021__SE33_B.fasta	33	South	SAO PAULO
Genoma_Indels__Se33_inside_37_S144__Butantan_30-08-2021__SE33_B.fasta	33	South	SAO PAULO
Genoma_Indels__Se33_inside_365_S175__Butantan_30-08-2021__SE33_B.fasta	33	South	SAO PAULO
Genoma_Indels__Se33_inside_360_S125__Butantan_30-08-2021__SE33_B.fasta	33	North	SAO PAULO
Genoma_Indels__Se33_inside_359_S124__Butantan_30-08-2021__SE33_B.fasta	33	North	SAO PAULO
Genoma_Indels__Se33_inside_356_S173__Butantan_30-08-2021__SE33_B.fasta	33	South	SAO PAULO
Genoma_Indels__Se33_inside_353_S170__Butantan_30-08-2021__SE33_B.fasta	33	South	SAO PAULO
Genoma_Indels__Se33_inside_350_S167__Butantan_30-08-2021__SE33_B.fasta	33	South	SAO PAULO
Genoma_Indels__Se33_inside_349_S166__Butantan_30-08-2021__SE33_B.fasta	33	South	SAO PAULO
Genoma_Indels__Se33_inside_347_S164__Butantan_30-08-2021__SE33_B.fasta	33	South	SAO PAULO
Genoma_Indels__Se33_inside_346_S163__Butantan_30-08-2021__SE33_B.fasta	33	South	SAO PAULO
Genoma_Indels__Se33_inside_342_S250__Butantan_30-08-2021__SE33_B.fasta	33	Southeast	SAO PAULO
Genoma_Indels__Se33_inside_341_S249__Butantan_30-08-2021__SE33_B.fasta	33	Southeast	SAO PAULO
Genoma_Indels__Se33_inside_340_S248__Butantan_30-08-2021__SE33_B.fasta	33	Southeast	SAO PAULO
Genoma_Indels__Se33_inside_339_S247__Butantan_30-08-2021__SE33_B.fasta	33	Southeast	SAO PAULO
Genoma_Indels__Se33_inside_338_S246__Butantan_30-08-2021__SE33_B.fasta	33	Southeast	SAO PAULO
Genoma_Indels__Se33_inside_337_S30__Butantan_30-08-2021__SE33_B.fasta	33	North	SAO PAULO
Genoma_Indels__Se33_inside_336_S29__Butantan_30-08-2021__SE33_B.fasta	33	North	SAO PAULO
Genoma_Indels__Se33_inside_334_S27__Butantan_30-08-2021__SE33_B.fasta	33	North	SAO PAULO
Genoma_Indels__Se33_inside_333_S26__Butantan_30-08-2021__SE33_B.fasta	33	North	SAO PAULO
Genoma_Indels__Se33_inside_327_S106__Butantan_30-08-2021__SE33_B.fasta	33	North	SAO PAULO
Genoma_Indels__Se33_inside_326_S81__Butantan_30-08-2021__SE33_B.fasta	33	North	SAO PAULO
Genoma_Indels__Se33_inside_325_S80__Butantan_30-08-2021__SE33_B.fasta	33	North	SAO PAULO
Genoma_Indels__Se33_inside_323_S78__Butantan_30-08-2021__SE33_B.fasta	33	North	SAO PAULO
Genoma_Indels__Se33_inside_322_S24__Butantan_30-08-2021__SE33_B.fasta	33	North	SAO PAULO
Genoma_Indels__Se33_inside_321_S23__Butantan_30-08-2021__SE33_B.fasta	33	North	SAO PAULO
Genoma_Indels__Se33_inside_319_S21__Butantan_30-08-2021__SE33_B.fasta	33	North	SAO PAULO
Genoma_Indels__Se33_inside_317_S19__Butantan_30-08-2021__SE33_B.fasta	33	North	SAO PAULO
Genoma_Indels__Se33_inside_316_S18__Butantan_30-08-2021__SE33_B.fasta	33	North	SAO PAULO
Genoma_Indels__Se33_inside_315_S17__Butantan_30-08-2021__SE33_B.fasta	33	North	SAO PAULO
Genoma_Indels__Se33_inside_312_S14__Butantan_30-08-2021__SE33_B.fasta	33	North	SAO PAULO
Genoma_Indels__Se33_inside_310_S12__Butantan_30-08-2021__SE33_B.fasta	33	North	SAO PAULO
Genoma_Indels__Se33_inside_307_S9__Butantan_30-08-2021__SE33_B.fasta	33	North	SAO PAULO
Genoma_Indels__Se33_inside_306_S8__Butantan_30-08-2021__SE33_B.fasta	33	North	SAO PAULO
Genoma_Indels__Se33_inside_305_S7__Butantan_30-08-2021__SE33_B.fasta	33	North	SAO PAULO
Genoma_Indels__Se33_inside_304_S6__Butantan_30-08-2021__SE33_B.fasta	33	North	SAO PAULO
Genoma_Indels__Se33_inside_303_S5__Butantan_30-08-2021__SE33_B.fasta	33	North	SAO PAULO
Genoma_Indels__Se33_inside_299_S1__Butantan_30-08-2021__SE33_B.fasta	33	North	SAO PAULO
Genoma_Indels__Se33_inside_290_S122__Butantan_30-08-2021__SE33_B.fasta	33	North	SAO PAULO
Genoma_Indels__Se33_inside_28_S135__Butantan_30-08-2021__SE33_B.fasta	33	South	SAO PAULO
Genoma_Indels__Se33_inside_286_S118__Butantan_30-08-2021__SE33_B.fasta	33	North	SAO PAULO
Genoma_Indels__Se33_inside_285_S117__Butantan_30-08-2021__SE33_B.fasta	33	North	SAO PAULO
Genoma_Indels__Se33_inside_280_S112__Butantan_30-08-2021__SE33_B.fasta	33	North	SAO PAULO
Genoma_Indels__Se33_inside_279_S111__Butantan_30-08-2021__SE33_B.fasta	33	North	SAO PAULO
Genoma_Indels__Se33_inside_278_S110__Butantan_30-08-2021__SE33_B.fasta	33	North	SAO PAULO
Genoma_Indels__Se33_inside_277_S109__Butantan_30-08-2021__SE33_B.fasta	33	North	SAO PAULO
Genoma_Indels__Se33_inside_272_S105__Butantan_30-08-2021__SE33_B.fasta	33	North	SAO PAULO
Genoma_Indels__Se33_inside_270_S103__Butantan_30-08-2021__SE33_B.fasta	33	North	SAO PAULO
Genoma_Indels__Se33_inside_263_S94__Butantan_30-08-2021__SE33_B.fasta	33	North	SAO PAULO
Genoma_Indels__Se33_inside_260_S91__Butantan_30-08-2021__SE33_B.fasta	33	North	SAO PAULO
Genoma_Indels__Se33_inside_25_S132__Butantan_30-08-2021__SE33_B.fasta	33	South	SAO PAULO
Genoma_Indels__Se33_inside_256_S87__Butantan_30-08-2021__SE33_B.fasta	33	North	SAO PAULO
Genoma_Indels__Se33_inside_251_S82__Butantan_30-08-2021__SE33_B.fasta	33	North	SAO PAULO
Genoma_Indels__Se33_inside_250_S77__Butantan_30-08-2021__SE33_B.fasta	33	North	SAO PAULO
Genoma_Indels__Se33_inside_24_S131__Butantan_30-08-2021__SE33_B.fasta	33	South	SAO PAULO
Genoma_Indels__Se33_inside_248_S75__Butantan_30-08-2021__SE33_B.fasta	33	North	SAO PAULO
Genoma_Indels__Se33_inside_247_S74__Butantan_30-08-2021__SE33_B.fasta	33	North	SAO PAULO
Genoma_Indels__Se33_inside_245_S72__Butantan_30-08-2021__SE33_B.fasta	33	North	SAO PAULO
Genoma_Indels__Se33_inside_241_S68__Butantan_30-08-2021__SE33_B.fasta	33	North	SAO PAULO
Genoma_Indels__Se33_inside_240_S67__Butantan_30-08-2021__SE33_B.fasta	33	North	SAO PAULO
Genoma_Indels__Se33_inside_23_S130__Butantan_30-08-2021__SE33_B.fasta	33	South	SAO PAULO
Genoma_Indels__Se33_inside_238_S65__Butantan_30-08-2021__SE33_B.fasta	33	North	SAO PAULO
Genoma_Indels__Se33_inside_237_S64__Butantan_30-08-2021__SE33_B.fasta	33	North	SAO PAULO
Genoma_Indels__Se33_inside_232_S59__Butantan_30-08-2021__SE33_B.fasta	33	North	SAO PAULO
Genoma_Indels__Se33_inside_231_S58__Butantan_30-08-2021__SE33_B.fasta	33	North	SAO PAULO
Genoma_Indels__Se33_inside_230_S57__Butantan_30-08-2021__SE33_B.fasta	33	North	SAO PAULO
Genoma_Indels__Se33_inside_229_S56__Butantan_30-08-2021__SE33_B.fasta	33	North	SAO PAULO
Genoma_Indels__Se33_inside_228_S55__Butantan_30-08-2021__SE33_B.fasta	33	North	SAO PAULO
Genoma_Indels__Se33_inside_227_S53__Butantan_30-08-2021__SE33_B.fasta	33	North	SAO PAULO
Genoma_Indels__Se33_inside_224_S50__Butantan_30-08-2021__SE33_B.fasta	33	North	SAO PAULO
Genoma_Indels__Se33_inside_223_S49__Butantan_30-08-2021__SE33_B.fasta	33	North	SAO PAULO
Genoma_Indels__Se33_inside_222_S48__Butantan_30-08-2021__SE33_B.fasta	33	North	SAO PAULO
Genoma_Indels__Se33_inside_221_S47__Butantan_30-08-2021__SE33_B.fasta	33	North	SAO PAULO
Genoma_Indels__Se33_inside_220_S46__Butantan_30-08-2021__SE33_B.fasta	33	North	SAO PAULO
Genoma_Indels__Se33_inside_218_S44__Butantan_30-08-2021__SE33_B.fasta	33	North	SAO PAULO
Genoma_Indels__Se33_inside_215_S41__Butantan_30-08-2021__SE33_B.fasta	33	North	SAO PAULO
Genoma_Indels__Se33_inside_213_S39__Butantan_30-08-2021__SE33_B.fasta	33	North	SAO PAULO
Genoma_Indels__Se33_inside_212_S38__Butantan_30-08-2021__SE33_B.fasta	33	North	SAO PAULO
Genoma_Indels__Se33_inside_211_S37__Butantan_30-08-2021__SE33_B.fasta	33	North	SAO PAULO
Genoma_Indels__Se33_inside_209_S35__Butantan_30-08-2021__SE33_B.fasta	33	North	SAO PAULO
Genoma_Indels__Se33_inside_207_S33__Butantan_30-08-2021__SE33_B.fasta	33	North	SAO PAULO
Genoma_Indels__Se33_inside_205_S31__Butantan_30-08-2021__SE33_B.fasta	33	North	SAO PAULO
Genoma_Indels__Se33_inside_19_S126__Butantan_30-08-2021__SE33_B.fasta	33	South	SAO PAULO
Genoma_Indels__Se33_inside_14_S189__Butantan_30-08-2021__SE33_B.fasta	33	South	SAO PAULO
Genoma_Indels__Se33_inside_148_S209__Butantan_30-08-2021__SE33_B.fasta	33	Southeast	SAO PAULO
Genoma_Indels__Se33_inside_145_S206__Butantan_30-08-2021__SE33_B.fasta	33	Southeast	SAO PAULO
Genoma_Indels__Se33_inside_144_S205__Butantan_30-08-2021__SE33_B.fasta	33	Southeast	SAO PAULO
Genoma_Indels__Se33_inside_13_S188__Butantan_30-08-2021__SE33_B.fasta	33	South	SAO PAULO
Genoma_Indels__Se33_inside_137_S198__Butantan_30-08-2021__SE33_B.fasta	33	Southeast	SAO PAULO
Genoma_Indels__Se33_inside_133_S194__Butantan_30-08-2021__SE33_B.fasta	33	Southeast	SAO PAULO
Genoma_Indels__Se33_inside_127_S240__Butantan_30-08-2021__SE33_B.fasta	33	Southeast	SAO PAULO
Genoma_Indels__Se33_inside_126_S239__Butantan_30-08-2021__SE33_B.fasta	33	Southeast	SAO PAULO
Genoma_Indels__Se33_inside_125_S238__Butantan_30-08-2021__SE33_B.fasta	33	Southeast	SAO PAULO
Genoma_Indels__Se33_inside_120_S233__Butantan_30-08-2021__SE33_B.fasta	33	Southeast	SAO PAULO
Genoma_Indels__Se33_inside_11_S186__Butantan_30-08-2021__SE33_B.fasta	33	South	SAO PAULO
Genoma_Indels__Se33_inside_119_S232__Butantan_30-08-2021__SE33_B.fasta	33	Southeast	SAO PAULO
Genoma_Indels__Se33_inside_116_S229__Butantan_30-08-2021__SE33_B.fasta	33	Southeast	SAO PAULO
Genoma_Indels__Se33_inside_114_S227__Butantan_30-08-2021__SE33_B.fasta	33	Southeast	SAO PAULO
Genoma_Indels__Se33_inside_113_S226__Butantan_30-08-2021__SE33_B.fasta	33	Southeast	SAO PAULO
Genoma_Indels__Se33_inside_112_S225__Butantan_30-08-2021__SE33_B.fasta	33	Southeast	SAO PAULO
Genoma_Indels__Se33_inside_109_S222__Butantan_30-08-2021__SE33_B.fasta	33	Southeast	SAO PAULO
Genoma_Indels__Se33_inside_104_S217__Butantan_30-08-2021__SE33_B.fasta	33	Southeast	SAO PAULO
Genoma_Indels__Se33_inside_103_S216__Butantan_30-08-2021__SE33_B.fasta	33	Southeast	SAO PAULO
Genoma_Indels__Se33_inside_264_S97__Butantan_30-08-2021__SE33_B.fasta	33	North	SAO PAULO
Genoma_Indels__Se33_inside_236_S63__Butantan_30-08-2021__SE33_B.fasta	33	North	SAO PAULO
Genoma_Indels__Se33_inside_89_S269__Butantan_30-08-2021__SE33_B.fasta	33	Southeast	SAO PAULO
Genoma_Indels__Se33_inside_53_S160__Butantan_30-08-2021__SE33_B.fasta	33	South	SAO PAULO
Genoma_Indels__Se33_inside_45_S152__Butantan_30-08-2021__SE33_B.fasta	33	South	SAO PAULO
Genoma_Indels__Se33_inside_40_S147__Butantan_30-08-2021__SE33_B.fasta	33	South	SAO PAULO
Genoma_Indels__Se33_inside_38_S145__Butantan_30-08-2021__SE33_B.fasta	33	South	SAO PAULO
Genoma_Indels__Se33_inside_36_S143__Butantan_30-08-2021__SE33_B.fasta	33	South	SAO PAULO
Genoma_Indels__Se33_inside_366_S54__Butantan_30-08-2021__SE33_B.fasta	33	North	SAO PAULO
Genoma_Indels__Se33_inside_352_S169__Butantan_30-08-2021__SE33_B.fasta	33	South	SAO PAULO
Genoma_Indels__Se33_inside_311_S13__Butantan_30-08-2021__SE33_B.fasta	33	North	SAO PAULO
Genoma_Indels__Se33_inside_308_S10__Butantan_30-08-2021__SE33_B.fasta	33	North	SAO PAULO
Genoma_Indels__Se33_inside_291_S123__Butantan_30-08-2021__SE33_B.fasta	33	North	SAO PAULO
Genoma_Indels__Se33_inside_289_S121__Butantan_30-08-2021__SE33_B.fasta	33	North	SAO PAULO
Genoma_Indels__Se33_inside_281_S113__Butantan_30-08-2021__SE33_B.fasta	33	North	SAO PAULO
Genoma_Indels__Se33_inside_266_S99__Butantan_30-08-2021__SE33_B.fasta	33	North	SAO PAULO
Genoma_Indels__Se33_inside_259_S90__Butantan_30-08-2021__SE33_B.fasta	33	North	SAO PAULO
Genoma_Indels__Se33_inside_257_S88__Butantan_30-08-2021__SE33_B.fasta	33	North	SAO PAULO
Genoma_Indels__Se33_inside_243_S70__Butantan_30-08-2021__SE33_B.fasta	33	North	SAO PAULO
Genoma_Indels__Se33_inside_242_S69__Butantan_30-08-2021__SE33_B.fasta	33	North	SAO PAULO
Genoma_Indels__Se33_inside_225_S51__Butantan_30-08-2021__SE33_B.fasta	33	North	SAO PAULO
Genoma_Indels__Se33_inside_21_S128__Butantan_30-08-2021__SE33_B.fasta	33	South	SAO PAULO
Genoma_Indels__Se33_inside_12_S187__Butantan_30-08-2021__SE33_B.fasta	33	South	SAO PAULO
Genoma_Indels__Se33_inside_106_S219__Butantan_30-08-2021__SE33_B.fasta	33	Southeast	SAO PAULO
Genoma_Indels__Se33_inside_216_S42__Butantan_30-08-2021__SE33_B.fasta	33	North	SAO PAULO
Genoma_Indels__Se33_inside_261_S92__Butantan_30-08-2021__SE33_B.fasta	33	North	SAO PAULO
Genoma_Indels__Se37-000354897821_S45__Nogueira_27-09-2021__SE37.fasta	37		SAO PAULO
Genoma_Indels__SE37_AFIP_07_S97__Butantan_24-09-2021__SE37_B.fasta	37	Southeast	SAO PAULO
Genoma_Indels__SE37_415375_S247__Butantan_24-09-2021__SE37_B.fasta	37	South	SAO PAULO
Genoma_Indels__SE37_AFIP_19_S109__Butantan_24-09-2021__SE37_B.fasta	37	East	SAO PAULO
Genoma_Indels__SE37_CRSL_AMO177_S81__Butantan_24-09-2021__SE37_B.fasta	37	East	SAO PAULO
Genoma_Indels__SE37_CRSL_AMO178_S82__Butantan_24-09-2021__SE37_B.fasta	37	East	SAO PAULO
Genoma_Indels__SE37_AFIP_14_S104__Butantan_24-09-2021__SE37_B.fasta	37	Southeast	SAO PAULO
Genoma_Indels__SE37_CRSL_AMO171_S75__Butantan_24-09-2021__SE37_B.fasta	37	East	SAO PAULO
Genoma_Indels__SE37_AFIP_101_S196__Butantan_24-09-2021__SE37_B.fasta	37	South	SAO PAULO
Genoma_Indels__SE37_AFIP_102_S197__Butantan_24-09-2021__SE37_B.fasta	37	South	SAO PAULO
Genoma_Indels__SE37_AFIP_53_S143__Butantan_24-09-2021__SE37_B.fasta	37	South	SAO PAULO
Genoma_Indels__SE37_AFIP_74_S164__Butantan_24-09-2021__SE37_B.fasta	37	South	SAO PAULO
Genoma_Indels__SE37_AFIP_97_S187__Butantan_24-09-2021__SE37_B.fasta	37	South	SAO PAULO
Genoma_Indels__SE37_CRSL_AMO108_S12__Butantan_24-09-2021__SE37_B.fasta	37	East	SAO PAULO
Genoma_Indels__SE37_CRSL_AMO161_S65__Butantan_24-09-2021__SE37_B.fasta	37	East	SAO PAULO
Genoma_Indels__SE37_AFIP_38_S128__Butantan_24-09-2021__SE37_B.fasta	37	East	SAO PAULO
Genoma_Indels__Se37_afip_02_S90__Butantan_24-09-2021__SE37_B.fasta	37	Southeast	SAO PAULO
Genoma_Indels__SE37_AFIP_12_S102__Butantan_24-09-2021__SE37_B.fasta	37	Southeast	SAO PAULO
Genoma_Indels__SE37_AFIP_25_S115__Butantan_24-09-2021__SE37_B.fasta	37	East	SAO PAULO
Genoma_Indels__SE37_AFIP_26_S116__Butantan_24-09-2021__SE37_B.fasta	37	East	SAO PAULO
Genoma_Indels__SE37_CRSL_AMO103_S7__Butantan_24-09-2021__SE37_B.fasta	37	East	SAO PAULO
Genoma_Indels__SE37_CRSL_AMO170_S74__Butantan_24-09-2021__SE37_B.fasta	37	East	SAO PAULO
Genoma_Indels__SE37_AFIP_113_S214__Butantan_24-09-2021__SE37_B.fasta	37	South	SAO PAULO
Genoma_Indels__SE37_AFIP_13_S103__Butantan_24-09-2021__SE37_B.fasta	37	Southeast	SAO PAULO
Genoma_Indels__SE37_CRSL_AMO113_S17__Butantan_24-09-2021__SE37_B.fasta	37	East	SAO PAULO
Genoma_Indels__SE37_CRSL_AMO122_S26__Butantan_24-09-2021__SE37_B.fasta	37	East	SAO PAULO
Genoma_Indels__SE37_CRSL_AMO183_S87__Butantan_24-09-2021__SE37_B.fasta	37	East	SAO PAULO
Genoma_Indels__SE37_CRSL_AMO166_S70__Butantan_24-09-2021__SE37_B.fasta	37	East	SAO PAULO
Genoma_Indels__SE37_CRSL_AMO175_S79__Butantan_24-09-2021__SE37_B.fasta	37	East	SAO PAULO
Genoma_Indels__SE37_CRSL_AMO107_S11__Butantan_24-09-2021__SE37_B.fasta	37	East	SAO PAULO
Genoma_Indels__SE37_360645_S255__Butantan_24-09-2021__SE37_B.fasta	37	South	SAO PAULO
Genoma_Indels__SE37_375156_S248__Butantan_24-09-2021__SE37_B.fasta	37	South	SAO PAULO
Genoma_Indels__SE37_416263_S246__Butantan_24-09-2021__SE37_B.fasta	37	South	SAO PAULO
Genoma_Indels__SE37_428481_S256__Butantan_24-09-2021__SE37_B.fasta	37	South	SAO PAULO
Genoma_Indels__SE37_433941_S254__Butantan_24-09-2021__SE37_B.fasta	37	South	SAO PAULO
Genoma_Indels__SE37_434011_S260__Butantan_24-09-2021__SE37_B.fasta	37	South	SAO PAULO
Genoma_Indels__Se37_afip_01_S89__Butantan_24-09-2021__SE37_B.fasta	37	Southeast	SAO PAULO
Genoma_Indels__Se37_afip_03_S91__Butantan_24-09-2021__SE37_B.fasta	37	Southeast	SAO PAULO
Genoma_Indels__Se37_afip_04_S92__Butantan_24-09-2021__SE37_B.fasta	37	Southeast	SAO PAULO
Genoma_Indels__Se37_afip_05_S93__Butantan_24-09-2021__SE37_B.fasta	37	Southeast	SAO PAULO
Genoma_Indels__Se37_afip_06_S94__Butantan_24-09-2021__SE37_B.fasta	37	Southeast	SAO PAULO
Genoma_Indels__SE37_AFIP_08_S98__Butantan_24-09-2021__SE37_B.fasta	37	Southeast	SAO PAULO
Genoma_Indels__SE37_AFIP_09_S99__Butantan_24-09-2021__SE37_B.fasta	37	Southeast	SAO PAULO
Genoma_Indels__SE37_AFIP_10_S100__Butantan_24-09-2021__SE37_B.fasta	37	Southeast	SAO PAULO
Genoma_Indels__SE37_AFIP_100_S190__Butantan_24-09-2021__SE37_B.fasta	37	South	SAO PAULO
Genoma_Indels__SE37_AFIP_103_S198__Butantan_24-09-2021__SE37_B.fasta	37	South	SAO PAULO
Genoma_Indels__SE37_AFIP_104_S199__Butantan_24-09-2021__SE37_B.fasta	37	South	SAO PAULO
Genoma_Indels__SE37_AFIP_105_S200__Butantan_24-09-2021__SE37_B.fasta	37	South	SAO PAULO
Genoma_Indels__SE37_AFIP_106_S204__Butantan_24-09-2021__SE37_B.fasta	37	South	SAO PAULO
Genoma_Indels__SE37_AFIP_107_S205__Butantan_24-09-2021__SE37_B.fasta	37	South	SAO PAULO
Genoma_Indels__SE37_AFIP_108_S206__Butantan_24-09-2021__SE37_B.fasta	37	South	SAO PAULO
Genoma_Indels__SE37_AFIP_109_S207__Butantan_24-09-2021__SE37_B.fasta	37	South	SAO PAULO
Genoma_Indels__SE37_AFIP_11_S101__Butantan_24-09-2021__SE37_B.fasta	37	Southeast	SAO PAULO
Genoma_Indels__SE37_AFIP_110_S208__Butantan_24-09-2021__SE37_B.fasta	37	South	SAO PAULO
Genoma_Indels__SE37_AFIP_111_S212__Butantan_24-09-2021__SE37_B.fasta	37	South	SAO PAULO
Genoma_Indels__SE37_AFIP_112_S213__Butantan_24-09-2021__SE37_B.fasta	37	South	SAO PAULO
Genoma_Indels__SE37_AFIP_114_S215__Butantan_24-09-2021__SE37_B.fasta	37	South	SAO PAULO
Genoma_Indels__SE37_AFIP_115_S216__Butantan_24-09-2021__SE37_B.fasta	37	South	SAO PAULO
Genoma_Indels__SE37_AFIP_116_S220__Butantan_24-09-2021__SE37_B.fasta	37	South	SAO PAULO
Genoma_Indels__SE37_AFIP_117_S221__Butantan_24-09-2021__SE37_B.fasta	37	South	SAO PAULO
Genoma_Indels__SE37_AFIP_118_S222__Butantan_24-09-2021__SE37_B.fasta	37	South	SAO PAULO
Genoma_Indels__SE37_AFIP_119_S223__Butantan_24-09-2021__SE37_B.fasta	37	South	SAO PAULO
Genoma_Indels__SE37_AFIP_120_S224__Butantan_24-09-2021__SE37_B.fasta	37	South	SAO PAULO
Genoma_Indels__SE37_AFIP_121_S228__Butantan_24-09-2021__SE37_B.fasta	37	South	SAO PAULO
Genoma_Indels__SE37_AFIP_122_S229__Butantan_24-09-2021__SE37_B.fasta	37	South	SAO PAULO
Genoma_Indels__SE37_AFIP_123_S230__Butantan_24-09-2021__SE37_B.fasta	37	South	SAO PAULO
Genoma_Indels__SE37_AFIP_124_S231__Butantan_24-09-2021__SE37_B.fasta	37	South	SAO PAULO
Genoma_Indels__SE37_AFIP_125_S232__Butantan_24-09-2021__SE37_B.fasta	37	South	SAO PAULO
Genoma_Indels__SE37_AFIP_126_S236__Butantan_24-09-2021__SE37_B.fasta	37	South	SAO PAULO
Genoma_Indels__SE37_AFIP_127_S237__Butantan_24-09-2021__SE37_B.fasta	37	South	SAO PAULO
Genoma_Indels__SE37_AFIP_128_S238__Butantan_24-09-2021__SE37_B.fasta	37	South	SAO PAULO
Genoma_Indels__SE37_AFIP_129_S239__Butantan_24-09-2021__SE37_B.fasta	37	South	SAO PAULO
Genoma_Indels__SE37_AFIP_130_S240__Butantan_24-09-2021__SE37_B.fasta	37	South	SAO PAULO
Genoma_Indels__SE37_AFIP_131_S244__Butantan_24-09-2021__SE37_B.fasta	37	South	SAO PAULO
Genoma_Indels__SE37_AFIP_132_S245__Butantan_24-09-2021__SE37_B.fasta	37	South	SAO PAULO
Genoma_Indels__SE37_AFIP_15_S105__Butantan_24-09-2021__SE37_B.fasta	37	Southeast	SAO PAULO
Genoma_Indels__SE37_AFIP_16_S106__Butantan_24-09-2021__SE37_B.fasta	37	Southeast	SAO PAULO
Genoma_Indels__SE37_AFIP_17_S107__Butantan_24-09-2021__SE37_B.fasta	37	Southeast	SAO PAULO
Genoma_Indels__SE37_AFIP_18_S108__Butantan_24-09-2021__SE37_B.fasta	37	Southeast	SAO PAULO
Genoma_Indels__SE37_AFIP_20_S110__Butantan_24-09-2021__SE37_B.fasta	37	East	SAO PAULO
Genoma_Indels__SE37_AFIP_21_S111__Butantan_24-09-2021__SE37_B.fasta	37	East	SAO PAULO
Genoma_Indels__SE37_AFIP_22_S112__Butantan_24-09-2021__SE37_B.fasta	37	East	SAO PAULO
Genoma_Indels__SE37_AFIP_23_S113__Butantan_24-09-2021__SE37_B.fasta	37	East	SAO PAULO
Genoma_Indels__SE37_AFIP_24_S114__Butantan_24-09-2021__SE37_B.fasta	37	East	SAO PAULO
Genoma_Indels__SE37_AFIP_27_S117__Butantan_24-09-2021__SE37_B.fasta	37	East	SAO PAULO
Genoma_Indels__SE37_AFIP_28_S118__Butantan_24-09-2021__SE37_B.fasta	37	East	SAO PAULO
Genoma_Indels__SE37_AFIP_29_S119__Butantan_24-09-2021__SE37_B.fasta	37	East	SAO PAULO
Genoma_Indels__SE37_AFIP_30_S120__Butantan_24-09-2021__SE37_B.fasta	37	East	SAO PAULO
Genoma_Indels__SE37_AFIP_31_S121__Butantan_24-09-2021__SE37_B.fasta	37	East	SAO PAULO
Genoma_Indels__SE37_AFIP_32_S122__Butantan_24-09-2021__SE37_B.fasta	37	East	SAO PAULO
Genoma_Indels__SE37_AFIP_33_S123__Butantan_24-09-2021__SE37_B.fasta	37	East	SAO PAULO
Genoma_Indels__SE37_AFIP_34_S124__Butantan_24-09-2021__SE37_B.fasta	37	East	SAO PAULO
Genoma_Indels__SE37_AFIP_35_S125__Butantan_24-09-2021__SE37_B.fasta	37	East	SAO PAULO
Genoma_Indels__SE37_AFIP_36_S126__Butantan_24-09-2021__SE37_B.fasta	37	East	SAO PAULO
Genoma_Indels__SE37_AFIP_37_S127__Butantan_24-09-2021__SE37_B.fasta	37	East	SAO PAULO
Genoma_Indels__SE37_AFIP_39_S129__Butantan_24-09-2021__SE37_B.fasta	37	East	SAO PAULO
Genoma_Indels__SE37_AFIP_40_S130__Butantan_24-09-2021__SE37_B.fasta	37	East	SAO PAULO
Genoma_Indels__SE37_AFIP_41_S131__Butantan_24-09-2021__SE37_B.fasta	37	East	SAO PAULO
Genoma_Indels__SE37_AFIP_42_S132__Butantan_24-09-2021__SE37_B.fasta	37	East	SAO PAULO
Genoma_Indels__SE37_AFIP_43_S133__Butantan_24-09-2021__SE37_B.fasta	37	East	SAO PAULO
Genoma_Indels__SE37_AFIP_44_S134__Butantan_24-09-2021__SE37_B.fasta	37	East	SAO PAULO
Genoma_Indels__SE37_AFIP_45_S135__Butantan_24-09-2021__SE37_B.fasta	37	East	SAO PAULO
Genoma_Indels__SE37_AFIP_46_S136__Butantan_24-09-2021__SE37_B.fasta	37	East	SAO PAULO
Genoma_Indels__SE37_AFIP_47_S137__Butantan_24-09-2021__SE37_B.fasta	37	East	SAO PAULO
Genoma_Indels__SE37_AFIP_48_S138__Butantan_24-09-2021__SE37_B.fasta	37	East	SAO PAULO
Genoma_Indels__SE37_AFIP_49_S139__Butantan_24-09-2021__SE37_B.fasta	37	South	SAO PAULO
Genoma_Indels__SE37_AFIP_50_S140__Butantan_24-09-2021__SE37_B.fasta	37	South	SAO PAULO
Genoma_Indels__SE37_AFIP_51_S141__Butantan_24-09-2021__SE37_B.fasta	37	South	SAO PAULO
Genoma_Indels__SE37_AFIP_52_S142__Butantan_24-09-2021__SE37_B.fasta	37	South	SAO PAULO
Genoma_Indels__SE37_AFIP_54_S144__Butantan_24-09-2021__SE37_B.fasta	37	South	SAO PAULO
Genoma_Indels__SE37_AFIP_55_S145__Butantan_24-09-2021__SE37_B.fasta	37	South	SAO PAULO
Genoma_Indels__SE37_AFIP_56_S146__Butantan_24-09-2021__SE37_B.fasta	37	South	SAO PAULO
Genoma_Indels__SE37_AFIP_57_S147__Butantan_24-09-2021__SE37_B.fasta	37	South	SAO PAULO
Genoma_Indels__SE37_AFIP_58_S148__Butantan_24-09-2021__SE37_B.fasta	37	South	SAO PAULO
Genoma_Indels__SE37_AFIP_59_S149__Butantan_24-09-2021__SE37_B.fasta	37	South	SAO PAULO
Genoma_Indels__SE37_AFIP_60_S150__Butantan_24-09-2021__SE37_B.fasta	37	South	SAO PAULO
Genoma_Indels__SE37_AFIP_61_S151__Butantan_24-09-2021__SE37_B.fasta	37	South	SAO PAULO
Genoma_Indels__SE37_AFIP_62_S152__Butantan_24-09-2021__SE37_B.fasta	37	South	SAO PAULO
Genoma_Indels__SE37_AFIP_63_S153__Butantan_24-09-2021__SE37_B.fasta	37	South	SAO PAULO
Genoma_Indels__SE37_AFIP_64_S154__Butantan_24-09-2021__SE37_B.fasta	37	South	SAO PAULO
Genoma_Indels__SE37_AFIP_65_S155__Butantan_24-09-2021__SE37_B.fasta	37	South	SAO PAULO
Genoma_Indels__SE37_AFIP_66_S156__Butantan_24-09-2021__SE37_B.fasta	37	South	SAO PAULO
Genoma_Indels__SE37_AFIP_67_S157__Butantan_24-09-2021__SE37_B.fasta	37	South	SAO PAULO
Genoma_Indels__SE37_AFIP_68_S158__Butantan_24-09-2021__SE37_B.fasta	37	South	SAO PAULO
Genoma_Indels__SE37_AFIP_69_S159__Butantan_24-09-2021__SE37_B.fasta	37	South	SAO PAULO
Genoma_Indels__SE37_AFIP_70_S160__Butantan_24-09-2021__SE37_B.fasta	37	South	SAO PAULO
Genoma_Indels__SE37_AFIP_71_S161__Butantan_24-09-2021__SE37_B.fasta	37	South	SAO PAULO
Genoma_Indels__SE37_AFIP_72_S162__Butantan_24-09-2021__SE37_B.fasta	37	South	SAO PAULO
Genoma_Indels__SE37_AFIP_73_S163__Butantan_24-09-2021__SE37_B.fasta	37	South	SAO PAULO
Genoma_Indels__SE37_AFIP_75_S165__Butantan_24-09-2021__SE37_B.fasta	37	South	SAO PAULO
Genoma_Indels__SE37_AFIP_76_S166__Butantan_24-09-2021__SE37_B.fasta	37	South	SAO PAULO
Genoma_Indels__SE37_AFIP_77_S167__Butantan_24-09-2021__SE37_B.fasta	37	South	SAO PAULO
Genoma_Indels__SE37_AFIP_78_S168__Butantan_24-09-2021__SE37_B.fasta	37	South	SAO PAULO
Genoma_Indels__SE37_AFIP_79_S169__Butantan_24-09-2021__SE37_B.fasta	37	South	SAO PAULO
Genoma_Indels__SE37_AFIP_80_S170__Butantan_24-09-2021__SE37_B.fasta	37	South	SAO PAULO
Genoma_Indels__SE37_AFIP_81_S171__Butantan_24-09-2021__SE37_B.fasta	37	South	SAO PAULO
Genoma_Indels__SE37_AFIP_85_S175__Butantan_24-09-2021__SE37_B.fasta	37	South	SAO PAULO
Genoma_Indels__SE37_AFIP_86_S176__Butantan_24-09-2021__SE37_B.fasta	37	South	SAO PAULO
Genoma_Indels__SE37_AFIP_87_S177__Butantan_24-09-2021__SE37_B.fasta	37	South	SAO PAULO
Genoma_Indels__SE37_AFIP_88_S178__Butantan_24-09-2021__SE37_B.fasta	37	South	SAO PAULO
Genoma_Indels__SE37_AFIP_89_S179__Butantan_24-09-2021__SE37_B.fasta	37	South	SAO PAULO
Genoma_Indels__SE37_AFIP_90_S180__Butantan_24-09-2021__SE37_B.fasta	37	South	SAO PAULO
Genoma_Indels__SE37_AFIP_91_S181__Butantan_24-09-2021__SE37_B.fasta	37	South	SAO PAULO
Genoma_Indels__SE37_AFIP_92_S182__Butantan_24-09-2021__SE37_B.fasta	37	South	SAO PAULO
Genoma_Indels__SE37_AFIP_93_S183__Butantan_24-09-2021__SE37_B.fasta	37	South	SAO PAULO
Genoma_Indels__SE37_AFIP_94_S184__Butantan_24-09-2021__SE37_B.fasta	37	South	SAO PAULO
Genoma_Indels__SE37_AFIP_95_S185__Butantan_24-09-2021__SE37_B.fasta	37	South	SAO PAULO
Genoma_Indels__SE37_AFIP_96_S186__Butantan_24-09-2021__SE37_B.fasta	37	South	SAO PAULO
Genoma_Indels__SE37_AFIP_98_S188__Butantan_24-09-2021__SE37_B.fasta	37	South	SAO PAULO
Genoma_Indels__SE37_AFIP_99_S189__Butantan_24-09-2021__SE37_B.fasta	37	South	SAO PAULO
Genoma_Indels__SE37_CRSL_AMO104_S8__Butantan_24-09-2021__SE37_B.fasta	37	East	SAO PAULO
Genoma_Indels__SE37_CRSL_AMO105_S9__Butantan_24-09-2021__SE37_B.fasta	37	East	SAO PAULO
Genoma_Indels__SE37_CRSL_AMO109_S13__Butantan_24-09-2021__SE37_B.fasta	37	East	SAO PAULO
Genoma_Indels__SE37_CRSL_AMO110_S14__Butantan_24-09-2021__SE37_B.fasta	37	East	SAO PAULO
Genoma_Indels__SE37_CRSL_AMO111_S15__Butantan_24-09-2021__SE37_B.fasta	37	East	SAO PAULO
Genoma_Indels__SE37_CRSL_AMO114_S18__Butantan_24-09-2021__SE37_B.fasta	37	East	SAO PAULO
Genoma_Indels__SE37_CRSL_AMO115_S19__Butantan_24-09-2021__SE37_B.fasta	37	East	SAO PAULO
Genoma_Indels__SE37_CRSL_AMO116_S20__Butantan_24-09-2021__SE37_B.fasta	37	East	SAO PAULO
Genoma_Indels__SE37_CRSL_AMO117_S21__Butantan_24-09-2021__SE37_B.fasta	37	East	SAO PAULO
Genoma_Indels__SE37_CRSL_AMO118_S22__Butantan_24-09-2021__SE37_B.fasta	37	East	SAO PAULO
Genoma_Indels__SE37_CRSL_AMO119_S23__Butantan_24-09-2021__SE37_B.fasta	37	East	SAO PAULO
Genoma_Indels__SE37_CRSL_AMO120_S24__Butantan_24-09-2021__SE37_B.fasta	37	East	SAO PAULO
Genoma_Indels__SE37_CRSL_AMO121_S25__Butantan_24-09-2021__SE37_B.fasta	37	East	SAO PAULO
Genoma_Indels__SE37_CRSL_AMO123_S27__Butantan_24-09-2021__SE37_B.fasta	37	East	SAO PAULO
Genoma_Indels__SE37_CRSL_AMO124_S28__Butantan_24-09-2021__SE37_B.fasta	37	East	SAO PAULO
Genoma_Indels__SE37_CRSL_AMO125_S29__Butantan_24-09-2021__SE37_B.fasta	37	East	SAO PAULO
Genoma_Indels__SE37_CRSL_AMO126_S30__Butantan_24-09-2021__SE37_B.fasta	37	East	SAO PAULO
Genoma_Indels__SE37_CRSL_AMO127_S31__Butantan_24-09-2021__SE37_B.fasta	37	East	SAO PAULO
Genoma_Indels__SE37_CRSL_AMO128_S32__Butantan_24-09-2021__SE37_B.fasta	37	East	SAO PAULO
Genoma_Indels__SE37_CRSL_AMO129_S33__Butantan_24-09-2021__SE37_B.fasta	37	East	SAO PAULO
Genoma_Indels__SE37_CRSL_AMO130_S34__Butantan_24-09-2021__SE37_B.fasta	37	East	SAO PAULO
Genoma_Indels__SE37_CRSL_AMO131_S35__Butantan_24-09-2021__SE37_B.fasta	37	East	SAO PAULO
Genoma_Indels__SE37_CRSL_AMO132_S36__Butantan_24-09-2021__SE37_B.fasta	37	East	SAO PAULO
Genoma_Indels__SE37_CRSL_AMO133_S37__Butantan_24-09-2021__SE37_B.fasta	37	East	SAO PAULO
Genoma_Indels__SE37_CRSL_AMO134_S38__Butantan_24-09-2021__SE37_B.fasta	37	East	SAO PAULO
Genoma_Indels__SE37_CRSL_AMO135_S39__Butantan_24-09-2021__SE37_B.fasta	37	East	SAO PAULO
Genoma_Indels__SE37_CRSL_AMO136_S40__Butantan_24-09-2021__SE37_B.fasta	37	East	SAO PAULO
Genoma_Indels__SE37_CRSL_AMO137_S41__Butantan_24-09-2021__SE37_B.fasta	37	East	SAO PAULO
Genoma_Indels__SE37_CRSL_AMO138_S42__Butantan_24-09-2021__SE37_B.fasta	37	East	SAO PAULO
Genoma_Indels__SE37_CRSL_AMO139_S43__Butantan_24-09-2021__SE37_B.fasta	37	East	SAO PAULO
Genoma_Indels__SE37_CRSL_AMO140_S44__Butantan_24-09-2021__SE37_B.fasta	37	East	SAO PAULO
Genoma_Indels__SE37_CRSL_AMO141_S45__Butantan_24-09-2021__SE37_B.fasta	37	East	SAO PAULO
Genoma_Indels__SE37_CRSL_AMO142_S46__Butantan_24-09-2021__SE37_B.fasta	37	East	SAO PAULO
Genoma_Indels__SE37_CRSL_AMO143_S47__Butantan_24-09-2021__SE37_B.fasta	37	East	SAO PAULO
Genoma_Indels__SE37_CRSL_AMO144_S48__Butantan_24-09-2021__SE37_B.fasta	37	East	SAO PAULO
Genoma_Indels__SE37_CRSL_AMO145_S49__Butantan_24-09-2021__SE37_B.fasta	37	East	SAO PAULO
Genoma_Indels__SE37_CRSL_AMO146_S50__Butantan_24-09-2021__SE37_B.fasta	37	East	SAO PAULO
Genoma_Indels__SE37_CRSL_AMO147_S51__Butantan_24-09-2021__SE37_B.fasta	37	East	SAO PAULO
Genoma_Indels__SE37_CRSL_AMO148_S52__Butantan_24-09-2021__SE37_B.fasta	37	East	SAO PAULO
Genoma_Indels__SE37_CRSL_AMO149_S53__Butantan_24-09-2021__SE37_B.fasta	37	East	SAO PAULO
Genoma_Indels__SE37_CRSL_AMO150_S54__Butantan_24-09-2021__SE37_B.fasta	37	East	SAO PAULO
Genoma_Indels__SE37_CRSL_AMO151_S55__Butantan_24-09-2021__SE37_B.fasta	37	East	SAO PAULO
Genoma_Indels__SE37_CRSL_AMO152_S56__Butantan_24-09-2021__SE37_B.fasta	37	East	SAO PAULO
Genoma_Indels__SE37_CRSL_AMO153_S57__Butantan_24-09-2021__SE37_B.fasta	37	East	SAO PAULO
Genoma_Indels__SE37_CRSL_AMO154_S58__Butantan_24-09-2021__SE37_B.fasta	37	East	SAO PAULO
Genoma_Indels__SE37_CRSL_AMO155_S59__Butantan_24-09-2021__SE37_B.fasta	37	East	SAO PAULO
Genoma_Indels__SE37_CRSL_AMO156_S60__Butantan_24-09-2021__SE37_B.fasta	37	East	SAO PAULO
Genoma_Indels__SE37_CRSL_AMO157_S61__Butantan_24-09-2021__SE37_B.fasta	37	East	SAO PAULO
Genoma_Indels__SE37_CRSL_AMO158_S62__Butantan_24-09-2021__SE37_B.fasta	37	East	SAO PAULO
Genoma_Indels__SE37_CRSL_AMO159_S63__Butantan_24-09-2021__SE37_B.fasta	37	East	SAO PAULO
Genoma_Indels__SE37_CRSL_AMO160_S64__Butantan_24-09-2021__SE37_B.fasta	37	East	SAO PAULO
Genoma_Indels__SE37_CRSL_AMO163_S67__Butantan_24-09-2021__SE37_B.fasta	37	East	SAO PAULO
Genoma_Indels__SE37_CRSL_AMO164_S68__Butantan_24-09-2021__SE37_B.fasta	37	East	SAO PAULO
Genoma_Indels__SE37_CRSL_AMO165_S69__Butantan_24-09-2021__SE37_B.fasta	37	East	SAO PAULO
Genoma_Indels__SE37_CRSL_AMO167_S71__Butantan_24-09-2021__SE37_B.fasta	37	East	SAO PAULO
Genoma_Indels__SE37_CRSL_AMO168_S72__Butantan_24-09-2021__SE37_B.fasta	37	East	SAO PAULO
Genoma_Indels__SE37_CRSL_AMO169_S73__Butantan_24-09-2021__SE37_B.fasta	37	East	SAO PAULO
Genoma_Indels__SE37_CRSL_AMO172_S76__Butantan_24-09-2021__SE37_B.fasta	37	East	SAO PAULO
Genoma_Indels__SE37_CRSL_AMO173_S77__Butantan_24-09-2021__SE37_B.fasta	37	East	SAO PAULO
Genoma_Indels__SE37_CRSL_AMO174_S78__Butantan_24-09-2021__SE37_B.fasta	37	East	SAO PAULO
Genoma_Indels__SE37_CRSL_AMO176_S80__Butantan_24-09-2021__SE37_B.fasta	37	East	SAO PAULO
Genoma_Indels__SE37_CRSL_AMO179_S83__Butantan_24-09-2021__SE37_B.fasta	37	East	SAO PAULO
Genoma_Indels__SE37_CRSL_AMO181_S85__Butantan_24-09-2021__SE37_B.fasta	37	East	SAO PAULO
Genoma_Indels__SE37_CRSL_AMO182_S86__Butantan_24-09-2021__SE37_B.fasta	37	East	SAO PAULO
Genoma_Indels__SE37_CRSL_AMO180_S84__Butantan_24-09-2021__SE37_B.fasta	37	East	SAO PAULO
Genoma_Indels__17VE-But51__Heidge_2021-05-06.fasta	17	South	SAO PAULO
Genoma_Indels__17VE-But54__Heidge_2021-05-06.fasta	17	South	SAO PAULO
Genoma_Indels__Se28_401129_S77__Butantan_26-07-2021__SE28.fasta	28	South	SAO PAULO
Genoma_Indels__SE31_FMABC_13_S103__Butantan_16-08-2021__SE31_B.fasta	31	East	SAO PAULO
Genoma_Indels__Se34_crsL_se34_amo140_S332__Butantan_06-09-2021__SE34_B.fasta	34	East	SAO PAULO
Genoma_Indels__Se34_crsL_se34_amo133_S325__Butantan_06-09-2021__SE34_B.fasta	34	East	SAO PAULO
Genoma_Indels__Se34_crsL_se34_amo128_S320__Butantan_06-09-2021__SE34_B.fasta	34	East	SAO PAULO
Genoma_Indels__se34_inside_335_S13__Butantan_06-09-2021__SE34_B.fasta	34	North	SAO PAULO
Genoma_Indels__se34_inside_333_S11__Butantan_06-09-2021__SE34_B.fasta	34	North	SAO PAULO
Genoma_Indels__se34_afip_76_S92__Butantan_06-09-2021__SE34_B.fasta	34	South	SAO PAULO
Genoma_Indels__se34_afip_74_S90__Butantan_06-09-2021__SE34_B.fasta	34	South	SAO PAULO
Genoma_Indels__se34_afip_73_S89__Butantan_06-09-2021__SE34_B.fasta	34	South	SAO PAULO
Genoma_Indels__se34_afip_72_S88__Butantan_06-09-2021__SE34_B.fasta	34	South	SAO PAULO
Genoma_Indels__se34_afip_65_S81__Butantan_06-09-2021__SE34_B.fasta	34	South	SAO PAULO
Genoma_Indels__se34_afip_48_S64__Butantan_06-09-2021__SE34_B.fasta	34	South	SAO PAULO
Genoma_Indels__se34_afip_40_S56__Butantan_06-09-2021__SE34_B.fasta	34	Southeast	SAO PAULO
Genoma_Indels__se34_afip_18_S34__Butantan_06-09-2021__SE34_B.fasta	34	East	SAO PAULO
Genoma_Indels__crss_se34_amo19_S115__Butantan_06-09-2021__SE34_B.fasta	34	South	SAO PAULO
Genoma_Indels__crss_se34_amo12_S108__Butantan_06-09-2021__SE34_B.fasta	34	South	SAO PAULO
Genoma_Indels__crss_se34_amo11_S107__Butantan_06-09-2021__SE34_B.fasta	34	South	SAO PAULO
Genoma_Indels__crsn_se34_amo47_S143__Butantan_06-09-2021__SE34_B.fasta	34	North	SAO PAULO
Genoma_Indels__crsn_se34_amo44_S140__Butantan_06-09-2021__SE34_B.fasta	34	North	SAO PAULO
Genoma_Indels__crsn_se34_amo38_S134__Butantan_06-09-2021__SE34_B.fasta	34	North	SAO PAULO
Genoma_Indels__crsn_se34_amo33_S129__Butantan_06-09-2021__SE34_B.fasta	34	North	SAO PAULO
Genoma_Indels__crsn_se34_amo22_S118__Butantan_06-09-2021__SE34_B.fasta	34	North	SAO PAULO
Genoma_Indels__crsc_se34_amo62_S158__Butantan_06-09-2021__SE34_B.fasta	34	Central	SAO PAULO
Genoma_Indels__crsL_se34_amo68_S164__Butantan_06-09-2021__SE34_B.fasta	34	East	SAO PAULO
Genoma_Indels__Se34_crsL_se34_amo144_S336__Butantan_06-09-2021__SE34_B.fasta	34	East	SAO PAULO
Genoma_Indels__Se34_crsL_se34_amo146_S338__Butantan_06-09-2021__SE34_B.fasta	34	East	SAO PAULO
Genoma_Indels__se34_inside_328_S6__Butantan_06-09-2021__SE34_B.fasta	34	North	SAO PAULO
Genoma_Indels__se34_inside_324_S2__Butantan_06-09-2021__SE34_B.fasta	33	North	SAO PAULO
Genoma_Indels__se34_afip_44_S60__Butantan_06-09-2021__SE34_B.fasta	34	Southeast	SAO PAULO
Genoma_Indels__se34_afip_17_S33__Butantan_06-09-2021__SE34_B.fasta	34	East	SAO PAULO
Genoma_Indels__Se34_crsL_se34_amo150_S342__Butantan_06-09-2021__SE34_B.fasta	34	East	SAO PAULO
Genoma_Indels__Se34_crsL_se34_amo148_S340__Butantan_06-09-2021__SE34_B.fasta	34	East	SAO PAULO
Genoma_Indels__Se34_crsL_se34_amo131_S323__Butantan_06-09-2021__SE34_B.fasta	34	East	SAO PAULO
Genoma_Indels__se34_inside_96_S154__Coutinho_03-09-2021__SE34.fasta	34	Southeast	SAO PAULO
Genoma_Indels__se34_inside_72_S74__Coutinho_03-09-2021__SE34.fasta	34	South	SAO PAULO
Genoma_Indels__se34_inside_40_S42__Coutinho_03-09-2021__SE34.fasta	34	South	SAO PAULO
Genoma_Indels__se34_inside_380_S356__Coutinho_03-09-2021__SE34.fasta	34	North	SAO PAULO
Genoma_Indels__se34_inside_353_S298__Coutinho_03-09-2021__SE34.fasta	34	North	SAO PAULO
Genoma_Indels__se34_inside_319_S367__Coutinho_03-09-2021__SE34.fasta	34	North	SAO PAULO
Genoma_Indels__se34_inside_318_S366__Coutinho_03-09-2021__SE34.fasta	33	North	SAO PAULO
Genoma_Indels__se34_inside_303_S338__Coutinho_03-09-2021__SE34.fasta	34	North	SAO PAULO
Genoma_Indels__se34_inside_282_S317__Coutinho_03-09-2021__SE34.fasta	34	North	SAO PAULO
Genoma_Indels__se34_inside_277_S282__Coutinho_03-09-2021__SE34.fasta	34	North	SAO PAULO
Genoma_Indels__se34_inside_273_S278__Coutinho_03-09-2021__SE34.fasta	33	North	SAO PAULO
Genoma_Indels__se34_inside_267_S272__Coutinho_03-09-2021__SE34.fasta	34	North	SAO PAULO
Genoma_Indels__se34_inside_263_S268__Coutinho_03-09-2021__SE34.fasta	33	North	SAO PAULO
Genoma_Indels__se34_inside_252_S257__Coutinho_03-09-2021__SE34.fasta	33	North	SAO PAULO
Genoma_Indels__se34_inside_245_S147__Coutinho_03-09-2021__SE34.fasta	34	West	SAO PAULO
Genoma_Indels__se34_inside_235_S137__Coutinho_03-09-2021__SE34.fasta	33	West	SAO PAULO
Genoma_Indels__se34_inside_229_S131__Coutinho_03-09-2021__SE34.fasta	33	West	SAO PAULO
Genoma_Indels__se34_inside_216_S120__Coutinho_03-09-2021__SE34.fasta	34	West	SAO PAULO
Genoma_Indels__se34_inside_210_S186__Coutinho_03-09-2021__SE34.fasta	33	Southeast	SAO PAULO
Genoma_Indels__se34_inside_200_S176__Coutinho_03-09-2021__SE34.fasta	34	Southeast	SAO PAULO
Genoma_Indels__se34_inside_19_S103__Coutinho_03-09-2021__SE34.fasta	34	South	SAO PAULO
Genoma_Indels__se34_inside_198_S174__Coutinho_03-09-2021__SE34.fasta	33	Southeast	SAO PAULO
Genoma_Indels__se34_inside_197_S173__Coutinho_03-09-2021__SE34.fasta	34	Southeast	SAO PAULO
Genoma_Indels__se34_inside_195_S171__Coutinho_03-09-2021__SE34.fasta	34	Southeast	SAO PAULO
Genoma_Indels__se34_inside_185_S254__Coutinho_03-09-2021__SE34.fasta	34	Southeast	SAO PAULO
Genoma_Indels__se34_inside_181_S250__Coutinho_03-09-2021__SE34.fasta	34	Southeast	SAO PAULO
Genoma_Indels__se34_inside_164_S233__Coutinho_03-09-2021__SE34.fasta	33	Southeast	SAO PAULO
Genoma_Indels__se34_inside_163_S232__Coutinho_03-09-2021__SE34.fasta	34	Southeast	SAO PAULO
Genoma_Indels__se34_inside_157_S226__Coutinho_03-09-2021__SE34.fasta	33	Southeast	SAO PAULO
Genoma_Indels__se34_inside_152_S221__Coutinho_03-09-2021__SE34.fasta	33	Southeast	SAO PAULO
Genoma_Indels__se34_inside_151_S220__Coutinho_03-09-2021__SE34.fasta	33	Southeast	SAO PAULO
Genoma_Indels__se34_inside_150_S219__Coutinho_03-09-2021__SE34.fasta	34	Southeast	SAO PAULO
Genoma_Indels__se34_inside_143_S212__Coutinho_03-09-2021__SE34.fasta	33	Southeast	SAO PAULO
Genoma_Indels__se34_inside_125_S205__Coutinho_03-09-2021__SE34.fasta	34	Southeast	SAO PAULO
Genoma_Indels__se34_inside_120_S200__Coutinho_03-09-2021__SE34.fasta	34	Southeast	SAO PAULO
Genoma_Indels__se34_inside_119_S199__Coutinho_03-09-2021__SE34.fasta	34	Southeast	SAO PAULO
Genoma_Indels__se34_inside_118_S198__Coutinho_03-09-2021__SE34.fasta	33	Southeast	SAO PAULO
Genoma_Indels__se34_inside_117_S197__Coutinho_03-09-2021__SE34.fasta	33	Southeast	SAO PAULO
Genoma_Indels__se34_inside_116_S196__Coutinho_03-09-2021__SE34.fasta	33	Southeast	SAO PAULO
Genoma_Indels__se34_inside_115_S195__Coutinho_03-09-2021__SE34.fasta	34	Southeast	SAO PAULO
Genoma_Indels__se34_inside_112_S191__Coutinho_03-09-2021__SE34.fasta	33	Southeast	SAO PAULO
Genoma_Indels__se34_inside_104_S162__Coutinho_03-09-2021__SE34.fasta	34	Southeast	SAO PAULO
Genoma_Indels__se34_inside_103_S161__Coutinho_03-09-2021__SE34.fasta	34	Southeast	SAO PAULO
Genoma_Indels__se34_inside_102_S160__Coutinho_03-09-2021__SE34.fasta	34	Southeast	SAO PAULO
Genoma_Indels__se34_inside_100_S158__Coutinho_03-09-2021__SE34.fasta	34	Southeast	SAO PAULO
Genoma_Indels__se34_inside_09_S92__Coutinho_03-09-2021__SE34.fasta	34	South	SAO PAULO
Genoma_Indels__se34_FMABC_4_S18__Coutinho_03-09-2021__SE34.fasta	34	East	SAO PAULO
Genoma_Indels__se34_FMABC_3_S17__Coutinho_03-09-2021__SE34.fasta	34	East	SAO PAULO
Genoma_Indels__se34_FMABC_15_S29__Coutinho_03-09-2021__SE34.fasta	34	East	SAO PAULO
Genoma_Indels__se34_FMABC_13_S27__Coutinho_03-09-2021__SE34.fasta	34	East	SAO PAULO
Genoma_Indels__se34_390596_S12__Coutinho_03-09-2021__SE34.fasta	34	South	SAO PAULO
Genoma_Indels__se34_390553_S10__Coutinho_03-09-2021__SE34.fasta	34	South	SAO PAULO
Genoma_Indels__CRSL_se34_amo99_S108__Coutinho_03-09-2021__SE34.fasta	34	East	SAO PAULO
Genoma_Indels__CRSL_se34_amo98_S107__Coutinho_03-09-2021__SE34.fasta	34	East	SAO PAULO
Genoma_Indels__CRSL_se34_amo101_S110__Coutinho_03-09-2021__SE34.fasta	34	East	SAO PAULO
Genoma_Indels__SE35-But13_S13__Heidge_09-09-2021__SE35.fasta	35	North	SAO PAULO
Genoma_Indels__SE35-But26_S26__Heidge_09-09-2021__SE35.fasta	35	North	SAO PAULO
Genoma_Indels__SE35-But36_S36__Heidge_09-09-2021__SE35.fasta	35	Central	SAO PAULO
Genoma_Indels__SE35-But47_S47__Heidge_09-09-2021__SE35.fasta	35	Central	SAO PAULO
Genoma_Indels__SE35-But31_S31__Heidge_09-09-2021__SE35.fasta	35	North	SAO PAULO
Genoma_Indels__SE35-But39_S39__Heidge_09-09-2021__SE35.fasta	35	Central	SAO PAULO
Genoma_Indels__SE35-But55_S55__Heidge_09-09-2021__SE35.fasta	35	East	SAO PAULO
Genoma_Indels__SE35-But56_S56__Heidge_09-09-2021__SE35.fasta	35	East	SAO PAULO
Genoma_Indels__SE35_INSIDE_54_S184__Coutinho_11-09-2021__SE35.fasta	35	South	SAO PAULO
Genoma_Indels__SE35_INSIDE_50_S180__Coutinho_11-09-2021__SE35.fasta	35	South	SAO PAULO
Genoma_Indels__SE35_INSIDE_432_S337__Coutinho_11-09-2021__SE35.fasta	35	North	SAO PAULO
Genoma_Indels__SE35_INSIDE_413_S372__Coutinho_11-09-2021__SE35.fasta	35	North	SAO PAULO
Genoma_Indels__SE35_INSIDE_404_S363__Coutinho_11-09-2021__SE35.fasta	35	North	SAO PAULO
Genoma_Indels__SE35_INSIDE_329_S243__Coutinho_11-09-2021__SE35.fasta	35	North	SAO PAULO
Genoma_Indels__SE35_INSIDE_312_S319__Coutinho_11-09-2021__SE35.fasta	35	North	SAO PAULO
Genoma_Indels__SE35_INSIDE_306_S313__Coutinho_11-09-2021__SE35.fasta	35	North	SAO PAULO
Genoma_Indels__SE35_INSIDE_277_S287__Coutinho_11-09-2021__SE35.fasta	35	North	SAO PAULO
Genoma_Indels__SE35_INSIDE_272_S282__Coutinho_11-09-2021__SE35.fasta	35	North	SAO PAULO
Genoma_Indels__SE35_INSIDE_249_S230__Coutinho_11-09-2021__SE35.fasta	35	West	SAO PAULO
Genoma_Indels__SE35_AFIP_38_S73__Coutinho_11-09-2021__SE35.fasta	35	East	SAO PAULO
Genoma_Indels__SE35_AFIP_33_S68__Coutinho_11-09-2021__SE35.fasta	35	Southeast	SAO PAULO
Genoma_Indels__CRSL_SE35_AMO179_S27__Coutinho_11-09-2021__SE35.fasta	35	East	SAO PAULO
Genoma_Indels__SE35_AFIP_30_S65__Coutinho_11-09-2021__SE35.fasta	35	Southeast	SAO PAULO
Genoma_Indels__SE35_AFIP_104_S140__Coutinho_11-09-2021__SE35.fasta	35	South	SAO PAULO
Genoma_Indels__CRSL_SE35_AMO163_S11__Coutinho_11-09-2021__SE35.fasta	35	East	SAO PAULO
Genoma_Indels__CRSL_SE35_AMO162_S10__Coutinho_11-09-2021__SE35.fasta	35	East	SAO PAULO
Genoma_Indels__CRSL_SE35_AMO176_S24__Coutinho_11-09-2021__SE35.fasta	35	East	SAO PAULO
Genoma_Indels__SE35_AFIP_29_S64__Coutinho_11-09-2021__SE35.fasta	35	Southeast	SAO PAULO
Genoma_Indels__SE35_AFIP_10_S45__Coutinho_11-09-2021__SE35.fasta	35	Southeast	SAO PAULO
Genoma_Indels__CRSL-SE35-AMO152_S58__Nogueira_13-09-2021__SE35.fasta	35	East	SAO PAULO
Genoma_Indels__CRSL-SE35-AMO149_S55__Nogueira_13-09-2021__SE35.fasta	35	East	SAO PAULO
Genoma_Indels__CRSL-SE35-AMO120_S26__Nogueira_13-09-2021__SE35.fasta	35	East	SAO PAULO
Genoma_Indels__CRSL-SE35-AMO105_S11__Nogueira_13-09-2021__SE35.fasta	35	East	SAO PAULO
Genoma_Indels__CRSL-SE35-AMO100_S6__Nogueira_13-09-2021__SE35.fasta	35	East	SAO PAULO
Genoma_Indels__SE35_INSIDE_95_S198__Butantan_13-09-2021__SE35_B.fasta	35	Southeast	SAO PAULO
Genoma_Indels__SE35_INSIDE_362_S319__Butantan_13-09-2021__SE35_B.fasta	35	North	SAO PAULO
Genoma_Indels__SE35_INSIDE_206_S305__Butantan_13-09-2021__SE35_B.fasta	35	West	SAO PAULO
Genoma_Indels__SE35_INSIDE_168_S266__Butantan_13-09-2021__SE35_B.fasta	35	Southeast	SAO PAULO
Genoma_Indels__SE35_INSIDE_157_S255__Butantan_13-09-2021__SE35_B.fasta	35	Southeast	SAO PAULO
Genoma_Indels__SE35_INSIDE_121_S221__Butantan_13-09-2021__SE35_B.fasta	35	Southeast	SAO PAULO
Genoma_Indels__SE35_INSIDE_100_S203__Butantan_13-09-2021__SE35_B.fasta	35	Southeast	SAO PAULO
Genoma_Indels__SE35_INSIDE_145_S243__Butantan_13-09-2021__SE35_B.fasta	35	Southeast	SAO PAULO
Genoma_Indels__Se35_000354772944_S21__Butantan_13-09-2021__SE35_A.fasta	35		SAO PAULO
Genoma_Indels__SE35-FMABC-24_S34__Rejane_14-09-2021__SE35.fasta	35	East	SAO PAULO
Genoma_Indels__SE35-FMABC-15_S25__Rejane_14-09-2021__SE35.fasta	35	East	SAO PAULO
Genoma_Indels__SE35-FMABC-11_S21__Rejane_14-09-2021__SE35.fasta	35	East	SAO PAULO
Genoma_Indels__CRSS-SE35-AMO9_S44__Rejane_14-09-2021__SE35.fasta	35	South	SAO PAULO
Genoma_Indels__CRSS-SE35-AMO8_S43__Rejane_14-09-2021__SE35.fasta	35	South	SAO PAULO
Genoma_Indels__CRSS-SE35-AMO6_S41__Rejane_14-09-2021__SE35.fasta	35	South	SAO PAULO
Genoma_Indels__CRSS-SE35-AMO20_S55__Rejane_14-09-2021__SE35.fasta	35	South	SAO PAULO
Genoma_Indels__CRSS-SE35-AMO1_S36__Rejane_14-09-2021__SE35.fasta	35	South	SAO PAULO
Genoma_Indels__SE36_FMABC_5_S37__Coutinho_17-09-2021__SE36.fasta	36	East	SAO PAULO
Genoma_Indels__SE36_AMO_98_S284__Coutinho_17-09-2021__SE36.fasta	36	East	SAO PAULO
Genoma_Indels__SE36_AMO_31_S217__Coutinho_17-09-2021__SE36.fasta	36	North	SAO PAULO
Genoma_Indels__SE36_AFIP_77_S133__Coutinho_17-09-2021__SE36.fasta	36	South	SAO PAULO
Genoma_Indels__SE36_AFIP_119_S175__Coutinho_17-09-2021__SE36.fasta	36	South	SAO PAULO
Genoma_Indels__SE36_AFIP_10_S65__Coutinho_17-09-2021__SE36.fasta	36	Southeast	SAO PAULO
Genoma_Indels__SE36_AMO_85_S271__Coutinho_17-09-2021__SE36.fasta	36	East	SAO PAULO
Genoma_Indels__SE36_AMO_52_S238__Coutinho_17-09-2021__SE36.fasta	36	Central	SAO PAULO
Genoma_Indels__SE36_AFIP_92_S148__Coutinho_17-09-2021__SE36.fasta	36	South	SAO PAULO
Genoma_Indels__SE36_AFIP_5_S60__Coutinho_17-09-2021__SE36.fasta	36	Southeast	SAO PAULO
Genoma_Indels__Se36_CRSNORTE_371_S259__Butantan_20-09-2021__SE36_B.fasta	36	North	SAO PAULO
Genoma_Indels__Se36_CRSNORTE_412_S215__Butantan_20-09-2021__SE36_B.fasta	36	North	SAO PAULO
Genoma_Indels__Se36_CRSNORTE_367_S255__Butantan_20-09-2021__SE36_B.fasta	36	North	SAO PAULO
Genoma_Indels__Se36_CRSNORTE_280_S220__Butantan_20-09-2021__SE36_B.fasta	35	North	SAO PAULO
Genoma_Indels__Se36_CRSNORTE_290_S230__Butantan_20-09-2021__SE36_B.fasta	36	North	SAO PAULO
Genoma_Indels__SE36_CRSSUL_42_S213__Butantan_20-09-2021__SE36_A.fasta	36	South	SAO PAULO
Genoma_Indels__SE36_CRSSUDESTE_172_S330__Butantan_20-09-2021__SE36_A.fasta	36	Southeast	SAO PAULO
Genoma_Indels__SE36_CRSSUDESTE_132_S318__Butantan_20-09-2021__SE36_A.fasta	35	Southeast	SAO PAULO
Genoma_Indels__SE36_CRSSUDESTE_118_S304__Butantan_20-09-2021__SE36_A.fasta	35	Southeast	SAO PAULO
Genoma_Indels__SE36_CRSNORTE_274_S369__Butantan_20-09-2021__SE36_A.fasta	36	North	SAO PAULO
Genoma_Indels__SE36_CRSSUL_43_S214__Butantan_20-09-2021__SE36_A.fasta	36	South	SAO PAULO
Genoma_Indels__SE36_CRSOESTE_225_S253__Butantan_20-09-2021__SE36_A.fasta	35	West	SAO PAULO
Genoma_Indels__SE36_CRSSUDESTE_128_S314__Butantan_20-09-2021__SE36_A.fasta	35	Southeast	SAO PAULO
Genoma_Indels__SE36_CRSOESTE_241_S269__Butantan_20-09-2021__SE36_A.fasta	35	West	SAO PAULO
Genoma_Indels__SE36_CRSNORTE_270_S365__Butantan_20-09-2021__SE36_A.fasta	36	North	SAO PAULO
Genoma_Indels__SE36_CRSNORTE_263_S358__Butantan_20-09-2021__SE36_A.fasta	36	North	SAO PAULO
Genoma_Indels__SE36_CRSSUDESTE_84_S279__Butantan_20-09-2021__SE36_A.fasta	35	Southeast	SAO PAULO
Genoma_Indels__SE36_CRSSUL_40_S211__Butantan_20-09-2021__SE36_A.fasta	36	South	SAO PAULO
Genoma_Indels__SE36_CRSOESTE_194_S227__Butantan_20-09-2021__SE36_A.fasta	36	West	SAO PAULO
Genoma_Indels__SE37_inside_48_S271__Coutinho_27-09-2021__SE37.fasta	37	South	SAO PAULO
Genoma_Indels__SE44_INSIDE_136_S226__Butantan_12-11-2021__SE44.fasta	44	North	SAO PAULO
Genoma_Indels__SE44_INSIDE_137_S227__Butantan_12-11-2021__SE44.fasta	44	North	SAO PAULO
Genoma_Indels__SE47_CG_485153_S241__Butantan_06-12-2021__SE47_B.fasta	47	South	SAO PAULO
Genoma_Indels__SE47_CG_484433_S240__Butantan_06-12-2021__SE47_B.fasta	47	South	SAO PAULO
