# Supplementary material for: Retrospective Insights of the COVID-19 Epidemic in the Major Latin American City, São Paulo, Southeastern Brazil
Source: Viruses. 2023 Jan 24;15(2):327. doi: 10.3390/v15020327 (PMC9965911; doi:10.3390/v15020327)
Supplement: Supplementary file 1 [file viruses-15-00327-s001.zip › Supplementary Table S2.xlsx]

## Sheet: Supplementary Table 02
strain	virus	gisaid_epi_isl	genbank_accession	date	region	country	division	location	region_exposure	country_exposure	division_exposure	segment	length	host	age	sex	Nextstrain_clade	pangolin_lineage	GISAID_clade	originating_lab	submitting_lab	authors	url	title	paper_url	date_submitted	purpose_of_sequencing
hCoV-19/Brazil/SP-01/2020	betacoronavirus	EPI_ISL_412964	?	2020-02-25	South America	Brazil	Sao Paulo	Sao Paulo	South America	Brazil	Sao Paulo	genome	29890	Human	61	Male	?	B.1	G	Hospital Israelita Albert Einstein	Instituto Adolfo Lutz Interdisciplinary Procedures Center Strategic Laboratory	Jaqueline Goes de Jesus, Claudio Tavares Sacchi, Daniela Bernardes Borges da Silva, Ingra Morales Claro, FlÃ¡via Cristina da Silva Sales, Claudia Regina GonÃ§alves, Joshua Quick, Maria do Carmo, Sampaio Tavares Timenetsky, Nicholas James Loman, Andrew Rambaut, Ester Cerdeira Sabino, Nuno Rodrigues Faria	https://www.gisaid.org/	?	?	2020-02-28	?
hCoV-19/Brazil/SP-06/2020	betacoronavirus	EPI_ISL_414015	?	2020-02-29	South America	Brazil	Sao Paulo	Sao Paulo	South America	Brazil	Sao Paulo	genome	29886	Human	69	Female	?	B.1	G	Hospital SÃ£o Joaquim Beneficencia Portuguesa	Instituto Adolfo Lutz, Interdiciplinary Procedures Center, Strategic Laboratory	Claudio Tavares Sacchi, Claudia Regina GonÃ§alves, SimoneGuadagnucci Morillo, Carlos Henrique Camargo, Maria do Carmo Sampaito Tavares Timenetsky, Fabiana Cristina Pereira dos Santos Terezinha Maria de Paiva, Ester Cerdeira Sabino	https://www.gisaid.org/	?	?	2020-03-10	?
hCoV-19/Brazil/SP-05/2020	betacoronavirus	EPI_ISL_414016	?	2020-02-29	South America	Brazil	Sao Paulo	Sao Paulo	South America	Brazil	Sao Paulo	genome	29866	Human	37	Female	?	B.1	G	Hospital SÃ£o Joaquim Beneficencia Portuguesa	Instituto Adolfo Lutz, Interdiciplinary Procedures Center, Strategic Laboratory	Claudio Tavares Sacchi, Claudia Regina GonÃ§alves, Audrey Cilli, Carlos Henrique Camargo, Maria do Carmo Sampaito Tavares Timenetsky, Daniela Bernardes Borges da Silva, Terezinha Maria de Paiva, Ester Cerdeira Sabino	https://www.gisaid.org/	?	?	2020-03-10	?
hCoV19BrazilRSFIOCRUZ215272021	betacoronavirus	EPI_ISL_2274117	?	2021-04-09	South America	Brazil	Rio Grande do Sul	Ijui	South America	Brazil	Rio Grande do Sul	genome	29737	Human	96	Female	?	P.1	GR	Laboratorio Central de Saude Publica do Estado do Rio Grande do Sul (LACEN-RS)	Laboratory of Respiratory Viruses and Measles, Oswaldo Cruz Institute, FIOCRUZ	Paola Resende, Luciana Appolinario, Fernando Motta, Anna Carolina Paixao, Ana Carolina Mendonca, Alice Sampaio Rocha, Taina Venas, Elisa Cavalcante Pereira, Renata Serrano Lopes, Tatiana Schaffer Gregianini, Richard Salvato, Marilda Siqueira on behalf of the Fiocruz COVID-19 Genomic Surveillance Network	https://www.gisaid.org/	?	?	2021-05-25	?
hCoV19BrazilSPIB1027962021	betacoronavirus	EPI_ISL_2362241	?	2021-04-13	South America	Brazil	Sao Paulo		South America	Brazil	Sao Paulo	genome	29851	Human	unknown	unknown	?	P.1	GR	LABORATORIO DR PAULO EMILIO DALESSANDRO PINDAMONHANGABA	Instituto Butantan / Mendelics	Dimas Tadeu Covas, Antonio Jorge Martins, Claudia Renata dos Santos Barros, David Schlesinger, Debora Botequio Moretti, Elaine Cristina Marqueze, Elaine Vieira Santos, Evandra Strazza Rodrigues, Heidge Fukumasu, Jayme Augusto de Souza-Neto, JosÃ© Salvatore Leister PatanÃ©, Luiz Alcantara, Luiz Lehmann Coutinho, Maria Carolina Elias, MaurÃ­cio Lacerda Nogueira, Rafael dos Santos Bezerra, Raul Mach…	https://www.gisaid.org/	?	?	2021-05-31	?
hCoV19BrazilRSUFCSPALACEN369052021	betacoronavirus	EPI_ISL_3048791	?	2021-04-09	South America	Brazil	Rio Grande do Sul	Santo Angelo	South America	Brazil	Rio Grande do Sul	genome	29792	Human	52	Male	?	P.1.2	GR	Laboratorio Central de Saude Publica do Estado do Rio Grande do Sul (LACEN-RS)	LaboratÃ³rio de Biologia Molecular da Universidade Federal de CiÃªncias da SaÃºde de Porto Alegre	Ana Paula Muterle Varela, Janira Prichula, Richard Steiner Salvato, Fernando Hayashi Santâ€™Anna, Tatiana SchÃ¤ffer Gregianini, LetÃ­cia Garay Martins, Adriana Seixas, Fabiana Quoos Mayer, Ana B. G. Veiga	https://www.gisaid.org/	?	?	2021-07-23	?
hCoV19BrazilSPIB1012302021	betacoronavirus	EPI_ISL_1967211	?	2021-04-20	South America	Brazil	Sao Paulo		South America	Brazil	Sao Paulo	genome	29859	Human	unknown	unknown	?	P.1	GR	UBS DR ALFREDO DANTAS DE SOUZA UMUARAMA	Instituto Butantan / Mendelics	Instituto Butantan: Dimas Tadeu Covas, Sandra Coccuzzo Sampaio, Maria Carolina Elias, JosÃ© Salvatore Leister PatanÃ©, Vincent Louis Viala, Antonio Jorge Martins, Ricardo Haddad, Claudia Renata dos Santos Barros, Elaine Cristina Marqueze, Raul Machado Neto, Debora Botequio Moretti, Jardelina de Souza Todao Bernardino, Loyze Paola Oliveira de Lima, Luiz Aurelio de Campos Crispin. Centro de GenÃ´mi…	https://www.gisaid.org/	?	?	2021-05-08	?
hCoV19BrazilSPIB1012942021	betacoronavirus	EPI_ISL_1967266	?	2021-04-18	South America	Brazil	Sao Paulo		South America	Brazil	Sao Paulo	genome	29836	Human	unknown	unknown	?	P.1	GR	SECAO CENTRO DE DIAGNOSTICO SECEDI	Instituto Butantan / Mendelics	Instituto Butantan: Dimas Tadeu Covas, Sandra Coccuzzo Sampaio, Maria Carolina Elias, JosÃ© Salvatore Leister PatanÃ©, Vincent Louis Viala, Antonio Jorge Martins, Ricardo Haddad, Claudia Renata dos Santos Barros, Elaine Cristina Marqueze, Raul Machado Neto, Debora Botequio Moretti, Jardelina de Souza Todao Bernardino, Loyze Paola Oliveira de Lima, Luiz Aurelio de Campos Crispin. Centro de GenÃ´mi…	https://www.gisaid.org/	?	?	2021-05-08	?
hCoV19BrazilSPIB1012232021	betacoronavirus	EPI_ISL_1967204	?	2021-04-20	South America	Brazil	Sao Paulo		South America	Brazil	Sao Paulo	genome	29729	Human	unknown	unknown	?	P.1	GR	UBS DR ALFREDO DANTAS DE SOUZA UMUARAMA	Instituto Butantan / Mendelics	Instituto Butantan: Dimas Tadeu Covas, Sandra Coccuzzo Sampaio, Maria Carolina Elias, JosÃ© Salvatore Leister PatanÃ©, Vincent Louis Viala, Antonio Jorge Martins, Ricardo Haddad, Claudia Renata dos Santos Barros, Elaine Cristina Marqueze, Raul Machado Neto, Debora Botequio Moretti, Jardelina de Souza Todao Bernardino, Loyze Paola Oliveira de Lima, Luiz Aurelio de Campos Crispin. Centro de GenÃ´mi…	https://www.gisaid.org/	?	?	2021-05-08	?
hCoV19BrazilSPIB1012242021	betacoronavirus	EPI_ISL_1967205	?	2021-04-20	South America	Brazil	Sao Paulo		South America	Brazil	Sao Paulo	genome	29661	Human	unknown	unknown	?	P.1	GR	UBS DR ALFREDO DANTAS DE SOUZA UMUARAMA	Instituto Butantan / Mendelics	Instituto Butantan: Dimas Tadeu Covas, Sandra Coccuzzo Sampaio, Maria Carolina Elias, JosÃ© Salvatore Leister PatanÃ©, Vincent Louis Viala, Antonio Jorge Martins, Ricardo Haddad, Claudia Renata dos Santos Barros, Elaine Cristina Marqueze, Raul Machado Neto, Debora Botequio Moretti, Jardelina de Souza Todao Bernardino, Loyze Paola Oliveira de Lima, Luiz Aurelio de Campos Crispin. Centro de GenÃ´mi…	https://www.gisaid.org/	?	?	2021-05-08	?
hCoV19BrazilSPIB1013602021	betacoronavirus	EPI_ISL_2171016	?	2021-04-18	South America	Brazil	Sao Paulo		South America	Brazil	Sao Paulo	genome	29658	Human	unknown	unknown	?	P.1	GR	POLICLINICA HORTOLANDIA	Instituto Butantan / Mendelics	Instituto Butantan: Dimas Tadeu Covas, Sandra Coccuzzo Sampaio, Maria Carolina Elias, JosÃ© Salvatore Leister PatanÃ©, Vincent Louis Viala, Antonio Jorge Martins, Ricardo Haddad, Claudia Renata dos Santos Barros, Elaine Cristina Marqueze, Raul Machado Neto, Debora Botequio Moretti, Jardelina de Souza Todao Bernardino, Loyze Paola Oliveira de Lima, Luiz Aurelio de Campos Crispin. Centro de GenÃ´mi…	https://www.gisaid.org/	?	?	2021-05-20	?
hCoV19BrazilRJLNN002772021	betacoronavirus	EPI_ISL_1858567	?	2021-04-16	South America	Brazil	Rio de Janeiro	Paracambi	South America	Brazil	Rio de Janeiro	genome	29855	Human	58	Male	?	P.1	GR	Laboratorio Central Noel Nutels	Bioinformatics Laboratory / LNCC	Luiz G P de Almeida, Alessandra P Lamarca, Ronaldo da Silva F Jr, Liliane Cavalcante, Alexandra L Gerber, Ana Paula de C GuimarÃ£es, Douglas Terra Machado, Cassia Alves, Diana Mariani, Thais Felix Cruz, Mario Sergio Ribeiro, Silvia Carvalho, FlÃ¡vio Dias da Silva, Marcio Henrique de Oliveira Garcia, Leandro MagalhÃ£es de Souza, Cristiane Gomes da Silva, Caio Luiz Pereira Ribeiro, AndrÃ©a Cony Cav…	https://www.gisaid.org/	?	?	2021-05-04	?
hCoV19BrazilRJLNN002892021	betacoronavirus	EPI_ISL_1858590	?	2021-04-16	South America	Brazil	Rio de Janeiro	Bom Jesus do Itabapoana	South America	Brazil	Rio de Janeiro	genome	29881	Human	58	Male	?	P.1	GR	Laboratorio Central Noel Nutels	Bioinformatics Laboratory / LNCC	Luiz G P de Almeida, Alessandra P Lamarca, Ronaldo da Silva F Jr, Liliane Cavalcante, Alexandra L Gerber, Ana Paula de C GuimarÃ£es, Douglas Terra Machado, Cassia Alves, Diana Mariani, Thais Felix Cruz, Mario Sergio Ribeiro, Silvia Carvalho, FlÃ¡vio Dias da Silva, Marcio Henrique de Oliveira Garcia, Leandro MagalhÃ£es de Souza, Cristiane Gomes da Silva, Caio Luiz Pereira Ribeiro, AndrÃ©a Cony Cav…	https://www.gisaid.org/	?	?	2021-05-04	?
hCoV19BrazilRJLNN002902021	betacoronavirus	EPI_ISL_1858592	?	2021-04-16	South America	Brazil	Rio de Janeiro	Carmo	South America	Brazil	Rio de Janeiro	genome	29869	Human	41	Male	?	P.1	GR	Laboratorio Central Noel Nutels	Bioinformatics Laboratory / LNCC	Luiz G P de Almeida, Alessandra P Lamarca, Ronaldo da Silva F Jr, Liliane Cavalcante, Alexandra L Gerber, Ana Paula de C GuimarÃ£es, Douglas Terra Machado, Cassia Alves, Diana Mariani, Thais Felix Cruz, Mario Sergio Ribeiro, Silvia Carvalho, FlÃ¡vio Dias da Silva, Marcio Henrique de Oliveira Garcia, Leandro MagalhÃ£es de Souza, Cristiane Gomes da Silva, Caio Luiz Pereira Ribeiro, AndrÃ©a Cony Cav…	https://www.gisaid.org/	?	?	2021-05-04	?
hCoV19BrazilRJLNN002912021	betacoronavirus	EPI_ISL_1858594	?	2021-04-16	South America	Brazil	Rio de Janeiro	Carmo	South America	Brazil	Rio de Janeiro	genome	29860	Human	43	Female	?	P.1	GR	Laboratorio Central Noel Nutels	Bioinformatics Laboratory / LNCC	Luiz G P de Almeida, Alessandra P Lamarca, Ronaldo da Silva F Jr, Liliane Cavalcante, Alexandra L Gerber, Ana Paula de C GuimarÃ£es, Douglas Terra Machado, Cassia Alves, Diana Mariani, Thais Felix Cruz, Mario Sergio Ribeiro, Silvia Carvalho, FlÃ¡vio Dias da Silva, Marcio Henrique de Oliveira Garcia, Leandro MagalhÃ£es de Souza, Cristiane Gomes da Silva, Caio Luiz Pereira Ribeiro, AndrÃ©a Cony Cav…	https://www.gisaid.org/	?	?	2021-05-04	?
hCoV19BrazilRJLNN003082021	betacoronavirus	EPI_ISL_1858627	?	2021-04-16	South America	Brazil	Rio de Janeiro	Sao Francisco de Itabapoana	South America	Brazil	Rio de Janeiro	genome	29856	Human	80	Female	?	P.1.2	GR	Laboratorio Central Noel Nutels	Bioinformatics Laboratory / LNCC	Luiz G P de Almeida, Alessandra P Lamarca, Ronaldo da Silva F Jr, Liliane Cavalcante, Alexandra L Gerber, Ana Paula de C GuimarÃ£es, Douglas Terra Machado, Cassia Alves, Diana Mariani, Thais Felix Cruz, Mario Sergio Ribeiro, Silvia Carvalho, FlÃ¡vio Dias da Silva, Marcio Henrique de Oliveira Garcia, Leandro MagalhÃ£es de Souza, Cristiane Gomes da Silva, Caio Luiz Pereira Ribeiro, AndrÃ©a Cony Cav…	https://www.gisaid.org/	?	?	2021-05-04	?
hCoV19BrazilRJLNN003092021	betacoronavirus	EPI_ISL_1858629	?	2021-04-16	South America	Brazil	Rio de Janeiro	Sao Francisco de Itabapoana	South America	Brazil	Rio de Janeiro	genome	29856	Human	24	Female	?	P.1	GR	Laboratorio Central Noel Nutels	Bioinformatics Laboratory / LNCC	Luiz G P de Almeida, Alessandra P Lamarca, Ronaldo da Silva F Jr, Liliane Cavalcante, Alexandra L Gerber, Ana Paula de C GuimarÃ£es, Douglas Terra Machado, Cassia Alves, Diana Mariani, Thais Felix Cruz, Mario Sergio Ribeiro, Silvia Carvalho, FlÃ¡vio Dias da Silva, Marcio Henrique de Oliveira Garcia, Leandro MagalhÃ£es de Souza, Cristiane Gomes da Silva, Caio Luiz Pereira Ribeiro, AndrÃ©a Cony Cav…	https://www.gisaid.org/	?	?	2021-05-04	?
hCoV19BrazilRJLNN003102021	betacoronavirus	EPI_ISL_1858631	?	2021-04-16	South America	Brazil	Rio de Janeiro	Sao Francisco de Itabapoana	South America	Brazil	Rio de Janeiro	genome	29856	Human	24	Male	?	P.1.2	GR	Laboratorio Central Noel Nutels	Bioinformatics Laboratory / LNCC	Luiz G P de Almeida, Alessandra P Lamarca, Ronaldo da Silva F Jr, Liliane Cavalcante, Alexandra L Gerber, Ana Paula de C GuimarÃ£es, Douglas Terra Machado, Cassia Alves, Diana Mariani, Thais Felix Cruz, Mario Sergio Ribeiro, Silvia Carvalho, FlÃ¡vio Dias da Silva, Marcio Henrique de Oliveira Garcia, Leandro MagalhÃ£es de Souza, Cristiane Gomes da Silva, Caio Luiz Pereira Ribeiro, AndrÃ©a Cony Cav…	https://www.gisaid.org/	?	?	2021-05-04	?
hCoV19BrazilSPIB1012182021	betacoronavirus	EPI_ISL_1967199	?	2021-04-19	South America	Brazil	Sao Paulo		South America	Brazil	Sao Paulo	genome	29821	Human	unknown	unknown	?	P.1	GR	VIGILANCIA EM SAUDE SAE VIGILANCIA EPIDEMIOLOGICA	Instituto Butantan / Mendelics	Instituto Butantan: Dimas Tadeu Covas, Sandra Coccuzzo Sampaio, Maria Carolina Elias, JosÃ© Salvatore Leister PatanÃ©, Vincent Louis Viala, Antonio Jorge Martins, Ricardo Haddad, Claudia Renata dos Santos Barros, Elaine Cristina Marqueze, Raul Machado Neto, Debora Botequio Moretti, Jardelina de Souza Todao Bernardino, Loyze Paola Oliveira de Lima, Luiz Aurelio de Campos Crispin. Centro de GenÃ´mi…	https://www.gisaid.org/	?	?	2021-05-08	?
hCoV19BrazilSPIB1012272021	betacoronavirus	EPI_ISL_1967208	?	2021-04-20	South America	Brazil	Sao Paulo		South America	Brazil	Sao Paulo	genome	29816	Human	unknown	unknown	?	P.1	GR	UBS DR ALFREDO DANTAS DE SOUZA UMUARAMA	Instituto Butantan / Mendelics	Instituto Butantan: Dimas Tadeu Covas, Sandra Coccuzzo Sampaio, Maria Carolina Elias, JosÃ© Salvatore Leister PatanÃ©, Vincent Louis Viala, Antonio Jorge Martins, Ricardo Haddad, Claudia Renata dos Santos Barros, Elaine Cristina Marqueze, Raul Machado Neto, Debora Botequio Moretti, Jardelina de Souza Todao Bernardino, Loyze Paola Oliveira de Lima, Luiz Aurelio de Campos Crispin. Centro de GenÃ´mi…	https://www.gisaid.org/	?	?	2021-05-08	?
hCoV19BrazilSPIB1012332021	betacoronavirus	EPI_ISL_1967214	?	2021-04-19	South America	Brazil	Sao Paulo		South America	Brazil	Sao Paulo	genome	29825	Human	unknown	unknown	?	B.1.1.7	GRY	NUCLEO DE SAUDE MARY DOTA DE BAURU	Instituto Butantan / Mendelics	Instituto Butantan: Dimas Tadeu Covas, Sandra Coccuzzo Sampaio, Maria Carolina Elias, JosÃ© Salvatore Leister PatanÃ©, Vincent Louis Viala, Antonio Jorge Martins, Ricardo Haddad, Claudia Renata dos Santos Barros, Elaine Cristina Marqueze, Raul Machado Neto, Debora Botequio Moretti, Jardelina de Souza Todao Bernardino, Loyze Paola Oliveira de Lima, Luiz Aurelio de Campos Crispin. Centro de GenÃ´mi…	https://www.gisaid.org/	?	?	2021-05-08	?
hCoV19BrazilSPIB1012342021	betacoronavirus	EPI_ISL_1967215	?	2021-04-19	South America	Brazil	Sao Paulo		South America	Brazil	Sao Paulo	genome	29822	Human	unknown	unknown	?	B.1.1.7	GRY	NUCLEO DE SAUDE MARY DOTA DE BAURU	Instituto Butantan / Mendelics	Instituto Butantan: Dimas Tadeu Covas, Sandra Coccuzzo Sampaio, Maria Carolina Elias, JosÃ© Salvatore Leister PatanÃ©, Vincent Louis Viala, Antonio Jorge Martins, Ricardo Haddad, Claudia Renata dos Santos Barros, Elaine Cristina Marqueze, Raul Machado Neto, Debora Botequio Moretti, Jardelina de Souza Todao Bernardino, Loyze Paola Oliveira de Lima, Luiz Aurelio de Campos Crispin. Centro de GenÃ´mi…	https://www.gisaid.org/	?	?	2021-05-08	?
hCoV19BrazilSPIB1012442021	betacoronavirus	EPI_ISL_1967223	?	2021-04-19	South America	Brazil	Sao Paulo		South America	Brazil	Sao Paulo	genome	29831	Human	unknown	unknown	?	P.1.7	GR	UPA DE BEBEDOURO	Instituto Butantan / Mendelics	Instituto Butantan: Dimas Tadeu Covas, Sandra Coccuzzo Sampaio, Maria Carolina Elias, JosÃ© Salvatore Leister PatanÃ©, Vincent Louis Viala, Antonio Jorge Martins, Ricardo Haddad, Claudia Renata dos Santos Barros, Elaine Cristina Marqueze, Raul Machado Neto, Debora Botequio Moretti, Jardelina de Souza Todao Bernardino, Loyze Paola Oliveira de Lima, Luiz Aurelio de Campos Crispin. Centro de GenÃ´mi…	https://www.gisaid.org/	?	?	2021-05-08	?
hCoV19BrazilSPIB1012472021	betacoronavirus	EPI_ISL_1967225	?	2021-04-19	South America	Brazil	Sao Paulo		South America	Brazil	Sao Paulo	genome	29711	Human	unknown	unknown	?	P.1	GR	UPA DE BEBEDOURO	Instituto Butantan / Mendelics	Instituto Butantan: Dimas Tadeu Covas, Sandra Coccuzzo Sampaio, Maria Carolina Elias, JosÃ© Salvatore Leister PatanÃ©, Vincent Louis Viala, Antonio Jorge Martins, Ricardo Haddad, Claudia Renata dos Santos Barros, Elaine Cristina Marqueze, Raul Machado Neto, Debora Botequio Moretti, Jardelina de Souza Todao Bernardino, Loyze Paola Oliveira de Lima, Luiz Aurelio de Campos Crispin. Centro de GenÃ´mi…	https://www.gisaid.org/	?	?	2021-05-08	?
hCoV19BrazilSPIB1012832021	betacoronavirus	EPI_ISL_1967256	?	2021-04-19	South America	Brazil	Sao Paulo		South America	Brazil	Sao Paulo	genome	29729	Human	unknown	unknown	?	P.1	GR	SECRETARIA MUNICIPAL DE SAUDE PORTO FERREIRA	Instituto Butantan / Mendelics	Instituto Butantan: Dimas Tadeu Covas, Sandra Coccuzzo Sampaio, Maria Carolina Elias, JosÃ© Salvatore Leister PatanÃ©, Vincent Louis Viala, Antonio Jorge Martins, Ricardo Haddad, Claudia Renata dos Santos Barros, Elaine Cristina Marqueze, Raul Machado Neto, Debora Botequio Moretti, Jardelina de Souza Todao Bernardino, Loyze Paola Oliveira de Lima, Luiz Aurelio de Campos Crispin. Centro de GenÃ´mi…	https://www.gisaid.org/	?	?	2021-05-08	?
hCoV19BrazilSPIB1012842021	betacoronavirus	EPI_ISL_1967257	?	2021-04-19	South America	Brazil	Sao Paulo		South America	Brazil	Sao Paulo	genome	29846	Human	unknown	unknown	?	P.1	GR	SECRETARIA MUNICIPAL DE SAUDE PORTO FERREIRA	Instituto Butantan / Mendelics	Instituto Butantan: Dimas Tadeu Covas, Sandra Coccuzzo Sampaio, Maria Carolina Elias, JosÃ© Salvatore Leister PatanÃ©, Vincent Louis Viala, Antonio Jorge Martins, Ricardo Haddad, Claudia Renata dos Santos Barros, Elaine Cristina Marqueze, Raul Machado Neto, Debora Botequio Moretti, Jardelina de Souza Todao Bernardino, Loyze Paola Oliveira de Lima, Luiz Aurelio de Campos Crispin. Centro de GenÃ´mi…	https://www.gisaid.org/	?	?	2021-05-08	?
hCoV19BrazilSPIB1012992021	betacoronavirus	EPI_ISL_1967270	?	2021-04-18	South America	Brazil	Sao Paulo		South America	Brazil	Sao Paulo	genome	29833	Human	unknown	unknown	?	P.1	GR	SECAO CENTRO DE DIAGNOSTICO SECEDI	Instituto Butantan / Mendelics	Instituto Butantan: Dimas Tadeu Covas, Sandra Coccuzzo Sampaio, Maria Carolina Elias, JosÃ© Salvatore Leister PatanÃ©, Vincent Louis Viala, Antonio Jorge Martins, Ricardo Haddad, Claudia Renata dos Santos Barros, Elaine Cristina Marqueze, Raul Machado Neto, Debora Botequio Moretti, Jardelina de Souza Todao Bernardino, Loyze Paola Oliveira de Lima, Luiz Aurelio de Campos Crispin. Centro de GenÃ´mi…	https://www.gisaid.org/	?	?	2021-05-08	?
hCoV19BrazilSPIB1013012021	betacoronavirus	EPI_ISL_1967272	?	2021-04-19	South America	Brazil	Sao Paulo		South America	Brazil	Sao Paulo	genome	29841	Human	unknown	unknown	?	B.1.1.7	GRY	SECAO CENTRO DE DIAGNOSTICO SECEDI	Instituto Butantan / Mendelics	Instituto Butantan: Dimas Tadeu Covas, Sandra Coccuzzo Sampaio, Maria Carolina Elias, JosÃ© Salvatore Leister PatanÃ©, Vincent Louis Viala, Antonio Jorge Martins, Ricardo Haddad, Claudia Renata dos Santos Barros, Elaine Cristina Marqueze, Raul Machado Neto, Debora Botequio Moretti, Jardelina de Souza Todao Bernardino, Loyze Paola Oliveira de Lima, Luiz Aurelio de Campos Crispin. Centro de GenÃ´mi…	https://www.gisaid.org/	?	?	2021-05-08	?
hCoV19BrazilSPIB1013052021	betacoronavirus	EPI_ISL_1967275	?	2021-04-18	South America	Brazil	Sao Paulo		South America	Brazil	Sao Paulo	genome	29856	Human	unknown	unknown	?	B.1.1.7	GRY	PSF PARQUE EMILIA	Instituto Butantan / Mendelics	Instituto Butantan: Dimas Tadeu Covas, Sandra Coccuzzo Sampaio, Maria Carolina Elias, JosÃ© Salvatore Leister PatanÃ©, Vincent Louis Viala, Antonio Jorge Martins, Ricardo Haddad, Claudia Renata dos Santos Barros, Elaine Cristina Marqueze, Raul Machado Neto, Debora Botequio Moretti, Jardelina de Souza Todao Bernardino, Loyze Paola Oliveira de Lima, Luiz Aurelio de Campos Crispin. Centro de GenÃ´mi…	https://www.gisaid.org/	?	?	2021-05-08	?
hCoV19BrazilSPIB1013072021	betacoronavirus	EPI_ISL_1967277	?	2021-04-19	South America	Brazil	Sao Paulo		South America	Brazil	Sao Paulo	genome	29839	Human	unknown	unknown	?	P.2	GR	CENTRO DE SAUDE III TABATINGA	Instituto Butantan / Mendelics	Instituto Butantan: Dimas Tadeu Covas, Sandra Coccuzzo Sampaio, Maria Carolina Elias, JosÃ© Salvatore Leister PatanÃ©, Vincent Louis Viala, Antonio Jorge Martins, Ricardo Haddad, Claudia Renata dos Santos Barros, Elaine Cristina Marqueze, Raul Machado Neto, Debora Botequio Moretti, Jardelina de Souza Todao Bernardino, Loyze Paola Oliveira de Lima, Luiz Aurelio de Campos Crispin. Centro de GenÃ´mi…	https://www.gisaid.org/	?	?	2021-05-08	?
hCoV19BrazilSPIB1013332021	betacoronavirus	EPI_ISL_1967286	?	2021-04-20	South America	Brazil	Sao Paulo		South America	Brazil	Sao Paulo	genome	29835	Human	unknown	unknown	?	P.1	GR	UBS JARDIM CABUCU	Instituto Butantan / Mendelics	Instituto Butantan: Dimas Tadeu Covas, Sandra Coccuzzo Sampaio, Maria Carolina Elias, JosÃ© Salvatore Leister PatanÃ©, Vincent Louis Viala, Antonio Jorge Martins, Ricardo Haddad, Claudia Renata dos Santos Barros, Elaine Cristina Marqueze, Raul Machado Neto, Debora Botequio Moretti, Jardelina de Souza Todao Bernardino, Loyze Paola Oliveira de Lima, Luiz Aurelio de Campos Crispin. Centro de GenÃ´mi…	https://www.gisaid.org/	?	?	2021-05-08	?
hCoV19BrazilSPIB1013392021	betacoronavirus	EPI_ISL_1967289	?	2021-04-18	South America	Brazil	Sao Paulo		South America	Brazil	Sao Paulo	genome	29657	Human	unknown	unknown	?	P.1	GR	UNIDADE RESPIRATORIA NOVA HORTOLANDIA	Instituto Butantan / Mendelics	Instituto Butantan: Dimas Tadeu Covas, Sandra Coccuzzo Sampaio, Maria Carolina Elias, JosÃ© Salvatore Leister PatanÃ©, Vincent Louis Viala, Antonio Jorge Martins, Ricardo Haddad, Claudia Renata dos Santos Barros, Elaine Cristina Marqueze, Raul Machado Neto, Debora Botequio Moretti, Jardelina de Souza Todao Bernardino, Loyze Paola Oliveira de Lima, Luiz Aurelio de Campos Crispin. Centro de GenÃ´mi…	https://www.gisaid.org/	?	?	2021-05-08	?
hCoV19BrazilSPIB1013552021	betacoronavirus	EPI_ISL_1967295	?	2021-04-18	South America	Brazil	Sao Paulo		South America	Brazil	Sao Paulo	genome	29674	Human	unknown	unknown	?	P.1	GR	UPA II JUNDIAI	Instituto Butantan / Mendelics	Instituto Butantan: Dimas Tadeu Covas, Sandra Coccuzzo Sampaio, Maria Carolina Elias, JosÃ© Salvatore Leister PatanÃ©, Vincent Louis Viala, Antonio Jorge Martins, Ricardo Haddad, Claudia Renata dos Santos Barros, Elaine Cristina Marqueze, Raul Machado Neto, Debora Botequio Moretti, Jardelina de Souza Todao Bernardino, Loyze Paola Oliveira de Lima, Luiz Aurelio de Campos Crispin. Centro de GenÃ´mi…	https://www.gisaid.org/	?	?	2021-05-08	?
hCoV19BrazilSPIB1013632021	betacoronavirus	EPI_ISL_1967296	?	2021-04-18	South America	Brazil	Sao Paulo		South America	Brazil	Sao Paulo	genome	29706	Human	unknown	unknown	?	P.1	GR	AMBULATORIO DE ESPECIALIDADE V E MOGI MIRIM	Instituto Butantan / Mendelics	Instituto Butantan: Dimas Tadeu Covas, Sandra Coccuzzo Sampaio, Maria Carolina Elias, JosÃ© Salvatore Leister PatanÃ©, Vincent Louis Viala, Antonio Jorge Martins, Ricardo Haddad, Claudia Renata dos Santos Barros, Elaine Cristina Marqueze, Raul Machado Neto, Debora Botequio Moretti, Jardelina de Souza Todao Bernardino, Loyze Paola Oliveira de Lima, Luiz Aurelio de Campos Crispin. Centro de GenÃ´mi…	https://www.gisaid.org/	?	?	2021-05-08	?
hCoV19BrazilSPIB1013722021	betacoronavirus	EPI_ISL_1967301	?	2021-04-18	South America	Brazil	Sao Paulo		South America	Brazil	Sao Paulo	genome	29662	Human	unknown	unknown	?	P.1	GR	SECRETARIA MUNICIPAL DE SAUDE	Instituto Butantan / Mendelics	Instituto Butantan: Dimas Tadeu Covas, Sandra Coccuzzo Sampaio, Maria Carolina Elias, JosÃ© Salvatore Leister PatanÃ©, Vincent Louis Viala, Antonio Jorge Martins, Ricardo Haddad, Claudia Renata dos Santos Barros, Elaine Cristina Marqueze, Raul Machado Neto, Debora Botequio Moretti, Jardelina de Souza Todao Bernardino, Loyze Paola Oliveira de Lima, Luiz Aurelio de Campos Crispin. Centro de GenÃ´mi…	https://www.gisaid.org/	?	?	2021-05-08	?
hCoV19BrazilSPIB1013762021	betacoronavirus	EPI_ISL_1967303	?	2021-04-18	South America	Brazil	Sao Paulo		South America	Brazil	Sao Paulo	genome	29745	Human	unknown	unknown	?	P.1	GR	SECRETARIA MUNICIPAL DE SAUDE	Instituto Butantan / Mendelics	Instituto Butantan: Dimas Tadeu Covas, Sandra Coccuzzo Sampaio, Maria Carolina Elias, JosÃ© Salvatore Leister PatanÃ©, Vincent Louis Viala, Antonio Jorge Martins, Ricardo Haddad, Claudia Renata dos Santos Barros, Elaine Cristina Marqueze, Raul Machado Neto, Debora Botequio Moretti, Jardelina de Souza Todao Bernardino, Loyze Paola Oliveira de Lima, Luiz Aurelio de Campos Crispin. Centro de GenÃ´mi…	https://www.gisaid.org/	?	?	2021-05-08	?
hCoV19BrazilSPIB1013872021	betacoronavirus	EPI_ISL_1967309	?	2021-04-22	South America	Brazil	Sao Paulo		South America	Brazil	Sao Paulo	genome	29827	Human	unknown	unknown	?	P.1	GR	UPA DR AKIRA TADA	Instituto Butantan / Mendelics	Instituto Butantan: Dimas Tadeu Covas, Sandra Coccuzzo Sampaio, Maria Carolina Elias, JosÃ© Salvatore Leister PatanÃ©, Vincent Louis Viala, Antonio Jorge Martins, Ricardo Haddad, Claudia Renata dos Santos Barros, Elaine Cristina Marqueze, Raul Machado Neto, Debora Botequio Moretti, Jardelina de Souza Todao Bernardino, Loyze Paola Oliveira de Lima, Luiz Aurelio de Campos Crispin. Centro de GenÃ´mi…	https://www.gisaid.org/	?	?	2021-05-08	?
hCoV19BrazilSPIB1013882021	betacoronavirus	EPI_ISL_1967310	?	2021-04-18	South America	Brazil	Sao Paulo		South America	Brazil	Sao Paulo	genome	29839	Human	unknown	unknown	?	P.1.14	GR	PRONTO SOCORRO MUNICIPAL TAMBAU	Instituto Butantan / Mendelics	Instituto Butantan: Dimas Tadeu Covas, Sandra Coccuzzo Sampaio, Maria Carolina Elias, JosÃ© Salvatore Leister PatanÃ©, Vincent Louis Viala, Antonio Jorge Martins, Ricardo Haddad, Claudia Renata dos Santos Barros, Elaine Cristina Marqueze, Raul Machado Neto, Debora Botequio Moretti, Jardelina de Souza Todao Bernardino, Loyze Paola Oliveira de Lima, Luiz Aurelio de Campos Crispin. Centro de GenÃ´mi…	https://www.gisaid.org/	?	?	2021-05-08	?
hCoV19BrazilSPIB1013902021	betacoronavirus	EPI_ISL_1967311	?	2021-04-18	South America	Brazil	Sao Paulo		South America	Brazil	Sao Paulo	genome	29722	Human	unknown	unknown	?	P.1	GR	PRONTO SOCORRO MUNICIPAL TAMBAU	Instituto Butantan / Mendelics	Instituto Butantan: Dimas Tadeu Covas, Sandra Coccuzzo Sampaio, Maria Carolina Elias, JosÃ© Salvatore Leister PatanÃ©, Vincent Louis Viala, Antonio Jorge Martins, Ricardo Haddad, Claudia Renata dos Santos Barros, Elaine Cristina Marqueze, Raul Machado Neto, Debora Botequio Moretti, Jardelina de Souza Todao Bernardino, Loyze Paola Oliveira de Lima, Luiz Aurelio de Campos Crispin. Centro de GenÃ´mi…	https://www.gisaid.org/	?	?	2021-05-08	?
hCoV19BrazilSPSJRP1288412021	betacoronavirus	EPI_ISL_2008906	?	2021-04-27	South America	Brazil	Sao Paulo	Sao Jose do Rio Preto	South America	Brazil	Sao Paulo	genome	29675	Human	48	Female	?	P.1	GR	Laboratorio de Pesquisa em Virologia, FAMERP, SJRP	Laboratorio de Pesquisa em Virologia, FAMERP, SJRP	CecÃ­lia Artico Banho; LÃ­via Sacchetto; FÃ¡bio Sossai Possebon; Leila Sabrina Ullmann; CÃ­ntia Bittar; Guilherme Campos; Helena Lage Ferreira; Jorge A. Petroli Marchesi; Maisa C. Pereira Parra; MarÃ­lia Moraes; Paula Rahal; Paulo Inacio da Costa; JoÃ£o Pessoa AraÃºjo Jr.; MaurÃ­cio L. Nogueira.	https://www.gisaid.org/	?	?	2021-05-11	?
hCoV19BrazilSPSJRP1296682021	betacoronavirus	EPI_ISL_2008908	?	2021-04-27	South America	Brazil	Sao Paulo	Sao Jose do Rio Preto	South America	Brazil	Sao Paulo	genome	29778	Human	39	Male	?	P.1	GR	Laboratorio de Pesquisa em Virologia, FAMERP, SJRP	Laboratorio de Pesquisa em Virologia, FAMERP, SJRP	CecÃ­lia Artico Banho; LÃ­via Sacchetto; FÃ¡bio Sossai Possebon; Leila Sabrina Ullmann; CÃ­ntia Bittar; Guilherme Campos; Helena Lage Ferreira; Jorge A. Petroli Marchesi; Maisa C. Pereira Parra; MarÃ­lia Moraes; Paula Rahal; Paulo Inacio da Costa; JoÃ£o Pessoa AraÃºjo Jr.; MaurÃ­cio L. Nogueira.	https://www.gisaid.org/	?	?	2021-05-11	?
hCoV19BrazilSPSJRP1296692021	betacoronavirus	EPI_ISL_2008909	?	2021-04-27	South America	Brazil	Sao Paulo	Sao Jose do Rio Preto	South America	Brazil	Sao Paulo	genome	29704	Human	43	Female	?	P.1	GR	Laboratorio de Pesquisa em Virologia, FAMERP, SJRP	Laboratorio de Pesquisa em Virologia, FAMERP, SJRP	CecÃ­lia Artico Banho; LÃ­via Sacchetto; FÃ¡bio Sossai Possebon; Leila Sabrina Ullmann; CÃ­ntia Bittar; Guilherme Campos; Helena Lage Ferreira; Jorge A. Petroli Marchesi; Maisa C. Pereira Parra; MarÃ­lia Moraes; Paula Rahal; Paulo Inacio da Costa; JoÃ£o Pessoa AraÃºjo Jr.; MaurÃ­cio L. Nogueira.	https://www.gisaid.org/	?	?	2021-05-11	?
hCoV19BrazilSPSJRP1296782021	betacoronavirus	EPI_ISL_2008912	?	2021-04-27	South America	Brazil	Sao Paulo	Sao Jose do Rio Preto	South America	Brazil	Sao Paulo	genome	29779	Human	32	Male	?	P.1	GR	Laboratorio de Pesquisa em Virologia, FAMERP, SJRP	Laboratorio de Pesquisa em Virologia, FAMERP, SJRP	CecÃ­lia Artico Banho; LÃ­via Sacchetto; FÃ¡bio Sossai Possebon; Leila Sabrina Ullmann; CÃ­ntia Bittar; Guilherme Campos; Helena Lage Ferreira; Jorge A. Petroli Marchesi; Maisa C. Pereira Parra; MarÃ­lia Moraes; Paula Rahal; Paulo Inacio da Costa; JoÃ£o Pessoa AraÃºjo Jr.; MaurÃ­cio L. Nogueira.	https://www.gisaid.org/	?	?	2021-05-11	?
hCoV19BrazilSPSJRP1296982021	betacoronavirus	EPI_ISL_2008914	?	2021-04-27	South America	Brazil	Sao Paulo	Potirendaba	South America	Brazil	Sao Paulo	genome	29627	Human	65	Male	?	P.1	GR	Laboratorio de Pesquisa em Virologia, FAMERP, SJRP	Laboratorio de Pesquisa em Virologia, FAMERP, SJRP	CecÃ­lia Artico Banho; LÃ­via Sacchetto; FÃ¡bio Sossai Possebon; Leila Sabrina Ullmann; CÃ­ntia Bittar; Guilherme Campos; Helena Lage Ferreira; Jorge A. Petroli Marchesi; Maisa C. Pereira Parra; MarÃ­lia Moraes; Paula Rahal; Paulo Inacio da Costa; JoÃ£o Pessoa AraÃºjo Jr.; MaurÃ­cio L. Nogueira.	https://www.gisaid.org/	?	?	2021-05-11	?
hCoV19BrazilSPSJRP1297072021	betacoronavirus	EPI_ISL_2008915	?	2021-04-27	South America	Brazil	Sao Paulo	Sao Jose do Rio Preto	South America	Brazil	Sao Paulo	genome	29753	Human	36	Male	?	P.1	GR	Laboratorio de Pesquisa em Virologia, FAMERP, SJRP	Laboratorio de Pesquisa em Virologia, FAMERP, SJRP	CecÃ­lia Artico Banho; LÃ­via Sacchetto; FÃ¡bio Sossai Possebon; Leila Sabrina Ullmann; CÃ­ntia Bittar; Guilherme Campos; Helena Lage Ferreira; Jorge A. Petroli Marchesi; Maisa C. Pereira Parra; MarÃ­lia Moraes; Paula Rahal; Paulo Inacio da Costa; JoÃ£o Pessoa AraÃºjo Jr.; MaurÃ­cio L. Nogueira.	https://www.gisaid.org/	?	?	2021-05-11	?
hCoV19BrazilSPSJRP1297152021	betacoronavirus	EPI_ISL_2008916	?	2021-04-27	South America	Brazil	Sao Paulo	Sao Jose do Rio Preto	South America	Brazil	Sao Paulo	genome	29618	Human	54	Female	?	P.1	GR	Laboratorio de Pesquisa em Virologia, FAMERP, SJRP	Laboratorio de Pesquisa em Virologia, FAMERP, SJRP	CecÃ­lia Artico Banho; LÃ­via Sacchetto; FÃ¡bio Sossai Possebon; Leila Sabrina Ullmann; CÃ­ntia Bittar; Guilherme Campos; Helena Lage Ferreira; Jorge A. Petroli Marchesi; Maisa C. Pereira Parra; MarÃ­lia Moraes; Paula Rahal; Paulo Inacio da Costa; JoÃ£o Pessoa AraÃºjo Jr.; MaurÃ­cio L. Nogueira.	https://www.gisaid.org/	?	?	2021-05-11	?
hCoV19BrazilSPSJRP1297222021	betacoronavirus	EPI_ISL_2008917	?	2021-04-27	South America	Brazil	Sao Paulo	Sao Jose do Rio Preto	South America	Brazil	Sao Paulo	genome	29779	Human	89	Female	?	P.1	GR	Laboratorio de Pesquisa em Virologia, FAMERP, SJRP	Laboratorio de Pesquisa em Virologia, FAMERP, SJRP	CecÃ­lia Artico Banho; LÃ­via Sacchetto; FÃ¡bio Sossai Possebon; Leila Sabrina Ullmann; CÃ­ntia Bittar; Guilherme Campos; Helena Lage Ferreira; Jorge A. Petroli Marchesi; Maisa C. Pereira Parra; MarÃ­lia Moraes; Paula Rahal; Paulo Inacio da Costa; JoÃ£o Pessoa AraÃºjo Jr.; MaurÃ­cio L. Nogueira.	https://www.gisaid.org/	?	?	2021-05-11	?
hCoV19BrazilSPSJRP1297272021	betacoronavirus	EPI_ISL_2008918	?	2021-04-27	South America	Brazil	Sao Paulo	Sao Jose do Rio Preto	South America	Brazil	Sao Paulo	genome	29725	Human	6	Male	?	P.1	GR	Laboratorio de Pesquisa em Virologia, FAMERP, SJRP	Laboratorio de Pesquisa em Virologia, FAMERP, SJRP	CecÃ­lia Artico Banho; LÃ­via Sacchetto; FÃ¡bio Sossai Possebon; Leila Sabrina Ullmann; CÃ­ntia Bittar; Guilherme Campos; Helena Lage Ferreira; Jorge A. Petroli Marchesi; Maisa C. Pereira Parra; MarÃ­lia Moraes; Paula Rahal; Paulo Inacio da Costa; JoÃ£o Pessoa AraÃºjo Jr.; MaurÃ­cio L. Nogueira.	https://www.gisaid.org/	?	?	2021-05-11	?
hCoV19BrazilSPSJRP1297352021	betacoronavirus	EPI_ISL_2008919	?	2021-04-27	South America	Brazil	Sao Paulo	Sao Jose do Rio Preto	South America	Brazil	Sao Paulo	genome	29740	Human	47	Female	?	P.1	GR	Laboratorio de Pesquisa em Virologia, FAMERP, SJRP	Laboratorio de Pesquisa em Virologia, FAMERP, SJRP	CecÃ­lia Artico Banho; LÃ­via Sacchetto; FÃ¡bio Sossai Possebon; Leila Sabrina Ullmann; CÃ­ntia Bittar; Guilherme Campos; Helena Lage Ferreira; Jorge A. Petroli Marchesi; Maisa C. Pereira Parra; MarÃ­lia Moraes; Paula Rahal; Paulo Inacio da Costa; JoÃ£o Pessoa AraÃºjo Jr.; MaurÃ­cio L. Nogueira.	https://www.gisaid.org/	?	?	2021-05-11	?
hCoV19BrazilSPSJRP1297372021	betacoronavirus	EPI_ISL_2008920	?	2021-04-27	South America	Brazil	Sao Paulo	Sao Jose do Rio Preto	South America	Brazil	Sao Paulo	genome	29724	Human	53	Male	?	P.1	GR	Laboratorio de Pesquisa em Virologia, FAMERP, SJRP	Laboratorio de Pesquisa em Virologia, FAMERP, SJRP	CecÃ­lia Artico Banho; LÃ­via Sacchetto; FÃ¡bio Sossai Possebon; Leila Sabrina Ullmann; CÃ­ntia Bittar; Guilherme Campos; Helena Lage Ferreira; Jorge A. Petroli Marchesi; Maisa C. Pereira Parra; MarÃ­lia Moraes; Paula Rahal; Paulo Inacio da Costa; JoÃ£o Pessoa AraÃºjo Jr.; MaurÃ­cio L. Nogueira.	https://www.gisaid.org/	?	?	2021-05-11	?
hCoV19BrazilSPSJRP1297732021	betacoronavirus	EPI_ISL_2008922	?	2021-04-27	South America	Brazil	Sao Paulo	Sao Jose do Rio Preto	South America	Brazil	Sao Paulo	genome	29704	Human	27	Female	?	P.1	GR	Laboratorio de Pesquisa em Virologia, FAMERP, SJRP	Laboratorio de Pesquisa em Virologia, FAMERP, SJRP	CecÃ­lia Artico Banho; LÃ­via Sacchetto; FÃ¡bio Sossai Possebon; Leila Sabrina Ullmann; CÃ­ntia Bittar; Guilherme Campos; Helena Lage Ferreira; Jorge A. Petroli Marchesi; Maisa C. Pereira Parra; MarÃ­lia Moraes; Paula Rahal; Paulo Inacio da Costa; JoÃ£o Pessoa AraÃºjo Jr.; MaurÃ­cio L. Nogueira.	https://www.gisaid.org/	?	?	2021-05-11	?
hCoV19BrazilSPSJRP1297952021	betacoronavirus	EPI_ISL_2008923	?	2021-04-27	South America	Brazil	Sao Paulo	Sao Jose do Rio Preto	South America	Brazil	Sao Paulo	genome	29541	Human	51	Female	?	P.1	GR	Laboratorio de Pesquisa em Virologia, FAMERP, SJRP	Laboratorio de Pesquisa em Virologia, FAMERP, SJRP	CecÃ­lia Artico Banho; LÃ­via Sacchetto; FÃ¡bio Sossai Possebon; Leila Sabrina Ullmann; CÃ­ntia Bittar; Guilherme Campos; Helena Lage Ferreira; Jorge A. Petroli Marchesi; Maisa C. Pereira Parra; MarÃ­lia Moraes; Paula Rahal; Paulo Inacio da Costa; JoÃ£o Pessoa AraÃºjo Jr.; MaurÃ­cio L. Nogueira.	https://www.gisaid.org/	?	?	2021-05-11	?
hCoV19BrazilSPSJRP1298002021	betacoronavirus	EPI_ISL_2008924	?	2021-04-27	South America	Brazil	Sao Paulo	Sao Jose do Rio Preto	South America	Brazil	Sao Paulo	genome	29627	Human	37	Female	?	P.1	GR	Laboratorio de Pesquisa em Virologia, FAMERP, SJRP	Laboratorio de Pesquisa em Virologia, FAMERP, SJRP	CecÃ­lia Artico Banho; LÃ­via Sacchetto; FÃ¡bio Sossai Possebon; Leila Sabrina Ullmann; CÃ­ntia Bittar; Guilherme Campos; Helena Lage Ferreira; Jorge A. Petroli Marchesi; Maisa C. Pereira Parra; MarÃ­lia Moraes; Paula Rahal; Paulo Inacio da Costa; JoÃ£o Pessoa AraÃºjo Jr.; MaurÃ­cio L. Nogueira.	https://www.gisaid.org/	?	?	2021-05-11	?
hCoV19BrazilSPSJRP1298072021	betacoronavirus	EPI_ISL_2008928	?	2021-04-27	South America	Brazil	Sao Paulo	Sao Jose do Rio Preto	South America	Brazil	Sao Paulo	genome	29681	Human	60	Female	?	P.1.14	GR	Laboratorio de Pesquisa em Virologia, FAMERP, SJRP	Laboratorio de Pesquisa em Virologia, FAMERP, SJRP	CecÃ­lia Artico Banho; LÃ­via Sacchetto; FÃ¡bio Sossai Possebon; Leila Sabrina Ullmann; CÃ­ntia Bittar; Guilherme Campos; Helena Lage Ferreira; Jorge A. Petroli Marchesi; Maisa C. Pereira Parra; MarÃ­lia Moraes; Paula Rahal; Paulo Inacio da Costa; JoÃ£o Pessoa AraÃºjo Jr.; MaurÃ­cio L. Nogueira.	https://www.gisaid.org/	?	?	2021-05-11	?
hCoV19BrazilSPSJRP1298652021	betacoronavirus	EPI_ISL_2008931	?	2021-04-27	South America	Brazil	Sao Paulo	Sao Jose do Rio Preto	South America	Brazil	Sao Paulo	genome	29678	Human	31	Female	?	P.1	GR	Laboratorio de Pesquisa em Virologia, FAMERP, SJRP	Laboratorio de Pesquisa em Virologia, FAMERP, SJRP	CecÃ­lia Artico Banho; LÃ­via Sacchetto; FÃ¡bio Sossai Possebon; Leila Sabrina Ullmann; CÃ­ntia Bittar; Guilherme Campos; Helena Lage Ferreira; Jorge A. Petroli Marchesi; Maisa C. Pereira Parra; MarÃ­lia Moraes; Paula Rahal; Paulo Inacio da Costa; JoÃ£o Pessoa AraÃºjo Jr.; MaurÃ­cio L. Nogueira.	https://www.gisaid.org/	?	?	2021-05-11	?
hCoV19BrazilSPSJRP1299292021	betacoronavirus	EPI_ISL_2008933	?	2021-04-27	South America	Brazil	Sao Paulo	Sao Jose do Rio Preto	South America	Brazil	Sao Paulo	genome	29720	Human	54	Male	?	P.1.15	GR	Laboratorio de Pesquisa em Virologia, FAMERP, SJRP	Laboratorio de Pesquisa em Virologia, FAMERP, SJRP	CecÃ­lia Artico Banho; LÃ­via Sacchetto; FÃ¡bio Sossai Possebon; Leila Sabrina Ullmann; CÃ­ntia Bittar; Guilherme Campos; Helena Lage Ferreira; Jorge A. Petroli Marchesi; Maisa C. Pereira Parra; MarÃ­lia Moraes; Paula Rahal; Paulo Inacio da Costa; JoÃ£o Pessoa AraÃºjo Jr.; MaurÃ­cio L. Nogueira.	https://www.gisaid.org/	?	?	2021-05-11	?
hCoV19BrazilSPSJRP496262021	betacoronavirus	EPI_ISL_2008944	?	2021-04-19	South America	Brazil	Sao Paulo	Sao Jose do Rio Preto	South America	Brazil	Sao Paulo	genome	29739	Human	48	Male	?	P.1	GR	Laboratorio de Pesquisa em Virologia, FAMERP, SJRP	Laboratorio de Pesquisa em Virologia, FAMERP, SJRP	CecÃ­lia Artico Banho; LÃ­via Sacchetto; FÃ¡bio Sossai Possebon; Leila Sabrina Ullmann; CÃ­ntia Bittar; Guilherme Campos; Helena Lage Ferreira; Jorge A. Petroli Marchesi; Maisa C. Pereira Parra; MarÃ­lia Moraes; Paula Rahal; Paulo Inacio da Costa; JoÃ£o Pessoa AraÃºjo Jr.; MaurÃ­cio L. Nogueira.	https://www.gisaid.org/	?	?	2021-05-11	?
hCoV19BrazilSPSJRP496282021	betacoronavirus	EPI_ISL_2008946	?	2021-04-19	South America	Brazil	Sao Paulo	Sao Jose do Rio Preto	South America	Brazil	Sao Paulo	genome	29658	Human	28	Female	?	P.1	GR	Laboratorio de Pesquisa em Virologia, FAMERP, SJRP	Laboratorio de Pesquisa em Virologia, FAMERP, SJRP	CecÃ­lia Artico Banho; LÃ­via Sacchetto; FÃ¡bio Sossai Possebon; Leila Sabrina Ullmann; CÃ­ntia Bittar; Guilherme Campos; Helena Lage Ferreira; Jorge A. Petroli Marchesi; Maisa C. Pereira Parra; MarÃ­lia Moraes; Paula Rahal; Paulo Inacio da Costa; JoÃ£o Pessoa AraÃºjo Jr.; MaurÃ­cio L. Nogueira.	https://www.gisaid.org/	?	?	2021-05-11	?
hCoV19BrazilSPSJRP496452021	betacoronavirus	EPI_ISL_2008954	?	2021-04-19	South America	Brazil	Sao Paulo	Sao Jose do Rio Preto	South America	Brazil	Sao Paulo	genome	29620	Human	42	Male	?	P.1	GR	Laboratorio de Pesquisa em Virologia, FAMERP, SJRP	Laboratorio de Pesquisa em Virologia, FAMERP, SJRP	CecÃ­lia Artico Banho; LÃ­via Sacchetto; FÃ¡bio Sossai Possebon; Leila Sabrina Ullmann; CÃ­ntia Bittar; Guilherme Campos; Helena Lage Ferreira; Jorge A. Petroli Marchesi; Maisa C. Pereira Parra; MarÃ­lia Moraes; Paula Rahal; Paulo Inacio da Costa; JoÃ£o Pessoa AraÃºjo Jr.; MaurÃ­cio L. Nogueira.	https://www.gisaid.org/	?	?	2021-05-11	?
hCoV19BrazilSPSJRP496622021	betacoronavirus	EPI_ISL_2008959	?	2021-04-19	South America	Brazil	Sao Paulo	Sao Jose do Rio Preto	South America	Brazil	Sao Paulo	genome	29606	Human	42	Male	?	P.1	GR	Laboratorio de Pesquisa em Virologia, FAMERP, SJRP	Laboratorio de Pesquisa em Virologia, FAMERP, SJRP	CecÃ­lia Artico Banho; LÃ­via Sacchetto; FÃ¡bio Sossai Possebon; Leila Sabrina Ullmann; CÃ­ntia Bittar; Guilherme Campos; Helena Lage Ferreira; Jorge A. Petroli Marchesi; Maisa C. Pereira Parra; MarÃ­lia Moraes; Paula Rahal; Paulo Inacio da Costa; JoÃ£o Pessoa AraÃºjo Jr.; MaurÃ­cio L. Nogueira.	https://www.gisaid.org/	?	?	2021-05-11	?
hCoV19BrazilSPSJRP496632021	betacoronavirus	EPI_ISL_2008960	?	2021-04-19	South America	Brazil	Sao Paulo	Sao Jose do Rio Preto	South America	Brazil	Sao Paulo	genome	29596	Human	67	Male	?	P.1	GR	Laboratorio de Pesquisa em Virologia, FAMERP, SJRP	Laboratorio de Pesquisa em Virologia, FAMERP, SJRP	CecÃ­lia Artico Banho; LÃ­via Sacchetto; FÃ¡bio Sossai Possebon; Leila Sabrina Ullmann; CÃ­ntia Bittar; Guilherme Campos; Helena Lage Ferreira; Jorge A. Petroli Marchesi; Maisa C. Pereira Parra; MarÃ­lia Moraes; Paula Rahal; Paulo Inacio da Costa; JoÃ£o Pessoa AraÃºjo Jr.; MaurÃ­cio L. Nogueira.	https://www.gisaid.org/	?	?	2021-05-11	?
hCoV19BrazilSPSJRP496692021	betacoronavirus	EPI_ISL_2008964	?	2021-04-19	South America	Brazil	Sao Paulo	Sao Jose do Rio Preto	South America	Brazil	Sao Paulo	genome	29628	Human	12	Male	?	P.1	GR	Laboratorio de Pesquisa em Virologia, FAMERP, SJRP	Laboratorio de Pesquisa em Virologia, FAMERP, SJRP	CecÃ­lia Artico Banho; LÃ­via Sacchetto; FÃ¡bio Sossai Possebon; Leila Sabrina Ullmann; CÃ­ntia Bittar; Guilherme Campos; Helena Lage Ferreira; Jorge A. Petroli Marchesi; Maisa C. Pereira Parra; MarÃ­lia Moraes; Paula Rahal; Paulo Inacio da Costa; JoÃ£o Pessoa AraÃºjo Jr.; MaurÃ­cio L. Nogueira.	https://www.gisaid.org/	?	?	2021-05-11	?
hCoV19BrazilSPSJRP496712021	betacoronavirus	EPI_ISL_2008966	?	2021-04-19	South America	Brazil	Sao Paulo	Sao Jose do Rio Preto	South America	Brazil	Sao Paulo	genome	29552	Human	8 months	Male	?	P.1	GR	Laboratorio de Pesquisa em Virologia, FAMERP, SJRP	Laboratorio de Pesquisa em Virologia, FAMERP, SJRP	CecÃ­lia Artico Banho; LÃ­via Sacchetto; FÃ¡bio Sossai Possebon; Leila Sabrina Ullmann; CÃ­ntia Bittar; Guilherme Campos; Helena Lage Ferreira; Jorge A. Petroli Marchesi; Maisa C. Pereira Parra; MarÃ­lia Moraes; Paula Rahal; Paulo Inacio da Costa; JoÃ£o Pessoa AraÃºjo Jr.; MaurÃ­cio L. Nogueira.	https://www.gisaid.org/	?	?	2021-05-11	?
hCoV19BrazilGOHLAGYN16239932021	betacoronavirus	EPI_ISL_2017370	?	2021-04-22	South America	Brazil	Goias	Aparecida de Goiania	South America	Brazil	Goias	genome	29802	Human	55	Female	?	P.1	GR	HLAGYN - Laboratorio de Imunologia de Transplantes de Goias	HLAGYN - Laboratorio de Imunologia de Transplantes de Goias	Fernando Antonio Vinhal dos Santos, Erika Lopes Rocha Batista, Alessandro Leonardo Alvares Magalhaes, Frederico Rodrigues Vinhal, Sabrina Sara Moreira Duarte, Danielle de Paiva Rezende, Lucas Carlos Gomes Pereira, Paola Cristina Resende Silva	https://www.gisaid.org/	?	?	2021-05-11	?
hCoV19BrazilGOHLAGYN16195102021	betacoronavirus	EPI_ISL_2017371	?	2021-04-19	South America	Brazil	Goias	Aparecida de Goiania	South America	Brazil	Goias	genome	29793	Human	46	Male	?	P.1	GR	HLAGYN - Laboratorio de Imunologia de Transplantes de Goias	HLAGYN - Laboratorio de Imunologia de Transplantes de Goias	Fernando Antonio Vinhal dos Santos, Erika Lopes Rocha Batista, Alessandro Leonardo Alvares Magalhaes, Frederico Rodrigues Vinhal, Sabrina Sara Moreira Duarte, Danielle de Paiva Rezende, Lucas Carlos Gomes Pereira, Paola Cristina Resende Silva	https://www.gisaid.org/	?	?	2021-05-11	?
hCoV19BrazilGOHLAGYN16185132021	betacoronavirus	EPI_ISL_2017373	?	2021-04-19	South America	Brazil	Goias	Aparecida de Goiania	South America	Brazil	Goias	genome	29809	Human	17	Female	?	P.1	GR	HLAGYN - Laboratorio de Imunologia de Transplantes de Goias	HLAGYN - Laboratorio de Imunologia de Transplantes de Goias	Fernando Antonio Vinhal dos Santos, Erika Lopes Rocha Batista, Alessandro Leonardo Alvares Magalhaes, Frederico Rodrigues Vinhal, Sabrina Sara Moreira Duarte, Danielle de Paiva Rezende, Lucas Carlos Gomes Pereira, Paola Cristina Resende Silva	https://www.gisaid.org/	?	?	2021-05-11	?
hCoV19BrazilGOHLAGYN16184092021	betacoronavirus	EPI_ISL_2017377	?	2021-04-19	South America	Brazil	Goias	Aparecida de Goiania	South America	Brazil	Goias	genome	29807	Human	61	Female	?	P.1	GR	HLAGYN - Laboratorio de Imunologia de Transplantes de Goias	HLAGYN - Laboratorio de Imunologia de Transplantes de Goias	Fernando Antonio Vinhal dos Santos, Erika Lopes Rocha Batista, Alessandro Leonardo Alvares Magalhaes, Frederico Rodrigues Vinhal, Sabrina Sara Moreira Duarte, Danielle de Paiva Rezende, Lucas Carlos Gomes Pereira, Paola Cristina Resende Silva	https://www.gisaid.org/	?	?	2021-05-11	?
hCoV19BrazilGOHLAGYN16189552021	betacoronavirus	EPI_ISL_2017378	?	2021-04-19	South America	Brazil	Goias	Aparecida de Goiania	South America	Brazil	Goias	genome	29794	Human	3	Female	?	P.1	GR	HLAGYN - Laboratorio de Imunologia de Transplantes de Goias	HLAGYN - Laboratorio de Imunologia de Transplantes de Goias	Fernando Antonio Vinhal dos Santos, Erika Lopes Rocha Batista, Alessandro Leonardo Alvares Magalhaes, Frederico Rodrigues Vinhal, Sabrina Sara Moreira Duarte, Danielle de Paiva Rezende, Lucas Carlos Gomes Pereira, Paola Cristina Resende Silva	https://www.gisaid.org/	?	?	2021-05-11	?
hCoV19BrazilGOHLAGYN16189752021	betacoronavirus	EPI_ISL_2017379	?	2021-04-19	South America	Brazil	Goias	Aparecida de Goiania	South America	Brazil	Goias	genome	29815	Human	40	Male	?	P.1	GR	HLAGYN - Laboratorio de Imunologia de Transplantes de Goias	HLAGYN - Laboratorio de Imunologia de Transplantes de Goias	Fernando Antonio Vinhal dos Santos, Erika Lopes Rocha Batista, Alessandro Leonardo Alvares Magalhaes, Frederico Rodrigues Vinhal, Sabrina Sara Moreira Duarte, Danielle de Paiva Rezende, Lucas Carlos Gomes Pereira, Paola Cristina Resende Silva	https://www.gisaid.org/	?	?	2021-05-11	?
hCoV19BrazilGOHLAGYN16192462021	betacoronavirus	EPI_ISL_2017380	?	2021-04-19	South America	Brazil	Goias	Aparecida de Goiania	South America	Brazil	Goias	genome	29807	Human	33	Male	?	P.1	GR	HLAGYN - Laboratorio de Imunologia de Transplantes de Goias	HLAGYN - Laboratorio de Imunologia de Transplantes de Goias	Fernando Antonio Vinhal dos Santos, Erika Lopes Rocha Batista, Alessandro Leonardo Alvares Magalhaes, Frederico Rodrigues Vinhal, Sabrina Sara Moreira Duarte, Danielle de Paiva Rezende, Lucas Carlos Gomes Pereira, Paola Cristina Resende Silva	https://www.gisaid.org/	?	?	2021-05-11	?
hCoV19BrazilGOHLAGYN16191362021	betacoronavirus	EPI_ISL_2017382	?	2021-04-19	South America	Brazil	Goias	Aparecida de Goiania	South America	Brazil	Goias	genome	29794	Human	15	Male	?	P.1	GR	HLAGYN - Laboratorio de Imunologia de Transplantes de Goias	HLAGYN - Laboratorio de Imunologia de Transplantes de Goias	Fernando Antonio Vinhal dos Santos, Erika Lopes Rocha Batista, Alessandro Leonardo Alvares Magalhaes, Frederico Rodrigues Vinhal, Sabrina Sara Moreira Duarte, Danielle de Paiva Rezende, Lucas Carlos Gomes Pereira, Paola Cristina Resende Silva	https://www.gisaid.org/	?	?	2021-05-11	?
hCoV19BrazilGOHLAGYN16216162021	betacoronavirus	EPI_ISL_2017385	?	2021-04-20	South America	Brazil	Goias	Aparecida de Goiania	South America	Brazil	Goias	genome	29794	Human	41	Female	?	P.1	GR	HLAGYN - Laboratorio de Imunologia de Transplantes de Goias	HLAGYN - Laboratorio de Imunologia de Transplantes de Goias	Fernando Antonio Vinhal dos Santos, Erika Lopes Rocha Batista, Alessandro Leonardo Alvares Magalhaes, Frederico Rodrigues Vinhal, Sabrina Sara Moreira Duarte, Danielle de Paiva Rezende, Lucas Carlos Gomes Pereira, Paola Cristina Resende Silva	https://www.gisaid.org/	?	?	2021-05-11	?
hCoV19BrazilGOHLAGYN16215222021	betacoronavirus	EPI_ISL_2017386	?	2021-04-20	South America	Brazil	Goias	Aparecida de Goiania	South America	Brazil	Goias	genome	29808	Human	12	Female	?	P.1	GR	HLAGYN - Laboratorio de Imunologia de Transplantes de Goias	HLAGYN - Laboratorio de Imunologia de Transplantes de Goias	Fernando Antonio Vinhal dos Santos, Erika Lopes Rocha Batista, Alessandro Leonardo Alvares Magalhaes, Frederico Rodrigues Vinhal, Sabrina Sara Moreira Duarte, Danielle de Paiva Rezende, Lucas Carlos Gomes Pereira, Paola Cristina Resende Silva	https://www.gisaid.org/	?	?	2021-05-11	?
hCoV19BrazilGOHLAGYN16215942021	betacoronavirus	EPI_ISL_2017387	?	2021-04-20	South America	Brazil	Goias	Aparecida de Goiania	South America	Brazil	Goias	genome	29794	Human	65	Female	?	P.1	GR	HLAGYN - Laboratorio de Imunologia de Transplantes de Goias	HLAGYN - Laboratorio de Imunologia de Transplantes de Goias	Fernando Antonio Vinhal dos Santos, Erika Lopes Rocha Batista, Alessandro Leonardo Alvares Magalhaes, Frederico Rodrigues Vinhal, Sabrina Sara Moreira Duarte, Danielle de Paiva Rezende, Lucas Carlos Gomes Pereira, Paola Cristina Resende Silva	https://www.gisaid.org/	?	?	2021-05-11	?
hCoV19BrazilGOHLAGYN16296142021	betacoronavirus	EPI_ISL_2017432	?	2021-04-26	South America	Brazil	Goias	Aparecida de Goiania	South America	Brazil	Goias	genome	29670	Human	40	Female	?	P.1	GR	HLAGYN - Laboratorio de Imunologia de Transplantes de Goias	HLAGYN - Laboratorio de Imunologia de Transplantes de Goias	Fernando Antonio Vinhal dos Santos, Erika Lopes Rocha Batista, Alessandro Leonardo Alvares Magalhaes, Frederico Rodrigues Vinhal, Sabrina Sara Moreira Duarte, Danielle de Paiva Rezende, Lucas Carlos Gomes Pereira, Paola Cristina Resende Silva	https://www.gisaid.org/	?	?	2021-05-11	?
hCoV19BrazilGOHLAGYN16306022021	betacoronavirus	EPI_ISL_2017434	?	2021-04-27	South America	Brazil	Goias	Aparecida de Goiania	South America	Brazil	Goias	genome	29753	Human	8	Female	?	P.1	GR	HLAGYN - Laboratorio de Imunologia de Transplantes de Goias	HLAGYN - Laboratorio de Imunologia de Transplantes de Goias	Fernando Antonio Vinhal dos Santos, Erika Lopes Rocha Batista, Alessandro Leonardo Alvares Magalhaes, Frederico Rodrigues Vinhal, Sabrina Sara Moreira Duarte, Danielle de Paiva Rezende, Lucas Carlos Gomes Pereira, Paola Cristina Resende Silva	https://www.gisaid.org/	?	?	2021-05-11	?
hCoV19BrazilGOHLAGYN16293872021	betacoronavirus	EPI_ISL_2017437	?	2021-04-26	South America	Brazil	Goias	Aparecida de Goiania	South America	Brazil	Goias	genome	29746	Human	40	Female	?	P.1	GR	HLAGYN - Laboratorio de Imunologia de Transplantes de Goias	HLAGYN - Laboratorio de Imunologia de Transplantes de Goias	Fernando Antonio Vinhal dos Santos, Erika Lopes Rocha Batista, Alessandro Leonardo Alvares Magalhaes, Frederico Rodrigues Vinhal, Sabrina Sara Moreira Duarte, Danielle de Paiva Rezende, Lucas Carlos Gomes Pereira, Paola Cristina Resende Silva	https://www.gisaid.org/	?	?	2021-05-11	?
hCoV19BrazilGOHLAGYN16292562021	betacoronavirus	EPI_ISL_2017439	?	2021-04-26	South America	Brazil	Goias	Aparecida de Goiania	South America	Brazil	Goias	genome	29755	Human	22	Male	?	P.1	GR	HLAGYN - Laboratorio de Imunologia de Transplantes de Goias	HLAGYN - Laboratorio de Imunologia de Transplantes de Goias	Fernando Antonio Vinhal dos Santos, Erika Lopes Rocha Batista, Alessandro Leonardo Alvares Magalhaes, Frederico Rodrigues Vinhal, Sabrina Sara Moreira Duarte, Danielle de Paiva Rezende, Lucas Carlos Gomes Pereira, Paola Cristina Resende Silva	https://www.gisaid.org/	?	?	2021-05-11	?
hCoV19BrazilGOHLAGYN16312722021	betacoronavirus	EPI_ISL_2017443	?	2021-04-27	South America	Brazil	Goias	Aparecida de Goiania	South America	Brazil	Goias	genome	29800	Human	47	Male	?	P.1.14	O	HLAGYN - Laboratorio de Imunologia de Transplantes de Goias	HLAGYN - Laboratorio de Imunologia de Transplantes de Goias	Fernando Antonio Vinhal dos Santos, Erika Lopes Rocha Batista, Alessandro Leonardo Alvares Magalhaes, Frederico Rodrigues Vinhal, Sabrina Sara Moreira Duarte, Danielle de Paiva Rezende, Lucas Carlos Gomes Pereira, Paola Cristina Resende Silva	https://www.gisaid.org/	?	?	2021-05-11	?
hCoV19BrazilGOHLAGYN16153872021	betacoronavirus	EPI_ISL_2017446	?	2021-04-16	South America	Brazil	Goias	Aparecida de Goiania	South America	Brazil	Goias	genome	29808	Human	92	Female	?	P.1	GR	HLAGYN - Laboratorio de Imunologia de Transplantes de Goias	HLAGYN - Laboratorio de Imunologia de Transplantes de Goias	Fernando Antonio Vinhal dos Santos, Erika Lopes Rocha Batista, Alessandro Leonardo Alvares Magalhaes, Frederico Rodrigues Vinhal, Sabrina Sara Moreira Duarte, Danielle de Paiva Rezende, Lucas Carlos Gomes Pereira, Paola Cristina Resende Silva	https://www.gisaid.org/	?	?	2021-05-11	?
hCoV19BrazilRJLNN007682021	betacoronavirus	EPI_ISL_2101395	?	2021-04-21	South America	Brazil	Rio de Janeiro	Mangaratiba	South America	Brazil	Rio de Janeiro	genome	29843	Human	34	Female	?	B.1.1.7	GRY	Laboratorio Central Noel Nutels	Bioinformatics Laboratory / LNCC	Luiz G P de Almeida, Alessandra P Lamarca, Ronaldo da Silva F Jr, Liliane Cavalcante, Alexandra L Gerber, Ana Paula de C Guimaraes, Douglas Terra Machado, Cassia Alves, Diana Mariani, Cintia Policarpo, Gleidson da Silva de Oliveira, Mario Sergio Ribeiro, Silvia Carvalho, Flavio Dias da Silva, Marcio Henrique de Oliveira Garcia, Leandro Magalhaes de Souza, Cristiane Gomes da Silva, Caio Luiz Perei…	https://www.gisaid.org/	?	?	2021-05-15	?
hCoV19BrazilRJLNN007152021	betacoronavirus	EPI_ISL_2101396	?	2021-04-22	South America	Brazil	Rio de Janeiro	Nova Friburgo	South America	Brazil	Rio de Janeiro	genome	29829	Human	44	Female	?	B.1.1.7	GRY	Laboratorio Central Noel Nutels	Bioinformatics Laboratory / LNCC	Luiz G P de Almeida, Alessandra P Lamarca, Ronaldo da Silva F Jr, Liliane Cavalcante, Alexandra L Gerber, Ana Paula de C Guimaraes, Douglas Terra Machado, Cassia Alves, Diana Mariani, Cintia Policarpo, Gleidson da Silva de Oliveira, Mario Sergio Ribeiro, Silvia Carvalho, Flavio Dias da Silva, Marcio Henrique de Oliveira Garcia, Leandro Magalhaes de Souza, Cristiane Gomes da Silva, Caio Luiz Perei…	https://www.gisaid.org/	?	?	2021-05-15	?
hCoV19BrazilRJLNN005552021	betacoronavirus	EPI_ISL_2101398	?	2021-04-22	South America	Brazil	Rio de Janeiro	Rio das Ostras	South America	Brazil	Rio de Janeiro	genome	29801	Human	18	Female	?	B.1.1.7	GRY	Laboratorio Central Noel Nutels	Bioinformatics Laboratory / LNCC	Luiz G P de Almeida, Alessandra P Lamarca, Ronaldo da Silva F Jr, Liliane Cavalcante, Alexandra L Gerber, Ana Paula de C Guimaraes, Douglas Terra Machado, Cassia Alves, Diana Mariani, Cintia Policarpo, Gleidson da Silva de Oliveira, Mario Sergio Ribeiro, Silvia Carvalho, Flavio Dias da Silva, Marcio Henrique de Oliveira Garcia, Leandro Magalhaes de Souza, Cristiane Gomes da Silva, Caio Luiz Perei…	https://www.gisaid.org/	?	?	2021-05-15	?
hCoV19BrazilRJLNN006552021	betacoronavirus	EPI_ISL_2101400	?	2021-04-21	South America	Brazil	Rio de Janeiro	Sao Joao Da Barra	South America	Brazil	Rio de Janeiro	genome	29851	Human	47	Female	?	B.1.1.7	GRY	Laboratorio Central Noel Nutels	Bioinformatics Laboratory / LNCC	Luiz G P de Almeida, Alessandra P Lamarca, Ronaldo da Silva F Jr, Liliane Cavalcante, Alexandra L Gerber, Ana Paula de C Guimaraes, Douglas Terra Machado, Cassia Alves, Diana Mariani, Cintia Policarpo, Gleidson da Silva de Oliveira, Mario Sergio Ribeiro, Silvia Carvalho, Flavio Dias da Silva, Marcio Henrique de Oliveira Garcia, Leandro Magalhaes de Souza, Cristiane Gomes da Silva, Caio Luiz Perei…	https://www.gisaid.org/	?	?	2021-05-15	?
hCoV19BrazilRJLNN005782021	betacoronavirus	EPI_ISL_2101403	?	2021-04-21	South America	Brazil	Rio de Janeiro	Araruama	South America	Brazil	Rio de Janeiro	genome	29850	Human	59	Female	?	P.1	GR	Laboratorio Central Noel Nutels	Bioinformatics Laboratory / LNCC	Luiz G P de Almeida, Alessandra P Lamarca, Ronaldo da Silva F Jr, Liliane Cavalcante, Alexandra L Gerber, Ana Paula de C Guimaraes, Douglas Terra Machado, Cassia Alves, Diana Mariani, Cintia Policarpo, Gleidson da Silva de Oliveira, Mario Sergio Ribeiro, Silvia Carvalho, Flavio Dias da Silva, Marcio Henrique de Oliveira Garcia, Leandro Magalhaes de Souza, Cristiane Gomes da Silva, Caio Luiz Perei…	https://www.gisaid.org/	?	?	2021-05-15	?
hCoV19BrazilRJLNN006122021	betacoronavirus	EPI_ISL_2101404	?	2021-04-21	South America	Brazil	Rio de Janeiro	Bom Jardim	South America	Brazil	Rio de Janeiro	genome	29854	Human	20	Female	?	P.1	GR	Laboratorio Central Noel Nutels	Bioinformatics Laboratory / LNCC	Luiz G P de Almeida, Alessandra P Lamarca, Ronaldo da Silva F Jr, Liliane Cavalcante, Alexandra L Gerber, Ana Paula de C Guimaraes, Douglas Terra Machado, Cassia Alves, Diana Mariani, Cintia Policarpo, Gleidson da Silva de Oliveira, Mario Sergio Ribeiro, Silvia Carvalho, Flavio Dias da Silva, Marcio Henrique de Oliveira Garcia, Leandro Magalhaes de Souza, Cristiane Gomes da Silva, Caio Luiz Perei…	https://www.gisaid.org/	?	?	2021-05-15	?
hCoV19BrazilRJLNN007352021	betacoronavirus	EPI_ISL_2101405	?	2021-04-26	South America	Brazil	Rio de Janeiro	Saquarema	South America	Brazil	Rio de Janeiro	genome	29869	Human	41	Female	?	P.1	GR	Laboratorio Central Noel Nutels	Bioinformatics Laboratory / LNCC	Luiz G P de Almeida, Alessandra P Lamarca, Ronaldo da Silva F Jr, Liliane Cavalcante, Alexandra L Gerber, Ana Paula de C Guimaraes, Douglas Terra Machado, Cassia Alves, Diana Mariani, Cintia Policarpo, Gleidson da Silva de Oliveira, Mario Sergio Ribeiro, Silvia Carvalho, Flavio Dias da Silva, Marcio Henrique de Oliveira Garcia, Leandro Magalhaes de Souza, Cristiane Gomes da Silva, Caio Luiz Perei…	https://www.gisaid.org/	?	?	2021-05-15	?
hCoV19BrazilRJLNN007022021	betacoronavirus	EPI_ISL_2101406	?	2021-04-21	South America	Brazil	Rio de Janeiro	Sao Pedro da Aldeia	South America	Brazil	Rio de Janeiro	genome	29879	Human	53	Female	?	P.1	GR	Laboratorio Central Noel Nutels	Bioinformatics Laboratory / LNCC	Luiz G P de Almeida, Alessandra P Lamarca, Ronaldo da Silva F Jr, Liliane Cavalcante, Alexandra L Gerber, Ana Paula de C Guimaraes, Douglas Terra Machado, Cassia Alves, Diana Mariani, Cintia Policarpo, Gleidson da Silva de Oliveira, Mario Sergio Ribeiro, Silvia Carvalho, Flavio Dias da Silva, Marcio Henrique de Oliveira Garcia, Leandro Magalhaes de Souza, Cristiane Gomes da Silva, Caio Luiz Perei…	https://www.gisaid.org/	?	?	2021-05-15	?
hCoV19BrazilRJLNN006452021	betacoronavirus	EPI_ISL_2101410	?	2021-04-19	South America	Brazil	Rio de Janeiro	Aperibe	South America	Brazil	Rio de Janeiro	genome	29864	Human	25	Male	?	P.1	GR	Laboratorio Central Noel Nutels	Bioinformatics Laboratory / LNCC	Luiz G P de Almeida, Alessandra P Lamarca, Ronaldo da Silva F Jr, Liliane Cavalcante, Alexandra L Gerber, Ana Paula de C Guimaraes, Douglas Terra Machado, Cassia Alves, Diana Mariani, Cintia Policarpo, Gleidson da Silva de Oliveira, Mario Sergio Ribeiro, Silvia Carvalho, Flavio Dias da Silva, Marcio Henrique de Oliveira Garcia, Leandro Magalhaes de Souza, Cristiane Gomes da Silva, Caio Luiz Perei…	https://www.gisaid.org/	?	?	2021-05-15	?
hCoV19BrazilRJLNN005712021	betacoronavirus	EPI_ISL_2101411	?	2021-04-20	South America	Brazil	Rio de Janeiro	Araruama	South America	Brazil	Rio de Janeiro	genome	29868	Human	47	Male	?	P.1	GR	Laboratorio Central Noel Nutels	Bioinformatics Laboratory / LNCC	Luiz G P de Almeida, Alessandra P Lamarca, Ronaldo da Silva F Jr, Liliane Cavalcante, Alexandra L Gerber, Ana Paula de C Guimaraes, Douglas Terra Machado, Cassia Alves, Diana Mariani, Cintia Policarpo, Gleidson da Silva de Oliveira, Mario Sergio Ribeiro, Silvia Carvalho, Flavio Dias da Silva, Marcio Henrique de Oliveira Garcia, Leandro Magalhaes de Souza, Cristiane Gomes da Silva, Caio Luiz Perei…	https://www.gisaid.org/	?	?	2021-05-15	?
hCoV19BrazilRJLNN005722021	betacoronavirus	EPI_ISL_2101412	?	2021-04-20	South America	Brazil	Rio de Janeiro	Araruama	South America	Brazil	Rio de Janeiro	genome	29856	Human	6	Male	?	P.1	GR	Laboratorio Central Noel Nutels	Bioinformatics Laboratory / LNCC	Luiz G P de Almeida, Alessandra P Lamarca, Ronaldo da Silva F Jr, Liliane Cavalcante, Alexandra L Gerber, Ana Paula de C Guimaraes, Douglas Terra Machado, Cassia Alves, Diana Mariani, Cintia Policarpo, Gleidson da Silva de Oliveira, Mario Sergio Ribeiro, Silvia Carvalho, Flavio Dias da Silva, Marcio Henrique de Oliveira Garcia, Leandro Magalhaes de Souza, Cristiane Gomes da Silva, Caio Luiz Perei…	https://www.gisaid.org/	?	?	2021-05-15	?
hCoV19BrazilRJLNN005732021	betacoronavirus	EPI_ISL_2101413	?	2021-04-20	South America	Brazil	Rio de Janeiro	Araruama	South America	Brazil	Rio de Janeiro	genome	29877	Human	26	Female	?	P.1	GR	Laboratorio Central Noel Nutels	Bioinformatics Laboratory / LNCC	Luiz G P de Almeida, Alessandra P Lamarca, Ronaldo da Silva F Jr, Liliane Cavalcante, Alexandra L Gerber, Ana Paula de C Guimaraes, Douglas Terra Machado, Cassia Alves, Diana Mariani, Cintia Policarpo, Gleidson da Silva de Oliveira, Mario Sergio Ribeiro, Silvia Carvalho, Flavio Dias da Silva, Marcio Henrique de Oliveira Garcia, Leandro Magalhaes de Souza, Cristiane Gomes da Silva, Caio Luiz Perei…	https://www.gisaid.org/	?	?	2021-05-15	?
hCoV19BrazilRJLNN005742021	betacoronavirus	EPI_ISL_2101414	?	2021-04-20	South America	Brazil	Rio de Janeiro	Araruama	South America	Brazil	Rio de Janeiro	genome	29871	Human	51	Male	?	P.1	GR	Laboratorio Central Noel Nutels	Bioinformatics Laboratory / LNCC	Luiz G P de Almeida, Alessandra P Lamarca, Ronaldo da Silva F Jr, Liliane Cavalcante, Alexandra L Gerber, Ana Paula de C Guimaraes, Douglas Terra Machado, Cassia Alves, Diana Mariani, Cintia Policarpo, Gleidson da Silva de Oliveira, Mario Sergio Ribeiro, Silvia Carvalho, Flavio Dias da Silva, Marcio Henrique de Oliveira Garcia, Leandro Magalhaes de Souza, Cristiane Gomes da Silva, Caio Luiz Perei…	https://www.gisaid.org/	?	?	2021-05-15	?
hCoV19BrazilRJLNN005752021	betacoronavirus	EPI_ISL_2101415	?	2021-04-20	South America	Brazil	Rio de Janeiro	Araruama	South America	Brazil	Rio de Janeiro	genome	29818	Human	51	Female	?	P.1	GR	Laboratorio Central Noel Nutels	Bioinformatics Laboratory / LNCC	Luiz G P de Almeida, Alessandra P Lamarca, Ronaldo da Silva F Jr, Liliane Cavalcante, Alexandra L Gerber, Ana Paula de C Guimaraes, Douglas Terra Machado, Cassia Alves, Diana Mariani, Cintia Policarpo, Gleidson da Silva de Oliveira, Mario Sergio Ribeiro, Silvia Carvalho, Flavio Dias da Silva, Marcio Henrique de Oliveira Garcia, Leandro Magalhaes de Souza, Cristiane Gomes da Silva, Caio Luiz Perei…	https://www.gisaid.org/	?	?	2021-05-15	?
hCoV19BrazilRJLNN005762021	betacoronavirus	EPI_ISL_2101416	?	2021-04-20	South America	Brazil	Rio de Janeiro	Araruama	South America	Brazil	Rio de Janeiro	genome	29852	Human	39	Male	?	P.1	GR	Laboratorio Central Noel Nutels	Bioinformatics Laboratory / LNCC	Luiz G P de Almeida, Alessandra P Lamarca, Ronaldo da Silva F Jr, Liliane Cavalcante, Alexandra L Gerber, Ana Paula de C Guimaraes, Douglas Terra Machado, Cassia Alves, Diana Mariani, Cintia Policarpo, Gleidson da Silva de Oliveira, Mario Sergio Ribeiro, Silvia Carvalho, Flavio Dias da Silva, Marcio Henrique de Oliveira Garcia, Leandro Magalhaes de Souza, Cristiane Gomes da Silva, Caio Luiz Perei…	https://www.gisaid.org/	?	?	2021-05-15	?
hCoV19BrazilRJLNN007272021	betacoronavirus	EPI_ISL_2101419	?	2021-04-22	South America	Brazil	Rio de Janeiro	Armacao Dos Buzios	South America	Brazil	Rio de Janeiro	genome	29892	Human	58	Male	?	P.1	GR	Laboratorio Central Noel Nutels	Bioinformatics Laboratory / LNCC	Luiz G P de Almeida, Alessandra P Lamarca, Ronaldo da Silva F Jr, Liliane Cavalcante, Alexandra L Gerber, Ana Paula de C Guimaraes, Douglas Terra Machado, Cassia Alves, Diana Mariani, Cintia Policarpo, Gleidson da Silva de Oliveira, Mario Sergio Ribeiro, Silvia Carvalho, Flavio Dias da Silva, Marcio Henrique de Oliveira Garcia, Leandro Magalhaes de Souza, Cristiane Gomes da Silva, Caio Luiz Perei…	https://www.gisaid.org/	?	?	2021-05-15	?
hCoV19BrazilRJLNN007282021	betacoronavirus	EPI_ISL_2101420	?	2021-04-22	South America	Brazil	Rio de Janeiro	Armacao Dos Buzios	South America	Brazil	Rio de Janeiro	genome	29874	Human	30	Female	?	P.1	GR	Laboratorio Central Noel Nutels	Bioinformatics Laboratory / LNCC	Luiz G P de Almeida, Alessandra P Lamarca, Ronaldo da Silva F Jr, Liliane Cavalcante, Alexandra L Gerber, Ana Paula de C Guimaraes, Douglas Terra Machado, Cassia Alves, Diana Mariani, Cintia Policarpo, Gleidson da Silva de Oliveira, Mario Sergio Ribeiro, Silvia Carvalho, Flavio Dias da Silva, Marcio Henrique de Oliveira Garcia, Leandro Magalhaes de Souza, Cristiane Gomes da Silva, Caio Luiz Perei…	https://www.gisaid.org/	?	?	2021-05-15	?
hCoV19BrazilRJLNN007292021	betacoronavirus	EPI_ISL_2101421	?	2021-04-22	South America	Brazil	Rio de Janeiro	Armacao Dos Buzios	South America	Brazil	Rio de Janeiro	genome	29894	Human	57	Female	?	P.1	GR	Laboratorio Central Noel Nutels	Bioinformatics Laboratory / LNCC	Luiz G P de Almeida, Alessandra P Lamarca, Ronaldo da Silva F Jr, Liliane Cavalcante, Alexandra L Gerber, Ana Paula de C Guimaraes, Douglas Terra Machado, Cassia Alves, Diana Mariani, Cintia Policarpo, Gleidson da Silva de Oliveira, Mario Sergio Ribeiro, Silvia Carvalho, Flavio Dias da Silva, Marcio Henrique de Oliveira Garcia, Leandro Magalhaes de Souza, Cristiane Gomes da Silva, Caio Luiz Perei…	https://www.gisaid.org/	?	?	2021-05-15	?
hCoV19BrazilRJLNN005942021	betacoronavirus	EPI_ISL_2101422	?	2021-04-20	South America	Brazil	Rio de Janeiro	Barra do Pirai	South America	Brazil	Rio de Janeiro	genome	29839	Human	42	Female	?	P.1	GR	Laboratorio Central Noel Nutels	Bioinformatics Laboratory / LNCC	Luiz G P de Almeida, Alessandra P Lamarca, Ronaldo da Silva F Jr, Liliane Cavalcante, Alexandra L Gerber, Ana Paula de C Guimaraes, Douglas Terra Machado, Cassia Alves, Diana Mariani, Cintia Policarpo, Gleidson da Silva de Oliveira, Mario Sergio Ribeiro, Silvia Carvalho, Flavio Dias da Silva, Marcio Henrique de Oliveira Garcia, Leandro Magalhaes de Souza, Cristiane Gomes da Silva, Caio Luiz Perei…	https://www.gisaid.org/	?	?	2021-05-15	?
hCoV19BrazilRJLNN005962021	betacoronavirus	EPI_ISL_2101423	?	2021-04-20	South America	Brazil	Rio de Janeiro	Barra do Pirai	South America	Brazil	Rio de Janeiro	genome	29895	Human	55	Female	?	P.1	GR	Laboratorio Central Noel Nutels	Bioinformatics Laboratory / LNCC	Luiz G P de Almeida, Alessandra P Lamarca, Ronaldo da Silva F Jr, Liliane Cavalcante, Alexandra L Gerber, Ana Paula de C Guimaraes, Douglas Terra Machado, Cassia Alves, Diana Mariani, Cintia Policarpo, Gleidson da Silva de Oliveira, Mario Sergio Ribeiro, Silvia Carvalho, Flavio Dias da Silva, Marcio Henrique de Oliveira Garcia, Leandro Magalhaes de Souza, Cristiane Gomes da Silva, Caio Luiz Perei…	https://www.gisaid.org/	?	?	2021-05-15	?
hCoV19BrazilRJLNN005982021	betacoronavirus	EPI_ISL_2101425	?	2021-04-21	South America	Brazil	Rio de Janeiro	Barra do Pirai	South America	Brazil	Rio de Janeiro	genome	29860	Human	42	Male	?	P.1	GR	Laboratorio Central Noel Nutels	Bioinformatics Laboratory / LNCC	Luiz G P de Almeida, Alessandra P Lamarca, Ronaldo da Silva F Jr, Liliane Cavalcante, Alexandra L Gerber, Ana Paula de C Guimaraes, Douglas Terra Machado, Cassia Alves, Diana Mariani, Cintia Policarpo, Gleidson da Silva de Oliveira, Mario Sergio Ribeiro, Silvia Carvalho, Flavio Dias da Silva, Marcio Henrique de Oliveira Garcia, Leandro Magalhaes de Souza, Cristiane Gomes da Silva, Caio Luiz Perei…	https://www.gisaid.org/	?	?	2021-05-15	?
hCoV19BrazilRJLNN006112021	betacoronavirus	EPI_ISL_2101434	?	2021-04-21	South America	Brazil	Rio de Janeiro	Bom Jardim	South America	Brazil	Rio de Janeiro	genome	29880	Human	17	Female	?	P.1	GR	Laboratorio Central Noel Nutels	Bioinformatics Laboratory / LNCC	Luiz G P de Almeida, Alessandra P Lamarca, Ronaldo da Silva F Jr, Liliane Cavalcante, Alexandra L Gerber, Ana Paula de C Guimaraes, Douglas Terra Machado, Cassia Alves, Diana Mariani, Cintia Policarpo, Gleidson da Silva de Oliveira, Mario Sergio Ribeiro, Silvia Carvalho, Flavio Dias da Silva, Marcio Henrique de Oliveira Garcia, Leandro Magalhaes de Souza, Cristiane Gomes da Silva, Caio Luiz Perei…	https://www.gisaid.org/	?	?	2021-05-15	?
hCoV19BrazilRJLNN006132021	betacoronavirus	EPI_ISL_2101435	?	2021-04-21	South America	Brazil	Rio de Janeiro	Bom Jardim	South America	Brazil	Rio de Janeiro	genome	29854	Human	71	Female	?	P.1	GR	Laboratorio Central Noel Nutels	Bioinformatics Laboratory / LNCC	Luiz G P de Almeida, Alessandra P Lamarca, Ronaldo da Silva F Jr, Liliane Cavalcante, Alexandra L Gerber, Ana Paula de C Guimaraes, Douglas Terra Machado, Cassia Alves, Diana Mariani, Cintia Policarpo, Gleidson da Silva de Oliveira, Mario Sergio Ribeiro, Silvia Carvalho, Flavio Dias da Silva, Marcio Henrique de Oliveira Garcia, Leandro Magalhaes de Souza, Cristiane Gomes da Silva, Caio Luiz Perei…	https://www.gisaid.org/	?	?	2021-05-15	?
hCoV19BrazilRJLNN006692021	betacoronavirus	EPI_ISL_2101437	?	2021-04-21	South America	Brazil	Rio de Janeiro	Bom Jesus do Itabapoana	South America	Brazil	Rio de Janeiro	genome	29852	Human	47	Female	?	P.1	GR	Laboratorio Central Noel Nutels	Bioinformatics Laboratory / LNCC	Luiz G P de Almeida, Alessandra P Lamarca, Ronaldo da Silva F Jr, Liliane Cavalcante, Alexandra L Gerber, Ana Paula de C Guimaraes, Douglas Terra Machado, Cassia Alves, Diana Mariani, Cintia Policarpo, Gleidson da Silva de Oliveira, Mario Sergio Ribeiro, Silvia Carvalho, Flavio Dias da Silva, Marcio Henrique de Oliveira Garcia, Leandro Magalhaes de Souza, Cristiane Gomes da Silva, Caio Luiz Perei…	https://www.gisaid.org/	?	?	2021-05-15	?
hCoV19BrazilRJLNN007332021	betacoronavirus	EPI_ISL_2101439	?	2021-04-24	South America	Brazil	Rio de Janeiro	Bom Jesus do Itabapoana	South America	Brazil	Rio de Janeiro	genome	29882	Human	40	Male	?	P.1	GR	Laboratorio Central Noel Nutels	Bioinformatics Laboratory / LNCC	Luiz G P de Almeida, Alessandra P Lamarca, Ronaldo da Silva F Jr, Liliane Cavalcante, Alexandra L Gerber, Ana Paula de C Guimaraes, Douglas Terra Machado, Cassia Alves, Diana Mariani, Cintia Policarpo, Gleidson da Silva de Oliveira, Mario Sergio Ribeiro, Silvia Carvalho, Flavio Dias da Silva, Marcio Henrique de Oliveira Garcia, Leandro Magalhaes de Souza, Cristiane Gomes da Silva, Caio Luiz Perei…	https://www.gisaid.org/	?	?	2021-05-15	?
hCoV19BrazilRJLNN007742021	betacoronavirus	EPI_ISL_2101440	?	2021-04-24	South America	Brazil	Rio de Janeiro	Bom Jesus do Itabapoana	South America	Brazil	Rio de Janeiro	genome	29882	Human	46	Male	?	P.1	GR	Laboratorio Central Noel Nutels	Bioinformatics Laboratory / LNCC	Luiz G P de Almeida, Alessandra P Lamarca, Ronaldo da Silva F Jr, Liliane Cavalcante, Alexandra L Gerber, Ana Paula de C Guimaraes, Douglas Terra Machado, Cassia Alves, Diana Mariani, Cintia Policarpo, Gleidson da Silva de Oliveira, Mario Sergio Ribeiro, Silvia Carvalho, Flavio Dias da Silva, Marcio Henrique de Oliveira Garcia, Leandro Magalhaes de Souza, Cristiane Gomes da Silva, Caio Luiz Perei…	https://www.gisaid.org/	?	?	2021-05-15	?
hCoV19BrazilRJLNN007752021	betacoronavirus	EPI_ISL_2101441	?	2021-04-24	South America	Brazil	Rio de Janeiro	Bom Jesus do Itabapoana	South America	Brazil	Rio de Janeiro	genome	29860	Human	18	Male	?	P.1	GR	Laboratorio Central Noel Nutels	Bioinformatics Laboratory / LNCC	Luiz G P de Almeida, Alessandra P Lamarca, Ronaldo da Silva F Jr, Liliane Cavalcante, Alexandra L Gerber, Ana Paula de C Guimaraes, Douglas Terra Machado, Cassia Alves, Diana Mariani, Cintia Policarpo, Gleidson da Silva de Oliveira, Mario Sergio Ribeiro, Silvia Carvalho, Flavio Dias da Silva, Marcio Henrique de Oliveira Garcia, Leandro Magalhaes de Souza, Cristiane Gomes da Silva, Caio Luiz Perei…	https://www.gisaid.org/	?	?	2021-05-15	?
hCoV19BrazilRJLNN005832021	betacoronavirus	EPI_ISL_2101445	?	2021-04-22	South America	Brazil	Rio de Janeiro	Carmo	South America	Brazil	Rio de Janeiro	genome	29848	Human	50	Male	?	P.1	GR	Laboratorio Central Noel Nutels	Bioinformatics Laboratory / LNCC	Luiz G P de Almeida, Alessandra P Lamarca, Ronaldo da Silva F Jr, Liliane Cavalcante, Alexandra L Gerber, Ana Paula de C Guimaraes, Douglas Terra Machado, Cassia Alves, Diana Mariani, Cintia Policarpo, Gleidson da Silva de Oliveira, Mario Sergio Ribeiro, Silvia Carvalho, Flavio Dias da Silva, Marcio Henrique de Oliveira Garcia, Leandro Magalhaes de Souza, Cristiane Gomes da Silva, Caio Luiz Perei…	https://www.gisaid.org/	?	?	2021-05-15	?
hCoV19BrazilRJLNN005842021	betacoronavirus	EPI_ISL_2101446	?	2021-04-22	South America	Brazil	Rio de Janeiro	Carmo	South America	Brazil	Rio de Janeiro	genome	29858	Human	65	Male	?	P.1	GR	Laboratorio Central Noel Nutels	Bioinformatics Laboratory / LNCC	Luiz G P de Almeida, Alessandra P Lamarca, Ronaldo da Silva F Jr, Liliane Cavalcante, Alexandra L Gerber, Ana Paula de C Guimaraes, Douglas Terra Machado, Cassia Alves, Diana Mariani, Cintia Policarpo, Gleidson da Silva de Oliveira, Mario Sergio Ribeiro, Silvia Carvalho, Flavio Dias da Silva, Marcio Henrique de Oliveira Garcia, Leandro Magalhaes de Souza, Cristiane Gomes da Silva, Caio Luiz Perei…	https://www.gisaid.org/	?	?	2021-05-15	?
hCoV19BrazilRJLNN006572021	betacoronavirus	EPI_ISL_2101448	?	2021-04-20	South America	Brazil	Rio de Janeiro	Conceicao de Macabu	South America	Brazil	Rio de Janeiro	genome	29861	Human	49	Male	?	P.1	GR	Laboratorio Central Noel Nutels	Bioinformatics Laboratory / LNCC	Luiz G P de Almeida, Alessandra P Lamarca, Ronaldo da Silva F Jr, Liliane Cavalcante, Alexandra L Gerber, Ana Paula de C Guimaraes, Douglas Terra Machado, Cassia Alves, Diana Mariani, Cintia Policarpo, Gleidson da Silva de Oliveira, Mario Sergio Ribeiro, Silvia Carvalho, Flavio Dias da Silva, Marcio Henrique de Oliveira Garcia, Leandro Magalhaes de Souza, Cristiane Gomes da Silva, Caio Luiz Perei…	https://www.gisaid.org/	?	?	2021-05-15	?
hCoV19BrazilRJLNN006602021	betacoronavirus	EPI_ISL_2101451	?	2021-04-20	South America	Brazil	Rio de Janeiro	Conceicao de Macabu	South America	Brazil	Rio de Janeiro	genome	29855	Human	57	Female	?	P.1	GR	Laboratorio Central Noel Nutels	Bioinformatics Laboratory / LNCC	Luiz G P de Almeida, Alessandra P Lamarca, Ronaldo da Silva F Jr, Liliane Cavalcante, Alexandra L Gerber, Ana Paula de C Guimaraes, Douglas Terra Machado, Cassia Alves, Diana Mariani, Cintia Policarpo, Gleidson da Silva de Oliveira, Mario Sergio Ribeiro, Silvia Carvalho, Flavio Dias da Silva, Marcio Henrique de Oliveira Garcia, Leandro Magalhaes de Souza, Cristiane Gomes da Silva, Caio Luiz Perei…	https://www.gisaid.org/	?	?	2021-05-15	?
hCoV19BrazilRJLNN006612021	betacoronavirus	EPI_ISL_2101452	?	2021-04-20	South America	Brazil	Rio de Janeiro	Conceicao de Macabu	South America	Brazil	Rio de Janeiro	genome	29851	Human	37	Female	?	P.1	GR	Laboratorio Central Noel Nutels	Bioinformatics Laboratory / LNCC	Luiz G P de Almeida, Alessandra P Lamarca, Ronaldo da Silva F Jr, Liliane Cavalcante, Alexandra L Gerber, Ana Paula de C Guimaraes, Douglas Terra Machado, Cassia Alves, Diana Mariani, Cintia Policarpo, Gleidson da Silva de Oliveira, Mario Sergio Ribeiro, Silvia Carvalho, Flavio Dias da Silva, Marcio Henrique de Oliveira Garcia, Leandro Magalhaes de Souza, Cristiane Gomes da Silva, Caio Luiz Perei…	https://www.gisaid.org/	?	?	2021-05-15	?
hCoV19BrazilRJLNN006632021	betacoronavirus	EPI_ISL_2101465	?	2021-04-19	South America	Brazil	Rio de Janeiro	Guapimirim	South America	Brazil	Rio de Janeiro	genome	29866	Human	55	Male	?	P.1	GR	Laboratorio Central Noel Nutels	Bioinformatics Laboratory / LNCC	Luiz G P de Almeida, Alessandra P Lamarca, Ronaldo da Silva F Jr, Liliane Cavalcante, Alexandra L Gerber, Ana Paula de C Guimaraes, Douglas Terra Machado, Cassia Alves, Diana Mariani, Cintia Policarpo, Gleidson da Silva de Oliveira, Mario Sergio Ribeiro, Silvia Carvalho, Flavio Dias da Silva, Marcio Henrique de Oliveira Garcia, Leandro Magalhaes de Souza, Cristiane Gomes da Silva, Caio Luiz Perei…	https://www.gisaid.org/	?	?	2021-05-15	?
hCoV19BrazilRJLNN005692021	betacoronavirus	EPI_ISL_2101469	?	2021-04-19	South America	Brazil	Rio de Janeiro	Iguaba Grande	South America	Brazil	Rio de Janeiro	genome	29857	Human	53	Female	?	P.1	GR	Laboratorio Central Noel Nutels	Bioinformatics Laboratory / LNCC	Luiz G P de Almeida, Alessandra P Lamarca, Ronaldo da Silva F Jr, Liliane Cavalcante, Alexandra L Gerber, Ana Paula de C Guimaraes, Douglas Terra Machado, Cassia Alves, Diana Mariani, Cintia Policarpo, Gleidson da Silva de Oliveira, Mario Sergio Ribeiro, Silvia Carvalho, Flavio Dias da Silva, Marcio Henrique de Oliveira Garcia, Leandro Magalhaes de Souza, Cristiane Gomes da Silva, Caio Luiz Perei…	https://www.gisaid.org/	?	?	2021-05-15	?
hCoV19BrazilRJLNN010832021	betacoronavirus	EPI_ISL_2101471	?	2021-04-19	South America	Brazil	Rio de Janeiro	Itaborai	South America	Brazil	Rio de Janeiro	genome	29879	Human	19	Female	?	P.1	GR	Unidade de apoio ao diagnÃ³stico da COVID â€“ UNADIG	Bioinformatics Laboratory / LNCC	Luiz G P de Almeida, Alessandra P Lamarca, Ronaldo da Silva F Jr, Liliane Cavalcante, Alexandra L Gerber, Ana Paula de C Guimaraes, Douglas Terra Machado, Cassia Alves, Diana Mariani, Cintia Policarpo, Gleidson da Silva de Oliveira, Mario Sergio Ribeiro, Silvia Carvalho, Flavio Dias da Silva, Marcio Henrique de Oliveira Garcia, Leandro Magalhaes de Souza, Cristiane Gomes da Silva, Caio Luiz Perei…	https://www.gisaid.org/	?	?	2021-05-15	?
hCoV19BrazilRJLNN010842021	betacoronavirus	EPI_ISL_2101472	?	2021-04-19	South America	Brazil	Rio de Janeiro	Itaborai	South America	Brazil	Rio de Janeiro	genome	29888	Human	33	Female	?	P.1	GR	Unidade de apoio ao diagnÃ³stico da COVID â€“ UNADIG	Bioinformatics Laboratory / LNCC	Luiz G P de Almeida, Alessandra P Lamarca, Ronaldo da Silva F Jr, Liliane Cavalcante, Alexandra L Gerber, Ana Paula de C Guimaraes, Douglas Terra Machado, Cassia Alves, Diana Mariani, Cintia Policarpo, Gleidson da Silva de Oliveira, Mario Sergio Ribeiro, Silvia Carvalho, Flavio Dias da Silva, Marcio Henrique de Oliveira Garcia, Leandro Magalhaes de Souza, Cristiane Gomes da Silva, Caio Luiz Perei…	https://www.gisaid.org/	?	?	2021-05-15	?
hCoV19BrazilRJLNN010852021	betacoronavirus	EPI_ISL_2101473	?	2021-04-19	South America	Brazil	Rio de Janeiro	Itaborai	South America	Brazil	Rio de Janeiro	genome	29854	Human	21	Female	?	P.1	GR	Unidade de apoio ao diagnÃ³stico da COVID â€“ UNADIG	Bioinformatics Laboratory / LNCC	Luiz G P de Almeida, Alessandra P Lamarca, Ronaldo da Silva F Jr, Liliane Cavalcante, Alexandra L Gerber, Ana Paula de C Guimaraes, Douglas Terra Machado, Cassia Alves, Diana Mariani, Cintia Policarpo, Gleidson da Silva de Oliveira, Mario Sergio Ribeiro, Silvia Carvalho, Flavio Dias da Silva, Marcio Henrique de Oliveira Garcia, Leandro Magalhaes de Souza, Cristiane Gomes da Silva, Caio Luiz Perei…	https://www.gisaid.org/	?	?	2021-05-15	?
hCoV19BrazilRJLNN007192021	betacoronavirus	EPI_ISL_2101479	?	2021-04-23	South America	Brazil	Rio de Janeiro	Macae	South America	Brazil	Rio de Janeiro	genome	29834	Human	62	Male	?	P.1	GR	Laboratorio Central Noel Nutels	Bioinformatics Laboratory / LNCC	Luiz G P de Almeida, Alessandra P Lamarca, Ronaldo da Silva F Jr, Liliane Cavalcante, Alexandra L Gerber, Ana Paula de C Guimaraes, Douglas Terra Machado, Cassia Alves, Diana Mariani, Cintia Policarpo, Gleidson da Silva de Oliveira, Mario Sergio Ribeiro, Silvia Carvalho, Flavio Dias da Silva, Marcio Henrique de Oliveira Garcia, Leandro Magalhaes de Souza, Cristiane Gomes da Silva, Caio Luiz Perei…	https://www.gisaid.org/	?	?	2021-05-15	?
hCoV19BrazilRJLNN011222021	betacoronavirus	EPI_ISL_2101483	?	2021-04-19	South America	Brazil	Rio de Janeiro	Mage	South America	Brazil	Rio de Janeiro	genome	29895	Human	36	Male	?	P.1	GR	Unidade de apoio ao diagnÃ³stico da COVID â€“ UNADIG	Bioinformatics Laboratory / LNCC	Luiz G P de Almeida, Alessandra P Lamarca, Ronaldo da Silva F Jr, Liliane Cavalcante, Alexandra L Gerber, Ana Paula de C Guimaraes, Douglas Terra Machado, Cassia Alves, Diana Mariani, Cintia Policarpo, Gleidson da Silva de Oliveira, Mario Sergio Ribeiro, Silvia Carvalho, Flavio Dias da Silva, Marcio Henrique de Oliveira Garcia, Leandro Magalhaes de Souza, Cristiane Gomes da Silva, Caio Luiz Perei…	https://www.gisaid.org/	?	?	2021-05-15	?
hCoV19BrazilRJLNN006412021	betacoronavirus	EPI_ISL_2101486	?	2021-04-19	South America	Brazil	Rio de Janeiro	Mangaratiba	South America	Brazil	Rio de Janeiro	genome	29847	Human	49	Male	?	P.1	GR	Laboratorio Central Noel Nutels	Bioinformatics Laboratory / LNCC	Luiz G P de Almeida, Alessandra P Lamarca, Ronaldo da Silva F Jr, Liliane Cavalcante, Alexandra L Gerber, Ana Paula de C Guimaraes, Douglas Terra Machado, Cassia Alves, Diana Mariani, Cintia Policarpo, Gleidson da Silva de Oliveira, Mario Sergio Ribeiro, Silvia Carvalho, Flavio Dias da Silva, Marcio Henrique de Oliveira Garcia, Leandro Magalhaes de Souza, Cristiane Gomes da Silva, Caio Luiz Perei…	https://www.gisaid.org/	?	?	2021-05-15	?
hCoV19BrazilRJLNN006442021	betacoronavirus	EPI_ISL_2101488	?	2021-04-19	South America	Brazil	Rio de Janeiro	Mangaratiba	South America	Brazil	Rio de Janeiro	genome	29858	Human	33	Female	?	P.1	GR	Laboratorio Central Noel Nutels	Bioinformatics Laboratory / LNCC	Luiz G P de Almeida, Alessandra P Lamarca, Ronaldo da Silva F Jr, Liliane Cavalcante, Alexandra L Gerber, Ana Paula de C Guimaraes, Douglas Terra Machado, Cassia Alves, Diana Mariani, Cintia Policarpo, Gleidson da Silva de Oliveira, Mario Sergio Ribeiro, Silvia Carvalho, Flavio Dias da Silva, Marcio Henrique de Oliveira Garcia, Leandro Magalhaes de Souza, Cristiane Gomes da Silva, Caio Luiz Perei…	https://www.gisaid.org/	?	?	2021-05-15	?
hCoV19BrazilRJLNN007322021	betacoronavirus	EPI_ISL_2101489	?	2021-04-21	South America	Brazil	Rio de Janeiro	Mangaratiba	South America	Brazil	Rio de Janeiro	genome	29885	Human	80	Male	?	P.1	GR	Laboratorio Central Noel Nutels	Bioinformatics Laboratory / LNCC	Luiz G P de Almeida, Alessandra P Lamarca, Ronaldo da Silva F Jr, Liliane Cavalcante, Alexandra L Gerber, Ana Paula de C Guimaraes, Douglas Terra Machado, Cassia Alves, Diana Mariani, Cintia Policarpo, Gleidson da Silva de Oliveira, Mario Sergio Ribeiro, Silvia Carvalho, Flavio Dias da Silva, Marcio Henrique de Oliveira Garcia, Leandro Magalhaes de Souza, Cristiane Gomes da Silva, Caio Luiz Perei…	https://www.gisaid.org/	?	?	2021-05-15	?
hCoV19BrazilRJLNN010402021	betacoronavirus	EPI_ISL_2101495	?	2021-04-16	South America	Brazil	Rio de Janeiro	Marica	South America	Brazil	Rio de Janeiro	genome	29867	Human	56	Male	?	P.1	GR	Unidade de apoio ao diagnÃ³stico da COVID â€“ UNADIG	Bioinformatics Laboratory / LNCC	Luiz G P de Almeida, Alessandra P Lamarca, Ronaldo da Silva F Jr, Liliane Cavalcante, Alexandra L Gerber, Ana Paula de C Guimaraes, Douglas Terra Machado, Cassia Alves, Diana Mariani, Cintia Policarpo, Gleidson da Silva de Oliveira, Mario Sergio Ribeiro, Silvia Carvalho, Flavio Dias da Silva, Marcio Henrique de Oliveira Garcia, Leandro Magalhaes de Souza, Cristiane Gomes da Silva, Caio Luiz Perei…	https://www.gisaid.org/	?	?	2021-05-15	?
hCoV19BrazilRJLNN005642021	betacoronavirus	EPI_ISL_2101502	?	2021-04-22	South America	Brazil	Rio de Janeiro	Miracema	South America	Brazil	Rio de Janeiro	genome	29884	Human	68	Male	?	P.1	GR	Laboratorio Central Noel Nutels	Bioinformatics Laboratory / LNCC	Luiz G P de Almeida, Alessandra P Lamarca, Ronaldo da Silva F Jr, Liliane Cavalcante, Alexandra L Gerber, Ana Paula de C Guimaraes, Douglas Terra Machado, Cassia Alves, Diana Mariani, Cintia Policarpo, Gleidson da Silva de Oliveira, Mario Sergio Ribeiro, Silvia Carvalho, Flavio Dias da Silva, Marcio Henrique de Oliveira Garcia, Leandro Magalhaes de Souza, Cristiane Gomes da Silva, Caio Luiz Perei…	https://www.gisaid.org/	?	?	2021-05-15	?
hCoV19BrazilRJLNN010162021	betacoronavirus	EPI_ISL_2101520	?	2021-04-18	South America	Brazil	Rio de Janeiro	Nova Iguacu	South America	Brazil	Rio de Janeiro	genome	29839	Human	39	Female	?	P.1	GR	Unidade de apoio ao diagnÃ³stico da COVID â€“ UNADIG	Bioinformatics Laboratory / LNCC	Luiz G P de Almeida, Alessandra P Lamarca, Ronaldo da Silva F Jr, Liliane Cavalcante, Alexandra L Gerber, Ana Paula de C Guimaraes, Douglas Terra Machado, Cassia Alves, Diana Mariani, Cintia Policarpo, Gleidson da Silva de Oliveira, Mario Sergio Ribeiro, Silvia Carvalho, Flavio Dias da Silva, Marcio Henrique de Oliveira Garcia, Leandro Magalhaes de Souza, Cristiane Gomes da Silva, Caio Luiz Perei…	https://www.gisaid.org/	?	?	2021-05-15	?
hCoV19BrazilRJLNN010202021	betacoronavirus	EPI_ISL_2101523	?	2021-04-18	South America	Brazil	Rio de Janeiro	Nova Iguacu	South America	Brazil	Rio de Janeiro	genome	29876	Human	58	Male	?	P.1	GR	Unidade de apoio ao diagnÃ³stico da COVID â€“ UNADIG	Bioinformatics Laboratory / LNCC	Luiz G P de Almeida, Alessandra P Lamarca, Ronaldo da Silva F Jr, Liliane Cavalcante, Alexandra L Gerber, Ana Paula de C Guimaraes, Douglas Terra Machado, Cassia Alves, Diana Mariani, Cintia Policarpo, Gleidson da Silva de Oliveira, Mario Sergio Ribeiro, Silvia Carvalho, Flavio Dias da Silva, Marcio Henrique de Oliveira Garcia, Leandro Magalhaes de Souza, Cristiane Gomes da Silva, Caio Luiz Perei…	https://www.gisaid.org/	?	?	2021-05-15	?
hCoV19BrazilRJLNN010212021	betacoronavirus	EPI_ISL_2101524	?	2021-04-16	South America	Brazil	Rio de Janeiro	Nova Iguacu	South America	Brazil	Rio de Janeiro	genome	29875	Human	50	Male	?	P.1	GR	Unidade de apoio ao diagnÃ³stico da COVID â€“ UNADIG	Bioinformatics Laboratory / LNCC	Luiz G P de Almeida, Alessandra P Lamarca, Ronaldo da Silva F Jr, Liliane Cavalcante, Alexandra L Gerber, Ana Paula de C Guimaraes, Douglas Terra Machado, Cassia Alves, Diana Mariani, Cintia Policarpo, Gleidson da Silva de Oliveira, Mario Sergio Ribeiro, Silvia Carvalho, Flavio Dias da Silva, Marcio Henrique de Oliveira Garcia, Leandro Magalhaes de Souza, Cristiane Gomes da Silva, Caio Luiz Perei…	https://www.gisaid.org/	?	?	2021-05-15	?
hCoV19BrazilRJLNN010222021	betacoronavirus	EPI_ISL_2101525	?	2021-04-17	South America	Brazil	Rio de Janeiro	Nova Iguacu	South America	Brazil	Rio de Janeiro	genome	29859	Human	55	Female	?	P.1	GR	Unidade de apoio ao diagnÃ³stico da COVID â€“ UNADIG	Bioinformatics Laboratory / LNCC	Luiz G P de Almeida, Alessandra P Lamarca, Ronaldo da Silva F Jr, Liliane Cavalcante, Alexandra L Gerber, Ana Paula de C Guimaraes, Douglas Terra Machado, Cassia Alves, Diana Mariani, Cintia Policarpo, Gleidson da Silva de Oliveira, Mario Sergio Ribeiro, Silvia Carvalho, Flavio Dias da Silva, Marcio Henrique de Oliveira Garcia, Leandro Magalhaes de Souza, Cristiane Gomes da Silva, Caio Luiz Perei…	https://www.gisaid.org/	?	?	2021-05-15	?
hCoV19BrazilRJLNN007982021	betacoronavirus	EPI_ISL_2101538	?	2021-04-25	South America	Brazil	Rio de Janeiro	Paty do Alferes	South America	Brazil	Rio de Janeiro	genome	29853	Human	28	Male	?	P.1	GR	Laboratorio Central Noel Nutels	Bioinformatics Laboratory / LNCC	Luiz G P de Almeida, Alessandra P Lamarca, Ronaldo da Silva F Jr, Liliane Cavalcante, Alexandra L Gerber, Ana Paula de C Guimaraes, Douglas Terra Machado, Cassia Alves, Diana Mariani, Cintia Policarpo, Gleidson da Silva de Oliveira, Mario Sergio Ribeiro, Silvia Carvalho, Flavio Dias da Silva, Marcio Henrique de Oliveira Garcia, Leandro Magalhaes de Souza, Cristiane Gomes da Silva, Caio Luiz Perei…	https://www.gisaid.org/	?	?	2021-05-15	?
hCoV19BrazilRJLNN005672021	betacoronavirus	EPI_ISL_2101542	?	2021-04-19	South America	Brazil	Rio de Janeiro	Petropolis	South America	Brazil	Rio de Janeiro	genome	29850	Human	34	Male	?	P.1	GR	Laboratorio Central Noel Nutels	Bioinformatics Laboratory / LNCC	Luiz G P de Almeida, Alessandra P Lamarca, Ronaldo da Silva F Jr, Liliane Cavalcante, Alexandra L Gerber, Ana Paula de C Guimaraes, Douglas Terra Machado, Cassia Alves, Diana Mariani, Cintia Policarpo, Gleidson da Silva de Oliveira, Mario Sergio Ribeiro, Silvia Carvalho, Flavio Dias da Silva, Marcio Henrique de Oliveira Garcia, Leandro Magalhaes de Souza, Cristiane Gomes da Silva, Caio Luiz Perei…	https://www.gisaid.org/	?	?	2021-05-15	?
hCoV19BrazilRJLNN006762021	betacoronavirus	EPI_ISL_2101543	?	2021-04-20	South America	Brazil	Rio de Janeiro	Petropolis	South America	Brazil	Rio de Janeiro	genome	29866	Human	40	Female	?	P.1.14	GR	Laboratorio Central Noel Nutels	Bioinformatics Laboratory / LNCC	Luiz G P de Almeida, Alessandra P Lamarca, Ronaldo da Silva F Jr, Liliane Cavalcante, Alexandra L Gerber, Ana Paula de C Guimaraes, Douglas Terra Machado, Cassia Alves, Diana Mariani, Cintia Policarpo, Gleidson da Silva de Oliveira, Mario Sergio Ribeiro, Silvia Carvalho, Flavio Dias da Silva, Marcio Henrique de Oliveira Garcia, Leandro Magalhaes de Souza, Cristiane Gomes da Silva, Caio Luiz Perei…	https://www.gisaid.org/	?	?	2021-05-15	?
hCoV19BrazilRJLNN006802021	betacoronavirus	EPI_ISL_2101547	?	2021-04-19	South America	Brazil	Rio de Janeiro	Petropolis	South America	Brazil	Rio de Janeiro	genome	29888	Human	37	Female	?	P.1	GR	Laboratorio Central Noel Nutels	Bioinformatics Laboratory / LNCC	Luiz G P de Almeida, Alessandra P Lamarca, Ronaldo da Silva F Jr, Liliane Cavalcante, Alexandra L Gerber, Ana Paula de C Guimaraes, Douglas Terra Machado, Cassia Alves, Diana Mariani, Cintia Policarpo, Gleidson da Silva de Oliveira, Mario Sergio Ribeiro, Silvia Carvalho, Flavio Dias da Silva, Marcio Henrique de Oliveira Garcia, Leandro Magalhaes de Souza, Cristiane Gomes da Silva, Caio Luiz Perei…	https://www.gisaid.org/	?	?	2021-05-15	?
hCoV19BrazilRJLNN006842021	betacoronavirus	EPI_ISL_2101549	?	2021-04-19	South America	Brazil	Rio de Janeiro	Petropolis	South America	Brazil	Rio de Janeiro	genome	29857	Human	20	Female	?	P.1	GR	Laboratorio Central Noel Nutels	Bioinformatics Laboratory / LNCC	Luiz G P de Almeida, Alessandra P Lamarca, Ronaldo da Silva F Jr, Liliane Cavalcante, Alexandra L Gerber, Ana Paula de C Guimaraes, Douglas Terra Machado, Cassia Alves, Diana Mariani, Cintia Policarpo, Gleidson da Silva de Oliveira, Mario Sergio Ribeiro, Silvia Carvalho, Flavio Dias da Silva, Marcio Henrique de Oliveira Garcia, Leandro Magalhaes de Souza, Cristiane Gomes da Silva, Caio Luiz Perei…	https://www.gisaid.org/	?	?	2021-05-15	?
hCoV19BrazilRJLNN006892021	betacoronavirus	EPI_ISL_2101554	?	2021-04-19	South America	Brazil	Rio de Janeiro	Petropolis	South America	Brazil	Rio de Janeiro	genome	29862	Human	33	Male	?	P.1	GR	Laboratorio Central Noel Nutels	Bioinformatics Laboratory / LNCC	Luiz G P de Almeida, Alessandra P Lamarca, Ronaldo da Silva F Jr, Liliane Cavalcante, Alexandra L Gerber, Ana Paula de C Guimaraes, Douglas Terra Machado, Cassia Alves, Diana Mariani, Cintia Policarpo, Gleidson da Silva de Oliveira, Mario Sergio Ribeiro, Silvia Carvalho, Flavio Dias da Silva, Marcio Henrique de Oliveira Garcia, Leandro Magalhaes de Souza, Cristiane Gomes da Silva, Caio Luiz Perei…	https://www.gisaid.org/	?	?	2021-05-15	?
hCoV19BrazilRJLNN006902021	betacoronavirus	EPI_ISL_2101555	?	2021-04-19	South America	Brazil	Rio de Janeiro	Petropolis	South America	Brazil	Rio de Janeiro	genome	29854	Human	63	Male	?	P.1	GR	Laboratorio Central Noel Nutels	Bioinformatics Laboratory / LNCC	Luiz G P de Almeida, Alessandra P Lamarca, Ronaldo da Silva F Jr, Liliane Cavalcante, Alexandra L Gerber, Ana Paula de C Guimaraes, Douglas Terra Machado, Cassia Alves, Diana Mariani, Cintia Policarpo, Gleidson da Silva de Oliveira, Mario Sergio Ribeiro, Silvia Carvalho, Flavio Dias da Silva, Marcio Henrique de Oliveira Garcia, Leandro Magalhaes de Souza, Cristiane Gomes da Silva, Caio Luiz Perei…	https://www.gisaid.org/	?	?	2021-05-15	?
hCoV19BrazilRJLNN006962021	betacoronavirus	EPI_ISL_2101561	?	2021-04-19	South America	Brazil	Rio de Janeiro	Petropolis	South America	Brazil	Rio de Janeiro	genome	29854	Human	51	Male	?	P.1	GR	Laboratorio Central Noel Nutels	Bioinformatics Laboratory / LNCC	Luiz G P de Almeida, Alessandra P Lamarca, Ronaldo da Silva F Jr, Liliane Cavalcante, Alexandra L Gerber, Ana Paula de C Guimaraes, Douglas Terra Machado, Cassia Alves, Diana Mariani, Cintia Policarpo, Gleidson da Silva de Oliveira, Mario Sergio Ribeiro, Silvia Carvalho, Flavio Dias da Silva, Marcio Henrique de Oliveira Garcia, Leandro Magalhaes de Souza, Cristiane Gomes da Silva, Caio Luiz Perei…	https://www.gisaid.org/	?	?	2021-05-15	?
hCoV19BrazilRJLNN007462021	betacoronavirus	EPI_ISL_2101563	?	2021-04-20	South America	Brazil	Rio de Janeiro	Petropolis	South America	Brazil	Rio de Janeiro	genome	29866	Human	25	Female	?	P.1	GR	Laboratorio Central Noel Nutels	Bioinformatics Laboratory / LNCC	Luiz G P de Almeida, Alessandra P Lamarca, Ronaldo da Silva F Jr, Liliane Cavalcante, Alexandra L Gerber, Ana Paula de C Guimaraes, Douglas Terra Machado, Cassia Alves, Diana Mariani, Cintia Policarpo, Gleidson da Silva de Oliveira, Mario Sergio Ribeiro, Silvia Carvalho, Flavio Dias da Silva, Marcio Henrique de Oliveira Garcia, Leandro Magalhaes de Souza, Cristiane Gomes da Silva, Caio Luiz Perei…	https://www.gisaid.org/	?	?	2021-05-15	?
hCoV19BrazilRJLNN006312021	betacoronavirus	EPI_ISL_2101574	?	2021-04-22	South America	Brazil	Rio de Janeiro	Pirai	South America	Brazil	Rio de Janeiro	genome	29853	Human	25	Female	?	P.1	GR	Laboratorio Central Noel Nutels	Bioinformatics Laboratory / LNCC	Luiz G P de Almeida, Alessandra P Lamarca, Ronaldo da Silva F Jr, Liliane Cavalcante, Alexandra L Gerber, Ana Paula de C Guimaraes, Douglas Terra Machado, Cassia Alves, Diana Mariani, Cintia Policarpo, Gleidson da Silva de Oliveira, Mario Sergio Ribeiro, Silvia Carvalho, Flavio Dias da Silva, Marcio Henrique de Oliveira Garcia, Leandro Magalhaes de Souza, Cristiane Gomes da Silva, Caio Luiz Perei…	https://www.gisaid.org/	?	?	2021-05-15	?
hCoV19BrazilRJLNN006982021	betacoronavirus	EPI_ISL_2101576	?	2021-04-20	South America	Brazil	Rio de Janeiro	Pirai	South America	Brazil	Rio de Janeiro	genome	29855	Human	27	Male	?	P.1	GR	Laboratorio Central Noel Nutels	Bioinformatics Laboratory / LNCC	Luiz G P de Almeida, Alessandra P Lamarca, Ronaldo da Silva F Jr, Liliane Cavalcante, Alexandra L Gerber, Ana Paula de C Guimaraes, Douglas Terra Machado, Cassia Alves, Diana Mariani, Cintia Policarpo, Gleidson da Silva de Oliveira, Mario Sergio Ribeiro, Silvia Carvalho, Flavio Dias da Silva, Marcio Henrique de Oliveira Garcia, Leandro Magalhaes de Souza, Cristiane Gomes da Silva, Caio Luiz Perei…	https://www.gisaid.org/	?	?	2021-05-15	?
hCoV19BrazilRJLNN005812021	betacoronavirus	EPI_ISL_2101578	?	2021-04-21	South America	Brazil	Rio de Janeiro	Porto Real	South America	Brazil	Rio de Janeiro	genome	29812	Human	63	Female	?	P.1	GR	Laboratorio Central Noel Nutels	Bioinformatics Laboratory / LNCC	Luiz G P de Almeida, Alessandra P Lamarca, Ronaldo da Silva F Jr, Liliane Cavalcante, Alexandra L Gerber, Ana Paula de C Guimaraes, Douglas Terra Machado, Cassia Alves, Diana Mariani, Cintia Policarpo, Gleidson da Silva de Oliveira, Mario Sergio Ribeiro, Silvia Carvalho, Flavio Dias da Silva, Marcio Henrique de Oliveira Garcia, Leandro Magalhaes de Souza, Cristiane Gomes da Silva, Caio Luiz Perei…	https://www.gisaid.org/	?	?	2021-05-15	?
hCoV19BrazilRJLNN007822021	betacoronavirus	EPI_ISL_2101581	?	2021-04-25	South America	Brazil	Rio de Janeiro	Porto Real	South America	Brazil	Rio de Janeiro	genome	29878	Human	47	Female	?	P.1	GR	Laboratorio Central Noel Nutels	Bioinformatics Laboratory / LNCC	Luiz G P de Almeida, Alessandra P Lamarca, Ronaldo da Silva F Jr, Liliane Cavalcante, Alexandra L Gerber, Ana Paula de C Guimaraes, Douglas Terra Machado, Cassia Alves, Diana Mariani, Cintia Policarpo, Gleidson da Silva de Oliveira, Mario Sergio Ribeiro, Silvia Carvalho, Flavio Dias da Silva, Marcio Henrique de Oliveira Garcia, Leandro Magalhaes de Souza, Cristiane Gomes da Silva, Caio Luiz Perei…	https://www.gisaid.org/	?	?	2021-05-15	?
hCoV19BrazilRJLNN007772021	betacoronavirus	EPI_ISL_2101591	?	2021-04-23	South America	Brazil	Rio de Janeiro	Quissama	South America	Brazil	Rio de Janeiro	genome	29860	Human	40	Male	?	P.1.14	GR	Laboratorio Central Noel Nutels	Bioinformatics Laboratory / LNCC	Luiz G P de Almeida, Alessandra P Lamarca, Ronaldo da Silva F Jr, Liliane Cavalcante, Alexandra L Gerber, Ana Paula de C Guimaraes, Douglas Terra Machado, Cassia Alves, Diana Mariani, Cintia Policarpo, Gleidson da Silva de Oliveira, Mario Sergio Ribeiro, Silvia Carvalho, Flavio Dias da Silva, Marcio Henrique de Oliveira Garcia, Leandro Magalhaes de Souza, Cristiane Gomes da Silva, Caio Luiz Perei…	https://www.gisaid.org/	?	?	2021-05-15	?
hCoV19BrazilRJLNN007792021	betacoronavirus	EPI_ISL_2101593	?	2021-04-23	South America	Brazil	Rio de Janeiro	Quissama	South America	Brazil	Rio de Janeiro	genome	29892	Human	51	Female	?	P.1.2	GR	Laboratorio Central Noel Nutels	Bioinformatics Laboratory / LNCC	Luiz G P de Almeida, Alessandra P Lamarca, Ronaldo da Silva F Jr, Liliane Cavalcante, Alexandra L Gerber, Ana Paula de C Guimaraes, Douglas Terra Machado, Cassia Alves, Diana Mariani, Cintia Policarpo, Gleidson da Silva de Oliveira, Mario Sergio Ribeiro, Silvia Carvalho, Flavio Dias da Silva, Marcio Henrique de Oliveira Garcia, Leandro Magalhaes de Souza, Cristiane Gomes da Silva, Caio Luiz Perei…	https://www.gisaid.org/	?	?	2021-05-15	?
hCoV19BrazilRJLNN006172021	betacoronavirus	EPI_ISL_2101594	?	2021-04-22	South America	Brazil	Rio de Janeiro	Resende	South America	Brazil	Rio de Janeiro	genome	29891	Human	66	Female	?	P.1	GR	Laboratorio Central Noel Nutels	Bioinformatics Laboratory / LNCC	Luiz G P de Almeida, Alessandra P Lamarca, Ronaldo da Silva F Jr, Liliane Cavalcante, Alexandra L Gerber, Ana Paula de C Guimaraes, Douglas Terra Machado, Cassia Alves, Diana Mariani, Cintia Policarpo, Gleidson da Silva de Oliveira, Mario Sergio Ribeiro, Silvia Carvalho, Flavio Dias da Silva, Marcio Henrique de Oliveira Garcia, Leandro Magalhaes de Souza, Cristiane Gomes da Silva, Caio Luiz Perei…	https://www.gisaid.org/	?	?	2021-05-15	?
hCoV19BrazilRJLNN006202021	betacoronavirus	EPI_ISL_2101596	?	2021-04-21	South America	Brazil	Rio de Janeiro	Resende	South America	Brazil	Rio de Janeiro	genome	29815	Human	13	Male	?	P.1	GR	Laboratorio Central Noel Nutels	Bioinformatics Laboratory / LNCC	Luiz G P de Almeida, Alessandra P Lamarca, Ronaldo da Silva F Jr, Liliane Cavalcante, Alexandra L Gerber, Ana Paula de C Guimaraes, Douglas Terra Machado, Cassia Alves, Diana Mariani, Cintia Policarpo, Gleidson da Silva de Oliveira, Mario Sergio Ribeiro, Silvia Carvalho, Flavio Dias da Silva, Marcio Henrique de Oliveira Garcia, Leandro Magalhaes de Souza, Cristiane Gomes da Silva, Caio Luiz Perei…	https://www.gisaid.org/	?	?	2021-05-15	?
hCoV19BrazilRJLNN006222021	betacoronavirus	EPI_ISL_2101598	?	2021-04-21	South America	Brazil	Rio de Janeiro	Resende	South America	Brazil	Rio de Janeiro	genome	29832	Human	66	Male	?	P.1	GR	Laboratorio Central Noel Nutels	Bioinformatics Laboratory / LNCC	Luiz G P de Almeida, Alessandra P Lamarca, Ronaldo da Silva F Jr, Liliane Cavalcante, Alexandra L Gerber, Ana Paula de C Guimaraes, Douglas Terra Machado, Cassia Alves, Diana Mariani, Cintia Policarpo, Gleidson da Silva de Oliveira, Mario Sergio Ribeiro, Silvia Carvalho, Flavio Dias da Silva, Marcio Henrique de Oliveira Garcia, Leandro Magalhaes de Souza, Cristiane Gomes da Silva, Caio Luiz Perei…	https://www.gisaid.org/	?	?	2021-05-15	?
hCoV19BrazilRJLNN006232021	betacoronavirus	EPI_ISL_2101599	?	2021-04-21	South America	Brazil	Rio de Janeiro	Resende	South America	Brazil	Rio de Janeiro	genome	29857	Human	54	Female	?	P.1	GR	Laboratorio Central Noel Nutels	Bioinformatics Laboratory / LNCC	Luiz G P de Almeida, Alessandra P Lamarca, Ronaldo da Silva F Jr, Liliane Cavalcante, Alexandra L Gerber, Ana Paula de C Guimaraes, Douglas Terra Machado, Cassia Alves, Diana Mariani, Cintia Policarpo, Gleidson da Silva de Oliveira, Mario Sergio Ribeiro, Silvia Carvalho, Flavio Dias da Silva, Marcio Henrique de Oliveira Garcia, Leandro Magalhaes de Souza, Cristiane Gomes da Silva, Caio Luiz Perei…	https://www.gisaid.org/	?	?	2021-05-15	?
hCoV19BrazilRJLNN006242021	betacoronavirus	EPI_ISL_2101600	?	2021-04-21	South America	Brazil	Rio de Janeiro	Resende	South America	Brazil	Rio de Janeiro	genome	29866	Human	78	Male	?	P.1	GR	Laboratorio Central Noel Nutels	Bioinformatics Laboratory / LNCC	Luiz G P de Almeida, Alessandra P Lamarca, Ronaldo da Silva F Jr, Liliane Cavalcante, Alexandra L Gerber, Ana Paula de C Guimaraes, Douglas Terra Machado, Cassia Alves, Diana Mariani, Cintia Policarpo, Gleidson da Silva de Oliveira, Mario Sergio Ribeiro, Silvia Carvalho, Flavio Dias da Silva, Marcio Henrique de Oliveira Garcia, Leandro Magalhaes de Souza, Cristiane Gomes da Silva, Caio Luiz Perei…	https://www.gisaid.org/	?	?	2021-05-15	?
hCoV19BrazilRJLNN006252021	betacoronavirus	EPI_ISL_2101601	?	2021-04-21	South America	Brazil	Rio de Janeiro	Resende	South America	Brazil	Rio de Janeiro	genome	29830	Human	39	Female	?	P.1	GR	Laboratorio Central Noel Nutels	Bioinformatics Laboratory / LNCC	Luiz G P de Almeida, Alessandra P Lamarca, Ronaldo da Silva F Jr, Liliane Cavalcante, Alexandra L Gerber, Ana Paula de C Guimaraes, Douglas Terra Machado, Cassia Alves, Diana Mariani, Cintia Policarpo, Gleidson da Silva de Oliveira, Mario Sergio Ribeiro, Silvia Carvalho, Flavio Dias da Silva, Marcio Henrique de Oliveira Garcia, Leandro Magalhaes de Souza, Cristiane Gomes da Silva, Caio Luiz Perei…	https://www.gisaid.org/	?	?	2021-05-15	?
hCoV19BrazilRJLNN006282021	betacoronavirus	EPI_ISL_2101603	?	2021-04-20	South America	Brazil	Rio de Janeiro	Resende	South America	Brazil	Rio de Janeiro	genome	29859	Human	42	Female	?	P.1	GR	Laboratorio Central Noel Nutels	Bioinformatics Laboratory / LNCC	Luiz G P de Almeida, Alessandra P Lamarca, Ronaldo da Silva F Jr, Liliane Cavalcante, Alexandra L Gerber, Ana Paula de C Guimaraes, Douglas Terra Machado, Cassia Alves, Diana Mariani, Cintia Policarpo, Gleidson da Silva de Oliveira, Mario Sergio Ribeiro, Silvia Carvalho, Flavio Dias da Silva, Marcio Henrique de Oliveira Garcia, Leandro Magalhaes de Souza, Cristiane Gomes da Silva, Caio Luiz Perei…	https://www.gisaid.org/	?	?	2021-05-15	?
hCoV19BrazilRJLNN007512021	betacoronavirus	EPI_ISL_2101607	?	2021-04-23	South America	Brazil	Rio de Janeiro	Resende	South America	Brazil	Rio de Janeiro	genome	29857	Human	26	Female	?	P.1.2	GR	Laboratorio Central Noel Nutels	Bioinformatics Laboratory / LNCC	Luiz G P de Almeida, Alessandra P Lamarca, Ronaldo da Silva F Jr, Liliane Cavalcante, Alexandra L Gerber, Ana Paula de C Guimaraes, Douglas Terra Machado, Cassia Alves, Diana Mariani, Cintia Policarpo, Gleidson da Silva de Oliveira, Mario Sergio Ribeiro, Silvia Carvalho, Flavio Dias da Silva, Marcio Henrique de Oliveira Garcia, Leandro Magalhaes de Souza, Cristiane Gomes da Silva, Caio Luiz Perei…	https://www.gisaid.org/	?	?	2021-05-15	?
hCoV19BrazilRJLNN007552021	betacoronavirus	EPI_ISL_2101610	?	2021-04-23	South America	Brazil	Rio de Janeiro	Resende	South America	Brazil	Rio de Janeiro	genome	29858	Human	25	Female	?	P.1	GR	Laboratorio Central Noel Nutels	Bioinformatics Laboratory / LNCC	Luiz G P de Almeida, Alessandra P Lamarca, Ronaldo da Silva F Jr, Liliane Cavalcante, Alexandra L Gerber, Ana Paula de C Guimaraes, Douglas Terra Machado, Cassia Alves, Diana Mariani, Cintia Policarpo, Gleidson da Silva de Oliveira, Mario Sergio Ribeiro, Silvia Carvalho, Flavio Dias da Silva, Marcio Henrique de Oliveira Garcia, Leandro Magalhaes de Souza, Cristiane Gomes da Silva, Caio Luiz Perei…	https://www.gisaid.org/	?	?	2021-05-15	?
hCoV19BrazilRJLNN005502021	betacoronavirus	EPI_ISL_2101617	?	2021-04-22	South America	Brazil	Rio de Janeiro	Rio das Flores	South America	Brazil	Rio de Janeiro	genome	29879	Human	56	Male	?	P.1	GR	Laboratorio Central Noel Nutels	Bioinformatics Laboratory / LNCC	Luiz G P de Almeida, Alessandra P Lamarca, Ronaldo da Silva F Jr, Liliane Cavalcante, Alexandra L Gerber, Ana Paula de C Guimaraes, Douglas Terra Machado, Cassia Alves, Diana Mariani, Cintia Policarpo, Gleidson da Silva de Oliveira, Mario Sergio Ribeiro, Silvia Carvalho, Flavio Dias da Silva, Marcio Henrique de Oliveira Garcia, Leandro Magalhaes de Souza, Cristiane Gomes da Silva, Caio Luiz Perei…	https://www.gisaid.org/	?	?	2021-05-15	?
hCoV19BrazilRJLNN005512021	betacoronavirus	EPI_ISL_2101618	?	2021-04-22	South America	Brazil	Rio de Janeiro	Rio das Flores	South America	Brazil	Rio de Janeiro	genome	29851	Human	24	Female	?	P.1	GR	Laboratorio Central Noel Nutels	Bioinformatics Laboratory / LNCC	Luiz G P de Almeida, Alessandra P Lamarca, Ronaldo da Silva F Jr, Liliane Cavalcante, Alexandra L Gerber, Ana Paula de C Guimaraes, Douglas Terra Machado, Cassia Alves, Diana Mariani, Cintia Policarpo, Gleidson da Silva de Oliveira, Mario Sergio Ribeiro, Silvia Carvalho, Flavio Dias da Silva, Marcio Henrique de Oliveira Garcia, Leandro Magalhaes de Souza, Cristiane Gomes da Silva, Caio Luiz Perei…	https://www.gisaid.org/	?	?	2021-05-15	?
hCoV19BrazilRJLNN005522021	betacoronavirus	EPI_ISL_2101622	?	2021-04-22	South America	Brazil	Rio de Janeiro	Rio das Ostras	South America	Brazil	Rio de Janeiro	genome	29857	Human	32	Male	?	P.1	GR	Laboratorio Central Noel Nutels	Bioinformatics Laboratory / LNCC	Luiz G P de Almeida, Alessandra P Lamarca, Ronaldo da Silva F Jr, Liliane Cavalcante, Alexandra L Gerber, Ana Paula de C Guimaraes, Douglas Terra Machado, Cassia Alves, Diana Mariani, Cintia Policarpo, Gleidson da Silva de Oliveira, Mario Sergio Ribeiro, Silvia Carvalho, Flavio Dias da Silva, Marcio Henrique de Oliveira Garcia, Leandro Magalhaes de Souza, Cristiane Gomes da Silva, Caio Luiz Perei…	https://www.gisaid.org/	?	?	2021-05-15	?
hCoV19BrazilRJLNN005562021	betacoronavirus	EPI_ISL_2101623	?	2021-04-22	South America	Brazil	Rio de Janeiro	Rio das Ostras	South America	Brazil	Rio de Janeiro	genome	29853	Human	66	Female	?	P.1	GR	Laboratorio Central Noel Nutels	Bioinformatics Laboratory / LNCC	Luiz G P de Almeida, Alessandra P Lamarca, Ronaldo da Silva F Jr, Liliane Cavalcante, Alexandra L Gerber, Ana Paula de C Guimaraes, Douglas Terra Machado, Cassia Alves, Diana Mariani, Cintia Policarpo, Gleidson da Silva de Oliveira, Mario Sergio Ribeiro, Silvia Carvalho, Flavio Dias da Silva, Marcio Henrique de Oliveira Garcia, Leandro Magalhaes de Souza, Cristiane Gomes da Silva, Caio Luiz Perei…	https://www.gisaid.org/	?	?	2021-05-15	?
hCoV19BrazilRJLNN005572021	betacoronavirus	EPI_ISL_2101624	?	2021-04-22	South America	Brazil	Rio de Janeiro	Rio das Ostras	South America	Brazil	Rio de Janeiro	genome	29859	Human	42	Female	?	P.1	GR	Laboratorio Central Noel Nutels	Bioinformatics Laboratory / LNCC	Luiz G P de Almeida, Alessandra P Lamarca, Ronaldo da Silva F Jr, Liliane Cavalcante, Alexandra L Gerber, Ana Paula de C Guimaraes, Douglas Terra Machado, Cassia Alves, Diana Mariani, Cintia Policarpo, Gleidson da Silva de Oliveira, Mario Sergio Ribeiro, Silvia Carvalho, Flavio Dias da Silva, Marcio Henrique de Oliveira Garcia, Leandro Magalhaes de Souza, Cristiane Gomes da Silva, Caio Luiz Perei…	https://www.gisaid.org/	?	?	2021-05-15	?
hCoV19BrazilRJLNN006522021	betacoronavirus	EPI_ISL_2101625	?	2021-04-21	South America	Brazil	Rio de Janeiro	Rio das Ostras	South America	Brazil	Rio de Janeiro	genome	29877	Human	65	Female	?	P.1	GR	Laboratorio Central Noel Nutels	Bioinformatics Laboratory / LNCC	Luiz G P de Almeida, Alessandra P Lamarca, Ronaldo da Silva F Jr, Liliane Cavalcante, Alexandra L Gerber, Ana Paula de C Guimaraes, Douglas Terra Machado, Cassia Alves, Diana Mariani, Cintia Policarpo, Gleidson da Silva de Oliveira, Mario Sergio Ribeiro, Silvia Carvalho, Flavio Dias da Silva, Marcio Henrique de Oliveira Garcia, Leandro Magalhaes de Souza, Cristiane Gomes da Silva, Caio Luiz Perei…	https://www.gisaid.org/	?	?	2021-05-15	?
hCoV19BrazilRJLNN007572021	betacoronavirus	EPI_ISL_2101628	?	2021-04-23	South America	Brazil	Rio de Janeiro	Rio das Ostras	South America	Brazil	Rio de Janeiro	genome	29859	Human	24	Male	?	P.1	GR	Laboratorio Central Noel Nutels	Bioinformatics Laboratory / LNCC	Luiz G P de Almeida, Alessandra P Lamarca, Ronaldo da Silva F Jr, Liliane Cavalcante, Alexandra L Gerber, Ana Paula de C Guimaraes, Douglas Terra Machado, Cassia Alves, Diana Mariani, Cintia Policarpo, Gleidson da Silva de Oliveira, Mario Sergio Ribeiro, Silvia Carvalho, Flavio Dias da Silva, Marcio Henrique de Oliveira Garcia, Leandro Magalhaes de Souza, Cristiane Gomes da Silva, Caio Luiz Perei…	https://www.gisaid.org/	?	?	2021-05-15	?
hCoV19BrazilRJLNN007582021	betacoronavirus	EPI_ISL_2101629	?	2021-04-23	South America	Brazil	Rio de Janeiro	Rio das Ostras	South America	Brazil	Rio de Janeiro	genome	29882	Human	26	Male	?	P.1	GR	Laboratorio Central Noel Nutels	Bioinformatics Laboratory / LNCC	Luiz G P de Almeida, Alessandra P Lamarca, Ronaldo da Silva F Jr, Liliane Cavalcante, Alexandra L Gerber, Ana Paula de C Guimaraes, Douglas Terra Machado, Cassia Alves, Diana Mariani, Cintia Policarpo, Gleidson da Silva de Oliveira, Mario Sergio Ribeiro, Silvia Carvalho, Flavio Dias da Silva, Marcio Henrique de Oliveira Garcia, Leandro Magalhaes de Souza, Cristiane Gomes da Silva, Caio Luiz Perei…	https://www.gisaid.org/	?	?	2021-05-15	?
hCoV19BrazilRJLNN007602021	betacoronavirus	EPI_ISL_2101631	?	2021-04-23	South America	Brazil	Rio de Janeiro	Rio das Ostras	South America	Brazil	Rio de Janeiro	genome	29860	Human	63	Female	?	P.1	GR	Laboratorio Central Noel Nutels	Bioinformatics Laboratory / LNCC	Luiz G P de Almeida, Alessandra P Lamarca, Ronaldo da Silva F Jr, Liliane Cavalcante, Alexandra L Gerber, Ana Paula de C Guimaraes, Douglas Terra Machado, Cassia Alves, Diana Mariani, Cintia Policarpo, Gleidson da Silva de Oliveira, Mario Sergio Ribeiro, Silvia Carvalho, Flavio Dias da Silva, Marcio Henrique de Oliveira Garcia, Leandro Magalhaes de Souza, Cristiane Gomes da Silva, Caio Luiz Perei…	https://www.gisaid.org/	?	?	2021-05-15	?
hCoV19BrazilRJLNN006092021	betacoronavirus	EPI_ISL_2101672	?	2021-04-22	South America	Brazil	Rio de Janeiro	Santa Maria Madalena	South America	Brazil	Rio de Janeiro	genome	29853	Human	64	Female	?	P.1	GR	Laboratorio Central Noel Nutels	Bioinformatics Laboratory / LNCC	Luiz G P de Almeida, Alessandra P Lamarca, Ronaldo da Silva F Jr, Liliane Cavalcante, Alexandra L Gerber, Ana Paula de C Guimaraes, Douglas Terra Machado, Cassia Alves, Diana Mariani, Cintia Policarpo, Gleidson da Silva de Oliveira, Mario Sergio Ribeiro, Silvia Carvalho, Flavio Dias da Silva, Marcio Henrique de Oliveira Garcia, Leandro Magalhaes de Souza, Cristiane Gomes da Silva, Caio Luiz Perei…	https://www.gisaid.org/	?	?	2021-05-15	?
hCoV19BrazilRJLNN010492021	betacoronavirus	EPI_ISL_2101681	?	2021-04-19	South America	Brazil	Rio de Janeiro	Sao Goncalo	South America	Brazil	Rio de Janeiro	genome	29890	Human	69	Female	?	P.1	GR	Unidade de apoio ao diagnÃ³stico da COVID â€“ UNADIG	Bioinformatics Laboratory / LNCC	Luiz G P de Almeida, Alessandra P Lamarca, Ronaldo da Silva F Jr, Liliane Cavalcante, Alexandra L Gerber, Ana Paula de C Guimaraes, Douglas Terra Machado, Cassia Alves, Diana Mariani, Cintia Policarpo, Gleidson da Silva de Oliveira, Mario Sergio Ribeiro, Silvia Carvalho, Flavio Dias da Silva, Marcio Henrique de Oliveira Garcia, Leandro Magalhaes de Souza, Cristiane Gomes da Silva, Caio Luiz Perei…	https://www.gisaid.org/	?	?	2021-05-15	?
hCoV19BrazilRJLNN010542021	betacoronavirus	EPI_ISL_2101685	?	2021-04-19	South America	Brazil	Rio de Janeiro	Sao Goncalo	South America	Brazil	Rio de Janeiro	genome	29879	Human	44	Male	?	P.1	GR	Unidade de apoio ao diagnÃ³stico da COVID â€“ UNADIG	Bioinformatics Laboratory / LNCC	Luiz G P de Almeida, Alessandra P Lamarca, Ronaldo da Silva F Jr, Liliane Cavalcante, Alexandra L Gerber, Ana Paula de C Guimaraes, Douglas Terra Machado, Cassia Alves, Diana Mariani, Cintia Policarpo, Gleidson da Silva de Oliveira, Mario Sergio Ribeiro, Silvia Carvalho, Flavio Dias da Silva, Marcio Henrique de Oliveira Garcia, Leandro Magalhaes de Souza, Cristiane Gomes da Silva, Caio Luiz Perei…	https://www.gisaid.org/	?	?	2021-05-15	?
hCoV19BrazilRJLNN010582021	betacoronavirus	EPI_ISL_2101688	?	2021-04-19	South America	Brazil	Rio de Janeiro	Sao Goncalo	South America	Brazil	Rio de Janeiro	genome	29878	Human	33	Male	?	P.1	GR	Unidade de apoio ao diagnÃ³stico da COVID â€“ UNADIG	Bioinformatics Laboratory / LNCC	Luiz G P de Almeida, Alessandra P Lamarca, Ronaldo da Silva F Jr, Liliane Cavalcante, Alexandra L Gerber, Ana Paula de C Guimaraes, Douglas Terra Machado, Cassia Alves, Diana Mariani, Cintia Policarpo, Gleidson da Silva de Oliveira, Mario Sergio Ribeiro, Silvia Carvalho, Flavio Dias da Silva, Marcio Henrique de Oliveira Garcia, Leandro Magalhaes de Souza, Cristiane Gomes da Silva, Caio Luiz Perei…	https://www.gisaid.org/	?	?	2021-05-15	?
hCoV19BrazilRJLNN007902021	betacoronavirus	EPI_ISL_2101690	?	2021-04-26	South America	Brazil	Rio de Janeiro	Sao Joao Da Barra	South America	Brazil	Rio de Janeiro	genome	29856	Human	20	Female	?	P.1	GR	Laboratorio Central Noel Nutels	Bioinformatics Laboratory / LNCC	Luiz G P de Almeida, Alessandra P Lamarca, Ronaldo da Silva F Jr, Liliane Cavalcante, Alexandra L Gerber, Ana Paula de C Guimaraes, Douglas Terra Machado, Cassia Alves, Diana Mariani, Cintia Policarpo, Gleidson da Silva de Oliveira, Mario Sergio Ribeiro, Silvia Carvalho, Flavio Dias da Silva, Marcio Henrique de Oliveira Garcia, Leandro Magalhaes de Souza, Cristiane Gomes da Silva, Caio Luiz Perei…	https://www.gisaid.org/	?	?	2021-05-15	?
hCoV19BrazilRJLNN011092021	betacoronavirus	EPI_ISL_2101696	?	2021-04-19	South America	Brazil	Rio de Janeiro	Sao Joao de Meriti	South America	Brazil	Rio de Janeiro	genome	29883	Human	32	Male	?	P.1.14	GR	Unidade de apoio ao diagnÃ³stico da COVID â€“ UNADIG	Bioinformatics Laboratory / LNCC	Luiz G P de Almeida, Alessandra P Lamarca, Ronaldo da Silva F Jr, Liliane Cavalcante, Alexandra L Gerber, Ana Paula de C Guimaraes, Douglas Terra Machado, Cassia Alves, Diana Mariani, Cintia Policarpo, Gleidson da Silva de Oliveira, Mario Sergio Ribeiro, Silvia Carvalho, Flavio Dias da Silva, Marcio Henrique de Oliveira Garcia, Leandro Magalhaes de Souza, Cristiane Gomes da Silva, Caio Luiz Perei…	https://www.gisaid.org/	?	?	2021-05-15	?
hCoV19BrazilRJLNN006992021	betacoronavirus	EPI_ISL_2101698	?	2021-04-21	South America	Brazil	Rio de Janeiro	Sao Pedro da Aldeia	South America	Brazil	Rio de Janeiro	genome	29857	Human	19	Female	?	P.1	GR	Laboratorio Central Noel Nutels	Bioinformatics Laboratory / LNCC	Luiz G P de Almeida, Alessandra P Lamarca, Ronaldo da Silva F Jr, Liliane Cavalcante, Alexandra L Gerber, Ana Paula de C Guimaraes, Douglas Terra Machado, Cassia Alves, Diana Mariani, Cintia Policarpo, Gleidson da Silva de Oliveira, Mario Sergio Ribeiro, Silvia Carvalho, Flavio Dias da Silva, Marcio Henrique de Oliveira Garcia, Leandro Magalhaes de Souza, Cristiane Gomes da Silva, Caio Luiz Perei…	https://www.gisaid.org/	?	?	2021-05-15	?
hCoV19BrazilRJLNN007012021	betacoronavirus	EPI_ISL_2101700	?	2021-04-21	South America	Brazil	Rio de Janeiro	Sao Pedro da Aldeia	South America	Brazil	Rio de Janeiro	genome	29869	Human	32	Male	?	P.1	GR	Laboratorio Central Noel Nutels	Bioinformatics Laboratory / LNCC	Luiz G P de Almeida, Alessandra P Lamarca, Ronaldo da Silva F Jr, Liliane Cavalcante, Alexandra L Gerber, Ana Paula de C Guimaraes, Douglas Terra Machado, Cassia Alves, Diana Mariani, Cintia Policarpo, Gleidson da Silva de Oliveira, Mario Sergio Ribeiro, Silvia Carvalho, Flavio Dias da Silva, Marcio Henrique de Oliveira Garcia, Leandro Magalhaes de Souza, Cristiane Gomes da Silva, Caio Luiz Perei…	https://www.gisaid.org/	?	?	2021-05-15	?
hCoV19BrazilRJLNN007092021	betacoronavirus	EPI_ISL_2101706	?	2021-04-22	South America	Brazil	Rio de Janeiro	Sao Pedro da Aldeia	South America	Brazil	Rio de Janeiro	genome	29865	Human	35	Male	?	P.1	GR	Laboratorio Central Noel Nutels	Bioinformatics Laboratory / LNCC	Luiz G P de Almeida, Alessandra P Lamarca, Ronaldo da Silva F Jr, Liliane Cavalcante, Alexandra L Gerber, Ana Paula de C Guimaraes, Douglas Terra Machado, Cassia Alves, Diana Mariani, Cintia Policarpo, Gleidson da Silva de Oliveira, Mario Sergio Ribeiro, Silvia Carvalho, Flavio Dias da Silva, Marcio Henrique de Oliveira Garcia, Leandro Magalhaes de Souza, Cristiane Gomes da Silva, Caio Luiz Perei…	https://www.gisaid.org/	?	?	2021-05-15	?
hCoV19BrazilRJLNN007382021	betacoronavirus	EPI_ISL_2101709	?	2021-04-26	South America	Brazil	Rio de Janeiro	Sapucaia	South America	Brazil	Rio de Janeiro	genome	29878	Human	23	Female	?	P.1	GR	Laboratorio Central Noel Nutels	Bioinformatics Laboratory / LNCC	Luiz G P de Almeida, Alessandra P Lamarca, Ronaldo da Silva F Jr, Liliane Cavalcante, Alexandra L Gerber, Ana Paula de C Guimaraes, Douglas Terra Machado, Cassia Alves, Diana Mariani, Cintia Policarpo, Gleidson da Silva de Oliveira, Mario Sergio Ribeiro, Silvia Carvalho, Flavio Dias da Silva, Marcio Henrique de Oliveira Garcia, Leandro Magalhaes de Souza, Cristiane Gomes da Silva, Caio Luiz Perei…	https://www.gisaid.org/	?	?	2021-05-15	?
hCoV19BrazilRJLNN007342021	betacoronavirus	EPI_ISL_2101711	?	2021-04-26	South America	Brazil	Rio de Janeiro	Saquarema	South America	Brazil	Rio de Janeiro	genome	29882	Human	62	Female	?	P.1	GR	Laboratorio Central Noel Nutels	Bioinformatics Laboratory / LNCC	Luiz G P de Almeida, Alessandra P Lamarca, Ronaldo da Silva F Jr, Liliane Cavalcante, Alexandra L Gerber, Ana Paula de C Guimaraes, Douglas Terra Machado, Cassia Alves, Diana Mariani, Cintia Policarpo, Gleidson da Silva de Oliveira, Mario Sergio Ribeiro, Silvia Carvalho, Flavio Dias da Silva, Marcio Henrique de Oliveira Garcia, Leandro Magalhaes de Souza, Cristiane Gomes da Silva, Caio Luiz Perei…	https://www.gisaid.org/	?	?	2021-05-15	?
hCoV19BrazilRJLNN006382021	betacoronavirus	EPI_ISL_2101720	?	2021-04-19	South America	Brazil	Rio de Janeiro	Valenca	South America	Brazil	Rio de Janeiro	genome	29867	Human	33	Male	?	P.1.2	GR	Laboratorio Central Noel Nutels	Bioinformatics Laboratory / LNCC	Luiz G P de Almeida, Alessandra P Lamarca, Ronaldo da Silva F Jr, Liliane Cavalcante, Alexandra L Gerber, Ana Paula de C Guimaraes, Douglas Terra Machado, Cassia Alves, Diana Mariani, Cintia Policarpo, Gleidson da Silva de Oliveira, Mario Sergio Ribeiro, Silvia Carvalho, Flavio Dias da Silva, Marcio Henrique de Oliveira Garcia, Leandro Magalhaes de Souza, Cristiane Gomes da Silva, Caio Luiz Perei…	https://www.gisaid.org/	?	?	2021-05-15	?
hCoV19BrazilRJLNN007232021	betacoronavirus	EPI_ISL_2101730	?	2021-04-21	South America	Brazil	Rio de Janeiro	Armacao Dos Buzios	South America	Brazil	Rio de Janeiro	genome	29842	Human	26	Male	?	P.1	GR	Laboratorio Central Noel Nutels	Bioinformatics Laboratory / LNCC	Luiz G P de Almeida, Alessandra P Lamarca, Ronaldo da Silva F Jr, Liliane Cavalcante, Alexandra L Gerber, Ana Paula de C Guimaraes, Douglas Terra Machado, Cassia Alves, Diana Mariani, Cintia Policarpo, Gleidson da Silva de Oliveira, Mario Sergio Ribeiro, Silvia Carvalho, Flavio Dias da Silva, Marcio Henrique de Oliveira Garcia, Leandro Magalhaes de Souza, Cristiane Gomes da Silva, Caio Luiz Perei…	https://www.gisaid.org/	?	?	2021-05-15	?
hCoV19BrazilRJLNN007412021	betacoronavirus	EPI_ISL_2101732	?	2021-04-26	South America	Brazil	Rio de Janeiro	Santo Antonio de Padua	South America	Brazil	Rio de Janeiro	genome	29852	Human	42	Female	?	P.1	GR	Laboratorio Central Noel Nutels	Bioinformatics Laboratory / LNCC	Luiz G P de Almeida, Alessandra P Lamarca, Ronaldo da Silva F Jr, Liliane Cavalcante, Alexandra L Gerber, Ana Paula de C Guimaraes, Douglas Terra Machado, Cassia Alves, Diana Mariani, Cintia Policarpo, Gleidson da Silva de Oliveira, Mario Sergio Ribeiro, Silvia Carvalho, Flavio Dias da Silva, Marcio Henrique de Oliveira Garcia, Leandro Magalhaes de Souza, Cristiane Gomes da Silva, Caio Luiz Perei…	https://www.gisaid.org/	?	?	2021-05-15	?
hCoV19BrazilRJLNN010722021	betacoronavirus	EPI_ISL_2101734	?	2021-04-19	South America	Brazil	Rio de Janeiro	Rio Bonito	South America	Brazil	Rio de Janeiro	genome	29877	Human	27	Male	?	P.1	GR	Unidade de apoio ao diagnÃ³stico da COVID â€“ UNADIG	Bioinformatics Laboratory / LNCC	Luiz G P de Almeida, Alessandra P Lamarca, Ronaldo da Silva F Jr, Liliane Cavalcante, Alexandra L Gerber, Ana Paula de C Guimaraes, Douglas Terra Machado, Cassia Alves, Diana Mariani, Cintia Policarpo, Gleidson da Silva de Oliveira, Mario Sergio Ribeiro, Silvia Carvalho, Flavio Dias da Silva, Marcio Henrique de Oliveira Garcia, Leandro Magalhaes de Souza, Cristiane Gomes da Silva, Caio Luiz Perei…	https://www.gisaid.org/	?	?	2021-05-15	?
hCoV19BrazilRJLNN006662021	betacoronavirus	EPI_ISL_2101736	?	2021-04-20	South America	Brazil	Rio de Janeiro	Guapimirim	South America	Brazil	Rio de Janeiro	genome	29885	Human	40	Male	?	P.1	GR	Laboratorio Central Noel Nutels	Bioinformatics Laboratory / LNCC	Luiz G P de Almeida, Alessandra P Lamarca, Ronaldo da Silva F Jr, Liliane Cavalcante, Alexandra L Gerber, Ana Paula de C Guimaraes, Douglas Terra Machado, Cassia Alves, Diana Mariani, Cintia Policarpo, Gleidson da Silva de Oliveira, Mario Sergio Ribeiro, Silvia Carvalho, Flavio Dias da Silva, Marcio Henrique de Oliveira Garcia, Leandro Magalhaes de Souza, Cristiane Gomes da Silva, Caio Luiz Perei…	https://www.gisaid.org/	?	?	2021-05-15	?
hCoV19BrazilRJLNN005772021	betacoronavirus	EPI_ISL_2101737	?	2021-04-20	South America	Brazil	Rio de Janeiro	Araruama	South America	Brazil	Rio de Janeiro	genome	29854	Human	55	Female	?	P.1	GR	Laboratorio Central Noel Nutels	Bioinformatics Laboratory / LNCC	Luiz G P de Almeida, Alessandra P Lamarca, Ronaldo da Silva F Jr, Liliane Cavalcante, Alexandra L Gerber, Ana Paula de C Guimaraes, Douglas Terra Machado, Cassia Alves, Diana Mariani, Cintia Policarpo, Gleidson da Silva de Oliveira, Mario Sergio Ribeiro, Silvia Carvalho, Flavio Dias da Silva, Marcio Henrique de Oliveira Garcia, Leandro Magalhaes de Souza, Cristiane Gomes da Silva, Caio Luiz Perei…	https://www.gisaid.org/	?	?	2021-05-15	?
hCoV19BrazilRJLNN007832021	betacoronavirus	EPI_ISL_2101742	?	2021-04-25	South America	Brazil	Rio de Janeiro	Porto Real	South America	Brazil	Rio de Janeiro	genome	29859	Human	30	Female	?	P.5	GR	Laboratorio Central Noel Nutels	Bioinformatics Laboratory / LNCC	Luiz G P de Almeida, Alessandra P Lamarca, Ronaldo da Silva F Jr, Liliane Cavalcante, Alexandra L Gerber, Ana Paula de C Guimaraes, Douglas Terra Machado, Cassia Alves, Diana Mariani, Cintia Policarpo, Gleidson da Silva de Oliveira, Mario Sergio Ribeiro, Silvia Carvalho, Flavio Dias da Silva, Marcio Henrique de Oliveira Garcia, Leandro Magalhaes de Souza, Cristiane Gomes da Silva, Caio Luiz Perei…	https://www.gisaid.org/	?	?	2021-05-15	?
hCoV19BrazilRJLNN005482021	betacoronavirus	EPI_ISL_2101745	?	2021-04-22	South America	Brazil	Rio de Janeiro	Natividade	South America	Brazil	Rio de Janeiro	genome	29757	Human	34	Male	?	P.1	GR	Laboratorio Central Noel Nutels	Bioinformatics Laboratory / LNCC	Luiz G P de Almeida, Alessandra P Lamarca, Ronaldo da Silva F Jr, Liliane Cavalcante, Alexandra L Gerber, Ana Paula de C Guimaraes, Douglas Terra Machado, Cassia Alves, Diana Mariani, Cintia Policarpo, Gleidson da Silva de Oliveira, Mario Sergio Ribeiro, Silvia Carvalho, Flavio Dias da Silva, Marcio Henrique de Oliveira Garcia, Leandro Magalhaes de Souza, Cristiane Gomes da Silva, Caio Luiz Perei…	https://www.gisaid.org/	?	?	2021-05-15	?
hCoV19BrazilRJLNN007872021	betacoronavirus	EPI_ISL_2101746	?	2021-04-23	South America	Brazil	Rio de Janeiro	Porto Real	South America	Brazil	Rio de Janeiro	genome	29893	Human	65	Female	?	P.5	GR	Laboratorio Central Noel Nutels	Bioinformatics Laboratory / LNCC	Luiz G P de Almeida, Alessandra P Lamarca, Ronaldo da Silva F Jr, Liliane Cavalcante, Alexandra L Gerber, Ana Paula de C Guimaraes, Douglas Terra Machado, Cassia Alves, Diana Mariani, Cintia Policarpo, Gleidson da Silva de Oliveira, Mario Sergio Ribeiro, Silvia Carvalho, Flavio Dias da Silva, Marcio Henrique de Oliveira Garcia, Leandro Magalhaes de Souza, Cristiane Gomes da Silva, Caio Luiz Perei…	https://www.gisaid.org/	?	?	2021-05-15	?
hCoV19BrazilRJLNN007202021	betacoronavirus	EPI_ISL_2101747	?	2021-04-23	South America	Brazil	Rio de Janeiro	Areal	South America	Brazil	Rio de Janeiro	genome	29860	Human	49	Female	?	P.2	GR	Laboratorio Central Noel Nutels	Bioinformatics Laboratory / LNCC	Luiz G P de Almeida, Alessandra P Lamarca, Ronaldo da Silva F Jr, Liliane Cavalcante, Alexandra L Gerber, Ana Paula de C Guimaraes, Douglas Terra Machado, Cassia Alves, Diana Mariani, Cintia Policarpo, Gleidson da Silva de Oliveira, Mario Sergio Ribeiro, Silvia Carvalho, Flavio Dias da Silva, Marcio Henrique de Oliveira Garcia, Leandro Magalhaes de Souza, Cristiane Gomes da Silva, Caio Luiz Perei…	https://www.gisaid.org/	?	?	2021-05-15	?
hCoV19BrazilSPSJRP1298382021	betacoronavirus	EPI_ISL_2107294	?	2021-04-27	South America	Brazil	Sao Paulo	Sao Jose do Rio Preto	South America	Brazil	Sao Paulo	genome	29507	Human	44	Female	?	P.1	GR	Laboratorio de Pesquisa em Virologia, FAMERP, SJRP	Laboratorio de Pesquisa em Virologia, FAMERP, SJRP	CecÃ­lia Artico Banho; LÃ­via Sacchetto; FÃ¡bio Sossai Possebon; Leila Sabrina Ullmann; CÃ­ntia Bittar; Guilherme Campos; Helena Lage Ferreira; Jorge A. Petroli Marchesi; Maisa C. Pereira Parra; MarÃ­lia Moraes; Paula Rahal; Paulo Inacio da Costa; JoÃ£o Pessoa AraÃºjo Jr.; MaurÃ­cio L. Nogueira.	https://www.gisaid.org/	?	?	2021-05-16	?
hCoV19BrazilSPSJRP1298932021	betacoronavirus	EPI_ISL_2107298	?	2021-04-27	South America	Brazil	Sao Paulo	Sao Jose do Rio Preto	South America	Brazil	Sao Paulo	genome	29744	Human	41	Female	?	P.1	GR	Laboratorio de Pesquisa em Virologia, FAMERP, SJRP	Laboratorio de Pesquisa em Virologia, FAMERP, SJRP	CecÃ­lia Artico Banho; LÃ­via Sacchetto; FÃ¡bio Sossai Possebon; Leila Sabrina Ullmann; CÃ­ntia Bittar; Guilherme Campos; Helena Lage Ferreira; Jorge A. Petroli Marchesi; Maisa C. Pereira Parra; MarÃ­lia Moraes; Paula Rahal; Paulo Inacio da Costa; JoÃ£o Pessoa AraÃºjo Jr.; MaurÃ­cio L. Nogueira.	https://www.gisaid.org/	?	?	2021-05-16	?
hCoV19BrazilALFIOCRUZ201082021	betacoronavirus	EPI_ISL_2157541	?	2021-04-17	South America	Brazil	Alagoas	Maceio	South America	Brazil	Alagoas	genome	29774	Human	73	Male	?	P.1	GR	Laboratorio Central de Saude Publica do Esatado de Alagoas (LACEN/AL)	Laboratory of Respiratory Viruses and Measles, Oswaldo Cruz Institute, FIOCRUZ	Paola Resende, Luciana Appolinario, Fernando Motta, Anna Carolina Paixao, Ana Carolina Mendonca, Alice Sampaio Rocha, Taina Venas, Elisa Cavalcante Pereira, Renata Serrano Lopes, Anderson Brandao Leite, Marilda Siqueira on behalf of the Fiocruz COVID-19 Genomic Surveillance Network	https://www.gisaid.org/	?	?	2021-05-19	?
hCoV19BrazilSPIB1012822021	betacoronavirus	EPI_ISL_2170978	?	2021-04-19	South America	Brazil	Sao Paulo		South America	Brazil	Sao Paulo	genome	29668	Human	unknown	unknown	?	P.4	GR	SECRETARIA MUNICIPAL DE SAUDE PORTO FERREIRA	Instituto Butantan / Mendelics	Instituto Butantan: Dimas Tadeu Covas, Sandra Coccuzzo Sampaio, Maria Carolina Elias, JosÃ© Salvatore Leister PatanÃ©, Vincent Louis Viala, Antonio Jorge Martins, Ricardo Haddad, Claudia Renata dos Santos Barros, Elaine Cristina Marqueze, Raul Machado Neto, Debora Botequio Moretti, Jardelina de Souza Todao Bernardino, Loyze Paola Oliveira de Lima, Luiz Aurelio de Campos Crispin. Centro de GenÃ´mi…	https://www.gisaid.org/	?	?	2021-05-20	?
hCoV19BrazilSPIB1013132021	betacoronavirus	EPI_ISL_2170982	?	2021-04-18	South America	Brazil	Sao Paulo		South America	Brazil	Sao Paulo	genome	29829	Human	unknown	unknown	?	P.1.14	GR	SANTA CASA DE ATIBAIA PRO SAUDE	Instituto Butantan / Mendelics	Instituto Butantan: Dimas Tadeu Covas, Sandra Coccuzzo Sampaio, Maria Carolina Elias, JosÃ© Salvatore Leister PatanÃ©, Vincent Louis Viala, Antonio Jorge Martins, Ricardo Haddad, Claudia Renata dos Santos Barros, Elaine Cristina Marqueze, Raul Machado Neto, Debora Botequio Moretti, Jardelina de Souza Todao Bernardino, Loyze Paola Oliveira de Lima, Luiz Aurelio de Campos Crispin. Centro de GenÃ´mi…	https://www.gisaid.org/	?	?	2021-05-20	?
hCoV19BrazilSPIB1013182021	betacoronavirus	EPI_ISL_2170987	?	2021-04-20	South America	Brazil	Sao Paulo		South America	Brazil	Sao Paulo	genome	29657	Human	unknown	unknown	?	P.1	GR	VIGILANCIA EM SAUDE DE FCO MORATO	Instituto Butantan / Mendelics	Instituto Butantan: Dimas Tadeu Covas, Sandra Coccuzzo Sampaio, Maria Carolina Elias, JosÃ© Salvatore Leister PatanÃ©, Vincent Louis Viala, Antonio Jorge Martins, Ricardo Haddad, Claudia Renata dos Santos Barros, Elaine Cristina Marqueze, Raul Machado Neto, Debora Botequio Moretti, Jardelina de Souza Todao Bernardino, Loyze Paola Oliveira de Lima, Luiz Aurelio de Campos Crispin. Centro de GenÃ´mi…	https://www.gisaid.org/	?	?	2021-05-20	?
hCoV19BrazilSPIB1013292021	betacoronavirus	EPI_ISL_2170997	?	2021-04-23	South America	Brazil	Sao Paulo		South America	Brazil	Sao Paulo	genome	29746	Human	unknown	unknown	?	P.1.1	GR	SANTA CASA DE GUARAREMA	Instituto Butantan / Mendelics	Instituto Butantan: Dimas Tadeu Covas, Sandra Coccuzzo Sampaio, Maria Carolina Elias, JosÃ© Salvatore Leister PatanÃ©, Vincent Louis Viala, Antonio Jorge Martins, Ricardo Haddad, Claudia Renata dos Santos Barros, Elaine Cristina Marqueze, Raul Machado Neto, Debora Botequio Moretti, Jardelina de Souza Todao Bernardino, Loyze Paola Oliveira de Lima, Luiz Aurelio de Campos Crispin. Centro de GenÃ´mi…	https://www.gisaid.org/	?	?	2021-05-20	?
hCoV19BrazilSPIB1013402021	betacoronavirus	EPI_ISL_2171002	?	2021-04-18	South America	Brazil	Sao Paulo		South America	Brazil	Sao Paulo	genome	29822	Human	unknown	unknown	?	None	O	UNIDADE RESPIRATORIA NOVA HORTOLANDIA	Instituto Butantan / Mendelics	Instituto Butantan: Dimas Tadeu Covas, Sandra Coccuzzo Sampaio, Maria Carolina Elias, JosÃ© Salvatore Leister PatanÃ©, Vincent Louis Viala, Antonio Jorge Martins, Ricardo Haddad, Claudia Renata dos Santos Barros, Elaine Cristina Marqueze, Raul Machado Neto, Debora Botequio Moretti, Jardelina de Souza Todao Bernardino, Loyze Paola Oliveira de Lima, Luiz Aurelio de Campos Crispin. Centro de GenÃ´mi…	https://www.gisaid.org/	?	?	2021-05-20	?
hCoV19BrazilSPIB1014012021	betacoronavirus	EPI_ISL_2171038	?	2021-04-18	South America	Brazil	Sao Paulo		South America	Brazil	Sao Paulo	genome	29656	Human	unknown	unknown	?	P.1	GR	UNIDADE DE PRONTO ATENDIMENTO DE VARZEA PAULISTA UPA II	Instituto Butantan / Mendelics	Instituto Butantan: Dimas Tadeu Covas, Sandra Coccuzzo Sampaio, Maria Carolina Elias, JosÃ© Salvatore Leister PatanÃ©, Vincent Louis Viala, Antonio Jorge Martins, Ricardo Haddad, Claudia Renata dos Santos Barros, Elaine Cristina Marqueze, Raul Machado Neto, Debora Botequio Moretti, Jardelina de Souza Todao Bernardino, Loyze Paola Oliveira de Lima, Luiz Aurelio de Campos Crispin. Centro de GenÃ´mi…	https://www.gisaid.org/	?	?	2021-05-20	?
hCoV19BrazilSPIB1014032021	betacoronavirus	EPI_ISL_2172524	?	2021-04-26	South America	Brazil	Sao Paulo		South America	Brazil	Sao Paulo	genome	29829	Human	54	Male	?	B.1.1.33	GR	UNIDADE DE PRONTO ATENDIMENTO UPA DRA ANA OLIVIA BENTIVOGLIO	Instituto Butantan / ESALQ-Piracicaba	Instituto Butantan: Dimas Tadeu Covas, Sandra Coccuzzo Sampaio, Maria Carolina Elias, JosÃ© Salvatore Leister PatanÃ©, Vincent Louis Viala, Antonio Jorge Martins, Ricardo Haddad, Claudia Renata dos Santos Barros, Elaine Cristina Marqueze, Raul Machado Neto, Debora Botequio Moretti, Jardelina de Souza Todao Bernardino, Loyze Paola Oliveira de Lima, Luiz Aurelio de Campos Crispin. Centro de GenÃ´mi…	https://www.gisaid.org/	?	?	2021-05-20	?
hCoV19BrazilSPBT214582021	betacoronavirus	EPI_ISL_2223422	?	2021-04-16	South America	Brazil	Sao Paulo	Descalvado	South America	Brazil	Sao Paulo	genome	29850	Human	68	Female	?	P.4	GR	Instituto de Biotecnologia - UNESP-Botucatu-SP	Instituto de Biotecnologia - UNESP-Botucatu-SP	FÃ¡bio Sossai Possebon; Leila Sabrina Ullmann; CecÃ­lia Artico Banho; CÃ­ntia Bittar; Guilherme Campos; Helena Lage Ferreira; Jorge A. Petroli Marchesi; LÃ­via Sacchetto; Maisa C. Pereira Parra; MarÃ­lia Moraes; MaurÃ­cio L. Nogueira; Paula Rahal; Paulo Inacio da Costa; JoÃ£o Pessoa AraÃºjo Jr.	https://www.gisaid.org/	?	?	2021-05-21	?
hCoV19BrazilGOHLAGYN1623988R22021	betacoronavirus	EPI_ISL_2187985	?	2021-04-22	South America	Brazil	Goias	Aparecida de Goiania	South America	Brazil	Goias	genome	29809	Human	38	Female	?	P.1	GR	HLAGYN - Laboratorio de Imunologia de Transplantes de Goias	HLAGYN - Laboratorio de Imunologia de Transplantes de Goias	Fernando Antonio Vinhal dos Santos, Erika Lopes Rocha Batista, Alessandro Leonardo Alvares Magalhaes, Frederico Rodrigues Vinhal, Sabrina Sara Moreira Duarte, Lucas Carlos Gomes Pereira, Daniel Ferreira de Sousa	https://www.gisaid.org/	?	?	2021-05-20	?
hCoV19BrazilGOHLAGYN16245802021	betacoronavirus	EPI_ISL_2187986	?	2021-04-23	South America	Brazil	Goias	Aparecida de Goiania	South America	Brazil	Goias	genome	29821	Human	42	Female	?	P.1.14	GR	HLAGYN - Laboratorio de Imunologia de Transplantes de Goias	HLAGYN - Laboratorio de Imunologia de Transplantes de Goias	Fernando Antonio Vinhal dos Santos, Erika Lopes Rocha Batista, Alessandro Leonardo Alvares Magalhaes, Frederico Rodrigues Vinhal, Sabrina Sara Moreira Duarte, Lucas Carlos Gomes Pereira, Daniel Ferreira de Sousa	https://www.gisaid.org/	?	?	2021-05-20	?
hCoV19BrazilGOHLAGYN1633028R22021	betacoronavirus	EPI_ISL_2187990	?	2021-04-28	South America	Brazil	Goias	Aparecida de Goiania	South America	Brazil	Goias	genome	29821	Human	41	Female	?	P.1	GR	HLAGYN - Laboratorio de Imunologia de Transplantes de Goias	HLAGYN - Laboratorio de Imunologia de Transplantes de Goias	Fernando Antonio Vinhal dos Santos, Erika Lopes Rocha Batista, Alessandro Leonardo Alvares Magalhaes, Frederico Rodrigues Vinhal, Sabrina Sara Moreira Duarte, Lucas Carlos Gomes Pereira, Daniel Ferreira de Sousa	https://www.gisaid.org/	?	?	2021-05-20	?
hCoV19BrazilRJFIOCRUZ209012021	betacoronavirus	EPI_ISL_2196242	?	2021-04-20	South America	Brazil	Rio de Janeiro	Rio de Janeiro	South America	Brazil	Rio de Janeiro	genome	29725	Human	34	Male	?	B.1.1.7	GRY	Labortorio Central de Saude Publica do Estado do Rio de Janeiro (LACEN/RJ)	Laboratory of Respiratory Viruses and Measles, Oswaldo Cruz Institute, FIOCRUZ	Paola Resende, Luciana Appolinario, Fernando Motta, Anna Carolina Paixao, Ana Carolina Mendonca, Alice Sampaio Rocha, Taina Venas, Elisa Cavalcante Pereira, Renata Serrano Lopes, Andrea Cony Cavalcanti, Marilda Siqueira on behalf of the Fiocruz COVID-19 Genomic Surveillance Network	https://www.gisaid.org/	?	?	2021-05-21	?
hCoV19BrazilSPIB1019992021	betacoronavirus	EPI_ISL_2208922	?	2021-04-25	South America	Brazil	Sao Paulo		South America	Brazil	Sao Paulo	genome	29863	Human	unknown	unknown	?	P.1	GR	UNIDADE RESPIRATORIA NOVA HORTOLANDIA	Instituto Butantan / ESALQ-Piracicaba	Dimas Tadeu Covas, Antonio Jorge Martins, Claudia Renata dos Santos Barros, David Schlesinger, Debora Botequio Moretti, Elaine Cristina Marqueze, Elaine Vieira Santos, Evandra Strazza Rodrigues, Heidge Fukumasu, Jayme Augusto de Souza-Neto, JosÃ© Salvatore Leister PatanÃ©, Luiz Alcantara, Luiz Lehmann Coutinho, Maria Carolina Elias, MaurÃ­cio Lacerda Nogueira, Rafael dos Santos Bezerra, Raul Mach…	https://www.gisaid.org/	?	?	2021-05-21	?
hCoV19BrazilSPIB1020172021	betacoronavirus	EPI_ISL_2209024	?	2021-04-25	South America	Brazil	Sao Paulo		South America	Brazil	Sao Paulo	genome	29891	Human	unknown	unknown	?	P.1	GR	HOSP MUN CIDADE TIRADENTES CARMEN PRUDENTE	Instituto Butantan / ESALQ-Piracicaba	Dimas Tadeu Covas, Antonio Jorge Martins, Claudia Renata dos Santos Barros, David Schlesinger, Debora Botequio Moretti, Elaine Cristina Marqueze, Elaine Vieira Santos, Evandra Strazza Rodrigues, Heidge Fukumasu, Jayme Augusto de Souza-Neto, JosÃ© Salvatore Leister PatanÃ©, Luiz Alcantara, Luiz Lehmann Coutinho, Maria Carolina Elias, MaurÃ­cio Lacerda Nogueira, Rafael dos Santos Bezerra, Raul Mach…	https://www.gisaid.org/	?	?	2021-05-21	?
hCoV19BrazilSPIB1019592021	betacoronavirus	EPI_ISL_2209108	?	2021-04-23	South America	Brazil	Sao Paulo		South America	Brazil	Sao Paulo	genome	29866	Human	unknown	unknown	?	P.1	GR	SANTA CASA DE MISERICORDIA SAO JOSE	Instituto Butantan / ESALQ-Piracicaba	Dimas Tadeu Covas, Antonio Jorge Martins, Claudia Renata dos Santos Barros, David Schlesinger, Debora Botequio Moretti, Elaine Cristina Marqueze, Elaine Vieira Santos, Evandra Strazza Rodrigues, Heidge Fukumasu, Jayme Augusto de Souza-Neto, JosÃ© Salvatore Leister PatanÃ©, Luiz Alcantara, Luiz Lehmann Coutinho, Maria Carolina Elias, MaurÃ­cio Lacerda Nogueira, Rafael dos Santos Bezerra, Raul Mach…	https://www.gisaid.org/	?	?	2021-05-21	?
hCoV19BrazilSPIB1017912021	betacoronavirus	EPI_ISL_2209164	?	2021-04-21	South America	Brazil	Sao Paulo		South America	Brazil	Sao Paulo	genome	29895	Human	unknown	unknown	?	P.1	GR	CS DE PALMARES PAULISTA	Instituto Butantan / ESALQ-Piracicaba	Dimas Tadeu Covas, Antonio Jorge Martins, Claudia Renata dos Santos Barros, David Schlesinger, Debora Botequio Moretti, Elaine Cristina Marqueze, Elaine Vieira Santos, Evandra Strazza Rodrigues, Heidge Fukumasu, Jayme Augusto de Souza-Neto, JosÃ© Salvatore Leister PatanÃ©, Luiz Alcantara, Luiz Lehmann Coutinho, Maria Carolina Elias, MaurÃ­cio Lacerda Nogueira, Rafael dos Santos Bezerra, Raul Mach…	https://www.gisaid.org/	?	?	2021-05-21	?
hCoV19BrazilSPIB1018052021	betacoronavirus	EPI_ISL_2209177	?	2021-04-22	South America	Brazil	Sao Paulo		South America	Brazil	Sao Paulo	genome	29896	Human	unknown	unknown	?	P.1.14	GR	CS DE COSMORAMA	Instituto Butantan / ESALQ-Piracicaba	Dimas Tadeu Covas, Antonio Jorge Martins, Claudia Renata dos Santos Barros, David Schlesinger, Debora Botequio Moretti, Elaine Cristina Marqueze, Elaine Vieira Santos, Evandra Strazza Rodrigues, Heidge Fukumasu, Jayme Augusto de Souza-Neto, JosÃ© Salvatore Leister PatanÃ©, Luiz Alcantara, Luiz Lehmann Coutinho, Maria Carolina Elias, MaurÃ­cio Lacerda Nogueira, Rafael dos Santos Bezerra, Raul Mach…	https://www.gisaid.org/	?	?	2021-05-21	?
hCoV19BrazilSPIB1018762021	betacoronavirus	EPI_ISL_2209285	?	2021-04-21	South America	Brazil	Sao Paulo		South America	Brazil	Sao Paulo	genome	29888	Human	unknown	unknown	?	P.1.14	GR	SECRETARIA MUNICIPAL DE SAUDE SOROCABA	Instituto Butantan / ESALQ-Piracicaba	Dimas Tadeu Covas, Antonio Jorge Martins, Claudia Renata dos Santos Barros, David Schlesinger, Debora Botequio Moretti, Elaine Cristina Marqueze, Elaine Vieira Santos, Evandra Strazza Rodrigues, Heidge Fukumasu, Jayme Augusto de Souza-Neto, JosÃ© Salvatore Leister PatanÃ©, Luiz Alcantara, Luiz Lehmann Coutinho, Maria Carolina Elias, MaurÃ­cio Lacerda Nogueira, Rafael dos Santos Bezerra, Raul Mach…	https://www.gisaid.org/	?	?	2021-05-21	?
hCoV19BrazilSPIB1029612021	betacoronavirus	EPI_ISL_2209329	?	2021-04-25	South America	Brazil	Sao Paulo		South America	Brazil	Sao Paulo	genome	29860	Human	unknown	unknown	?	P.1	GR	SECRETARIA DE SAUDE PUBLICA DE PRAIA GRANDE	Instituto Butantan / Mendelics	Dimas Tadeu Covas, Antonio Jorge Martins, Claudia Renata dos Santos Barros, David Schlesinger, Debora Botequio Moretti, Elaine Cristina Marqueze, Elaine Vieira Santos, Evandra Strazza Rodrigues, Heidge Fukumasu, Jayme Augusto de Souza-Neto, JosÃ© Salvatore Leister PatanÃ©, Luiz Alcantara, Luiz Lehmann Coutinho, Maria Carolina Elias, MaurÃ­cio Lacerda Nogueira, Rafael dos Santos Bezerra, Raul Mach…	https://www.gisaid.org/	?	?	2021-05-21	?
hCoV19BrazilSPIB1028632021	betacoronavirus	EPI_ISL_2209348	?	2021-04-28	South America	Brazil	Sao Paulo		South America	Brazil	Sao Paulo	genome	29841	Human	unknown	unknown	?	P.1.14	GR	PAS JOAO ANTONIO DO NASCIMENTO	Instituto Butantan / Mendelics	Dimas Tadeu Covas, Antonio Jorge Martins, Claudia Renata dos Santos Barros, David Schlesinger, Debora Botequio Moretti, Elaine Cristina Marqueze, Elaine Vieira Santos, Evandra Strazza Rodrigues, Heidge Fukumasu, Jayme Augusto de Souza-Neto, JosÃ© Salvatore Leister PatanÃ©, Luiz Alcantara, Luiz Lehmann Coutinho, Maria Carolina Elias, MaurÃ­cio Lacerda Nogueira, Rafael dos Santos Bezerra, Raul Mach…	https://www.gisaid.org/	?	?	2021-05-21	?
hCoV19BrazilSPIB1020332021	betacoronavirus	EPI_ISL_2209377	?	2021-04-25	South America	Brazil	Sao Paulo		South America	Brazil	Sao Paulo	genome	29890	Human	unknown	unknown	?	P.1.14	GR	HOSP MUN JOSANIAS CASTANHA BRAGA	Instituto Butantan / ESALQ-Piracicaba	Dimas Tadeu Covas, Antonio Jorge Martins, Claudia Renata dos Santos Barros, David Schlesinger, Debora Botequio Moretti, Elaine Cristina Marqueze, Elaine Vieira Santos, Evandra Strazza Rodrigues, Heidge Fukumasu, Jayme Augusto de Souza-Neto, JosÃ© Salvatore Leister PatanÃ©, Luiz Alcantara, Luiz Lehmann Coutinho, Maria Carolina Elias, MaurÃ­cio Lacerda Nogueira, Rafael dos Santos Bezerra, Raul Mach…	https://www.gisaid.org/	?	?	2021-05-21	?
hCoV19BrazilSPIB1020022021	betacoronavirus	EPI_ISL_2209386	?	2021-04-25	South America	Brazil	Sao Paulo		South America	Brazil	Sao Paulo	genome	29895	Human	unknown	unknown	?	P.1.14	GR	HOSP MUN DE MOGI DAS CRUZES PREF WALDEMAR COSTA FILHO	Instituto Butantan / ESALQ-Piracicaba	Dimas Tadeu Covas, Antonio Jorge Martins, Claudia Renata dos Santos Barros, David Schlesinger, Debora Botequio Moretti, Elaine Cristina Marqueze, Elaine Vieira Santos, Evandra Strazza Rodrigues, Heidge Fukumasu, Jayme Augusto de Souza-Neto, JosÃ© Salvatore Leister PatanÃ©, Luiz Alcantara, Luiz Lehmann Coutinho, Maria Carolina Elias, MaurÃ­cio Lacerda Nogueira, Rafael dos Santos Bezerra, Raul Mach…	https://www.gisaid.org/	?	?	2021-05-21	?
hCoV19BrazilSPIB1017602021	betacoronavirus	EPI_ISL_2209436	?	2021-04-20	South America	Brazil	Sao Paulo		South America	Brazil	Sao Paulo	genome	29888	Human	unknown	unknown	?	P.1.14	GR	CENTRO DE SAUDE II MAIRINQUE MAIRINQUE	Instituto Butantan / ESALQ-Piracicaba	Dimas Tadeu Covas, Antonio Jorge Martins, Claudia Renata dos Santos Barros, David Schlesinger, Debora Botequio Moretti, Elaine Cristina Marqueze, Elaine Vieira Santos, Evandra Strazza Rodrigues, Heidge Fukumasu, Jayme Augusto de Souza-Neto, JosÃ© Salvatore Leister PatanÃ©, Luiz Alcantara, Luiz Lehmann Coutinho, Maria Carolina Elias, MaurÃ­cio Lacerda Nogueira, Rafael dos Santos Bezerra, Raul Mach…	https://www.gisaid.org/	?	?	2021-05-21	?
hCoV19BrazilSPIB1017772021	betacoronavirus	EPI_ISL_2209439	?	2021-04-21	South America	Brazil	Sao Paulo		South America	Brazil	Sao Paulo	genome	29901	Human	unknown	unknown	?	P.4	GR	CENTRO DE ESPECIALIDADES MARIAS DA GLORIA	Instituto Butantan / ESALQ-Piracicaba	Dimas Tadeu Covas, Antonio Jorge Martins, Claudia Renata dos Santos Barros, David Schlesinger, Debora Botequio Moretti, Elaine Cristina Marqueze, Elaine Vieira Santos, Evandra Strazza Rodrigues, Heidge Fukumasu, Jayme Augusto de Souza-Neto, JosÃ© Salvatore Leister PatanÃ©, Luiz Alcantara, Luiz Lehmann Coutinho, Maria Carolina Elias, MaurÃ­cio Lacerda Nogueira, Rafael dos Santos Bezerra, Raul Mach…	https://www.gisaid.org/	?	?	2021-05-21	?
hCoV19BrazilSPIB1029322021	betacoronavirus	EPI_ISL_2209494	?	2021-04-26	South America	Brazil	Sao Paulo		South America	Brazil	Sao Paulo	genome	29836	Human	unknown	unknown	?	P.1	GR	UBS III DE PARIQUERA ACU PARIQUERA ACU	Instituto Butantan / Mendelics	Dimas Tadeu Covas, Antonio Jorge Martins, Claudia Renata dos Santos Barros, David Schlesinger, Debora Botequio Moretti, Elaine Cristina Marqueze, Elaine Vieira Santos, Evandra Strazza Rodrigues, Heidge Fukumasu, Jayme Augusto de Souza-Neto, JosÃ© Salvatore Leister PatanÃ©, Luiz Alcantara, Luiz Lehmann Coutinho, Maria Carolina Elias, MaurÃ­cio Lacerda Nogueira, Rafael dos Santos Bezerra, Raul Mach…	https://www.gisaid.org/	?	?	2021-05-21	?
hCoV19BrazilSPIB1029332021	betacoronavirus	EPI_ISL_2209496	?	2021-04-16	South America	Brazil	Sao Paulo		South America	Brazil	Sao Paulo	genome	29885	Human	unknown	unknown	?	P.1	GR	SECRETARIA DE SAUDE DE RAFARD	Instituto Butantan	Dimas Tadeu Covas, Antonio Jorge Martins, Claudia Renata dos Santos Barros, David Schlesinger, Debora Botequio Moretti, Elaine Cristina Marqueze, Elaine Vieira Santos, Evandra Strazza Rodrigues, Heidge Fukumasu, Jayme Augusto de Souza-Neto, JosÃ© Salvatore Leister PatanÃ©, Luiz Alcantara, Luiz Lehmann Coutinho, Maria Carolina Elias, MaurÃ­cio Lacerda Nogueira, Rafael dos Santos Bezerra, Raul Mach…	https://www.gisaid.org/	?	?	2021-05-21	?
hCoV19BrazilSPIB1028772021	betacoronavirus	EPI_ISL_2209888	?	2021-04-30	South America	Brazil	Sao Paulo		South America	Brazil	Sao Paulo	genome	29862	Human	unknown	unknown	?	P.1	GR	SANTA CASA DE MISERICORDIA SAO JOSE	Instituto Butantan / Mendelics	Dimas Tadeu Covas, Antonio Jorge Martins, Claudia Renata dos Santos Barros, David Schlesinger, Debora Botequio Moretti, Elaine Cristina Marqueze, Elaine Vieira Santos, Evandra Strazza Rodrigues, Heidge Fukumasu, Jayme Augusto de Souza-Neto, JosÃ© Salvatore Leister PatanÃ©, Luiz Alcantara, Luiz Lehmann Coutinho, Maria Carolina Elias, MaurÃ­cio Lacerda Nogueira, Rafael dos Santos Bezerra, Raul Mach…	https://www.gisaid.org/	?	?	2021-05-21	?
hCoV19BrazilSPIB1029312021	betacoronavirus	EPI_ISL_2209900	?	2021-04-16	South America	Brazil	Sao Paulo		South America	Brazil	Sao Paulo	genome	29887	Human	unknown	unknown	?	P.1	GR	UNIDADE MISTA DE SAUDE MOMBUCA	Instituto Butantan	Dimas Tadeu Covas, Antonio Jorge Martins, Claudia Renata dos Santos Barros, David Schlesinger, Debora Botequio Moretti, Elaine Cristina Marqueze, Elaine Vieira Santos, Evandra Strazza Rodrigues, Heidge Fukumasu, Jayme Augusto de Souza-Neto, JosÃ© Salvatore Leister PatanÃ©, Luiz Alcantara, Luiz Lehmann Coutinho, Maria Carolina Elias, MaurÃ­cio Lacerda Nogueira, Rafael dos Santos Bezerra, Raul Mach…	https://www.gisaid.org/	?	?	2021-05-21	?
hCoV19BrazilSPIB1028362021	betacoronavirus	EPI_ISL_2210250	?	2021-04-30	South America	Brazil	Sao Paulo		South America	Brazil	Sao Paulo	genome	29844	Human	unknown	unknown	?	P.1	GR	SANTA CASA DE MISERICORDIA SAO JOSE	Instituto Butantan / Mendelics	Dimas Tadeu Covas, Antonio Jorge Martins, Claudia Renata dos Santos Barros, David Schlesinger, Debora Botequio Moretti, Elaine Cristina Marqueze, Elaine Vieira Santos, Evandra Strazza Rodrigues, Heidge Fukumasu, Jayme Augusto de Souza-Neto, JosÃ© Salvatore Leister PatanÃ©, Luiz Alcantara, Luiz Lehmann Coutinho, Maria Carolina Elias, MaurÃ­cio Lacerda Nogueira, Rafael dos Santos Bezerra, Raul Mach…	https://www.gisaid.org/	?	?	2021-05-21	?
hCoV19BrazilSPBT221372021	betacoronavirus	EPI_ISL_2223430	?	2021-04-20	South America	Brazil	Sao Paulo	Porto Ferreira	South America	Brazil	Sao Paulo	genome	29857	Human	64	Male	?	P.4	GR	Instituto de Biotecnologia - UNESP-Botucatu-SP	Instituto de Biotecnologia - UNESP-Botucatu-SP	FÃ¡bio Sossai Possebon; Leila Sabrina Ullmann; CecÃ­lia Artico Banho; CÃ­ntia Bittar; Guilherme Campos; Helena Lage Ferreira; Jorge A. Petroli Marchesi; LÃ­via Sacchetto; Maisa C. Pereira Parra; MarÃ­lia Moraes; MaurÃ­cio L. Nogueira; Paula Rahal; Paulo Inacio da Costa; JoÃ£o Pessoa AraÃºjo Jr.	https://www.gisaid.org/	?	?	2021-05-21	?
hCoV19BrazilSPBT221882021	betacoronavirus	EPI_ISL_2223431	?	2021-04-22	South America	Brazil	Sao Paulo	Porto Ferreira	South America	Brazil	Sao Paulo	genome	29865	Human	52	Female	?	P.4	GR	Instituto de Biotecnologia - UNESP-Botucatu-SP	Instituto de Biotecnologia - UNESP-Botucatu-SP	FÃ¡bio Sossai Possebon; Leila Sabrina Ullmann; CecÃ­lia Artico Banho; CÃ­ntia Bittar; Guilherme Campos; Helena Lage Ferreira; Jorge A. Petroli Marchesi; LÃ­via Sacchetto; Maisa C. Pereira Parra; MarÃ­lia Moraes; MaurÃ­cio L. Nogueira; Paula Rahal; Paulo Inacio da Costa; JoÃ£o Pessoa AraÃºjo Jr.	https://www.gisaid.org/	?	?	2021-05-21	?
hCoV19BrazilALFIOCRUZ214812021	betacoronavirus	EPI_ISL_2274050	?	2021-04-18	South America	Brazil	Alagoas	Maceio	South America	Brazil	Alagoas	genome	29755	Human	59	Female	?	P.1	GR	Laboratorio Central de Saude Publica do Estado de Alagoas (LACEN/AL)	Laboratory of Respiratory Viruses and Measles, Oswaldo Cruz Institute, FIOCRUZ	Paola Resende, Luciana Appolinario, Fernando Motta, Anna Carolina Paixao, Ana Carolina Mendonca, Alice Sampaio Rocha, Taina Venas, Elisa Cavalcante Pereira, Renata Serrano Lopes, Anderson Brandao Leite, Marilda Siqueira on behalf of the Fiocruz COVID-19 Genomic Surveillance Network	https://www.gisaid.org/	?	?	2021-05-25	?
hCoV19BrazilSP216322021	betacoronavirus	EPI_ISL_2295410	?	2021-04-16	South America	Brazil	Sao Paulo	Porto Ferreira	South America	Brazil	Sao Paulo	genome	29818	Human	37	Male	?	P.1	GR	Instituto de Biotecnologia - UNESP-Botucatu-SP	Instituto de Biotecnologia - UNESP-Botucatu-SP	FÃ¡bio Sossai Possebon; Leila Sabrina Ullmann; CecÃ­lia Artico Banho; CÃ­ntia Bittar; Guilherme Campos; Helena Lage Ferreira; Jorge A. Petroli Marchesi; LÃ­via Sacchetto; Maisa C. Pereira Parra; MarÃ­lia Moraes; MaurÃ­cio L. Nogueira; Paula Rahal; Paulo Inacio da Costa; JoÃ£o Pessoa AraÃºjo Jr.	https://www.gisaid.org/	?	?	2021-05-27	?
hCoV19BrazilSP216512021	betacoronavirus	EPI_ISL_2295414	?	2021-04-16	South America	Brazil	Sao Paulo	Porto Ferreira	South America	Brazil	Sao Paulo	genome	29821	Human	36	Female	?	P.1	GR	Instituto de Biotecnologia - UNESP-Botucatu-SP	Instituto de Biotecnologia - UNESP-Botucatu-SP	FÃ¡bio Sossai Possebon; Leila Sabrina Ullmann; CecÃ­lia Artico Banho; CÃ­ntia Bittar; Guilherme Campos; Helena Lage Ferreira; Jorge A. Petroli Marchesi; LÃ­via Sacchetto; Maisa C. Pereira Parra; MarÃ­lia Moraes; MaurÃ­cio L. Nogueira; Paula Rahal; Paulo Inacio da Costa; JoÃ£o Pessoa AraÃºjo Jr.	https://www.gisaid.org/	?	?	2021-05-27	?
hCoV19BrazilSP216602021	betacoronavirus	EPI_ISL_2295416	?	2021-04-16	South America	Brazil	Sao Paulo	Porto Ferreira	South America	Brazil	Sao Paulo	genome	29861	Human	13	Female	?	P.1	GR	Instituto de Biotecnologia - UNESP-Botucatu-SP	Instituto de Biotecnologia - UNESP-Botucatu-SP	FÃ¡bio Sossai Possebon; Leila Sabrina Ullmann; CecÃ­lia Artico Banho; CÃ­ntia Bittar; Guilherme Campos; Helena Lage Ferreira; Jorge A. Petroli Marchesi; LÃ­via Sacchetto; Maisa C. Pereira Parra; MarÃ­lia Moraes; MaurÃ­cio L. Nogueira; Paula Rahal; Paulo Inacio da Costa; JoÃ£o Pessoa AraÃºjo Jr.	https://www.gisaid.org/	?	?	2021-05-27	?
hCoV19BrazilSP221272021	betacoronavirus	EPI_ISL_2295418	?	2021-04-20	South America	Brazil	Sao Paulo	Porto Ferreira	South America	Brazil	Sao Paulo	genome	29823	Human	39	Female	?	P.1	GR	Instituto de Biotecnologia - UNESP-Botucatu-SP	Instituto de Biotecnologia - UNESP-Botucatu-SP	FÃ¡bio Sossai Possebon; Leila Sabrina Ullmann; CecÃ­lia Artico Banho; CÃ­ntia Bittar; Guilherme Campos; Helena Lage Ferreira; Jorge A. Petroli Marchesi; LÃ­via Sacchetto; Maisa C. Pereira Parra; MarÃ­lia Moraes; MaurÃ­cio L. Nogueira; Paula Rahal; Paulo Inacio da Costa; JoÃ£o Pessoa AraÃºjo Jr.	https://www.gisaid.org/	?	?	2021-05-27	?
hCoV19BrazilSP221892021	betacoronavirus	EPI_ISL_2295420	?	2021-04-22	South America	Brazil	Sao Paulo	Porto Ferreira	South America	Brazil	Sao Paulo	genome	29825	Human	26	Female	?	P.1	GR	Instituto de Biotecnologia - UNESP-Botucatu-SP	Instituto de Biotecnologia - UNESP-Botucatu-SP	FÃ¡bio Sossai Possebon; Leila Sabrina Ullmann; CecÃ­lia Artico Banho; CÃ­ntia Bittar; Guilherme Campos; Helena Lage Ferreira; Jorge A. Petroli Marchesi; LÃ­via Sacchetto; Maisa C. Pereira Parra; MarÃ­lia Moraes; MaurÃ­cio L. Nogueira; Paula Rahal; Paulo Inacio da Costa; JoÃ£o Pessoa AraÃºjo Jr.	https://www.gisaid.org/	?	?	2021-05-27	?
hCoV19BrazilSP228752021	betacoronavirus	EPI_ISL_2295427	?	2021-04-26	South America	Brazil	Sao Paulo	Porto Ferreira	South America	Brazil	Sao Paulo	genome	29849	Human	15	Male	?	P.1	GR	Instituto de Biotecnologia - UNESP-Botucatu-SP	Instituto de Biotecnologia - UNESP-Botucatu-SP	FÃ¡bio Sossai Possebon; Leila Sabrina Ullmann; CecÃ­lia Artico Banho; CÃ­ntia Bittar; Guilherme Campos; Helena Lage Ferreira; Jorge A. Petroli Marchesi; LÃ­via Sacchetto; Maisa C. Pereira Parra; MarÃ­lia Moraes; MaurÃ­cio L. Nogueira; Paula Rahal; Paulo Inacio da Costa; JoÃ£o Pessoa AraÃºjo Jr.	https://www.gisaid.org/	?	?	2021-05-27	?
hCoV19BrazilSPBT236292021	betacoronavirus	EPI_ISL_2323123	?	2021-04-29	South America	Brazil	Sao Paulo	Porto Ferreira	South America	Brazil	Sao Paulo	genome	29824	Human	37	Female	?	P.4	GR	Instituto de Biotecnologia - UNESP-Botucatu-SP	Instituto de Biotecnologia - UNESP-Botucatu-SP	FÃ¡bio Sossai Possebon; Leila Sabrina Ullmann; CecÃ­lia Artico Banho; CÃ­ntia Bittar; Guilherme Campos; Helena Lage Ferreira; Jorge A. Petroli Marchesi; LÃ­via Sacchetto; Maisa C. Pereira Parra; MarÃ­lia Moraes; MaurÃ­cio L. Nogueira; Paula Rahal; Paulo Inacio da Costa; JoÃ£o Pessoa AraÃºjo Jr.	https://www.gisaid.org/	?	?	2021-05-28	?
hCoV19BrazilSPBT237892021	betacoronavirus	EPI_ISL_2323126	?	2021-04-30	South America	Brazil	Sao Paulo	Porto Ferreira	South America	Brazil	Sao Paulo	genome	29832	Human	41	Female	?	P.1.14	GR	Instituto de Biotecnologia - UNESP-Botucatu-SP	Instituto de Biotecnologia - UNESP-Botucatu-SP	FÃ¡bio Sossai Possebon; Leila Sabrina Ullmann; CecÃ­lia Artico Banho; CÃ­ntia Bittar; Guilherme Campos; Helena Lage Ferreira; Jorge A. Petroli Marchesi; LÃ­via Sacchetto; Maisa C. Pereira Parra; MarÃ­lia Moraes; MaurÃ­cio L. Nogueira; Paula Rahal; Paulo Inacio da Costa; JoÃ£o Pessoa AraÃºjo Jr.	https://www.gisaid.org/	?	?	2021-05-28	?
hCoV19BrazilSPBT237942021	betacoronavirus	EPI_ISL_2323127	?	2021-04-30	South America	Brazil	Sao Paulo	Porto Ferreira	South America	Brazil	Sao Paulo	genome	29832	Human	22	Male	?	P.4	GR	Instituto de Biotecnologia - UNESP-Botucatu-SP	Instituto de Biotecnologia - UNESP-Botucatu-SP	FÃ¡bio Sossai Possebon; Leila Sabrina Ullmann; CecÃ­lia Artico Banho; CÃ­ntia Bittar; Guilherme Campos; Helena Lage Ferreira; Jorge A. Petroli Marchesi; LÃ­via Sacchetto; Maisa C. Pereira Parra; MarÃ­lia Moraes; MaurÃ­cio L. Nogueira; Paula Rahal; Paulo Inacio da Costa; JoÃ£o Pessoa AraÃºjo Jr.	https://www.gisaid.org/	?	?	2021-05-28	?
hCoV19BrazilSPIB1014782021	betacoronavirus	EPI_ISL_2344611	?	2021-04-16	South America	Brazil	Sao Paulo		South America	Brazil	Sao Paulo	genome	29871	Human	unknown	unknown	?	P.1.14	GR	Prefeirtura de SP	Instituto Butantan	Dimas Tadeu Covas, Antonio Jorge Martins, Claudia Renata dos Santos Barros, David Schlesinger, Debora Botequio Moretti, Elaine Cristina Marqueze, Elaine Vieira Santos, Evandra Strazza Rodrigues, Heidge Fukumasu, Jayme Augusto de Souza-Neto, JosÃ© Salvatore Leister PatanÃ©, Luiz Alcantara, Luiz Lehmann Coutinho, Maria Carolina Elias, MaurÃ­cio Lacerda Nogueira, Rafael dos Santos Bezerra, Raul Mach…	https://www.gisaid.org/	?	?	2021-05-30	?
hCoV19BrazilSPIB1014872021	betacoronavirus	EPI_ISL_2344620	?	2021-04-16	South America	Brazil	Sao Paulo		South America	Brazil	Sao Paulo	genome	29866	Human	unknown	unknown	?	P.1.14	GR	Prefeirtura de SP	Instituto Butantan	Dimas Tadeu Covas, Antonio Jorge Martins, Claudia Renata dos Santos Barros, David Schlesinger, Debora Botequio Moretti, Elaine Cristina Marqueze, Elaine Vieira Santos, Evandra Strazza Rodrigues, Heidge Fukumasu, Jayme Augusto de Souza-Neto, JosÃ© Salvatore Leister PatanÃ©, Luiz Alcantara, Luiz Lehmann Coutinho, Maria Carolina Elias, MaurÃ­cio Lacerda Nogueira, Rafael dos Santos Bezerra, Raul Mach…	https://www.gisaid.org/	?	?	2021-05-30	?
hCoV19BrazilSPIB1014932021	betacoronavirus	EPI_ISL_2344626	?	2021-04-16	South America	Brazil	Sao Paulo		South America	Brazil	Sao Paulo	genome	29745	Human	unknown	unknown	?	P.1	GR	Prefeirtura de SP	Instituto Butantan	Dimas Tadeu Covas, Antonio Jorge Martins, Claudia Renata dos Santos Barros, David Schlesinger, Debora Botequio Moretti, Elaine Cristina Marqueze, Elaine Vieira Santos, Evandra Strazza Rodrigues, Heidge Fukumasu, Jayme Augusto de Souza-Neto, JosÃ© Salvatore Leister PatanÃ©, Luiz Alcantara, Luiz Lehmann Coutinho, Maria Carolina Elias, MaurÃ­cio Lacerda Nogueira, Rafael dos Santos Bezerra, Raul Mach…	https://www.gisaid.org/	?	?	2021-05-30	?
hCoV19BrazilSPIB1016512021	betacoronavirus	EPI_ISL_2344729	?	2021-04-16	South America	Brazil	Sao Paulo		South America	Brazil	Sao Paulo	genome	29887	Human	unknown	unknown	?	P.1.14	GR	LABORATORIO MUNICIPAL DE ANALISES CLINICAS DE RIO CLARO	Instituto Butantan / FZEA-USP-Pirassununga	Dimas Tadeu Covas, Antonio Jorge Martins, Claudia Renata dos Santos Barros, David Schlesinger, Debora Botequio Moretti, Elaine Cristina Marqueze, Elaine Vieira Santos, Evandra Strazza Rodrigues, Heidge Fukumasu, Jayme Augusto de Souza-Neto, JosÃ© Salvatore Leister PatanÃ©, Luiz Alcantara, Luiz Lehmann Coutinho, Maria Carolina Elias, MaurÃ­cio Lacerda Nogueira, Rafael dos Santos Bezerra, Raul Mach…	https://www.gisaid.org/	?	?	2021-05-30	?
hCoV19BrazilSPIB1016532021	betacoronavirus	EPI_ISL_2344731	?	2021-04-16	South America	Brazil	Sao Paulo		South America	Brazil	Sao Paulo	genome	29892	Human	unknown	unknown	?	P.1	GR	SECRETARIA DE SAUDE DE SAO PEDRO	Instituto Butantan / FZEA-USP-Pirassununga	Dimas Tadeu Covas, Antonio Jorge Martins, Claudia Renata dos Santos Barros, David Schlesinger, Debora Botequio Moretti, Elaine Cristina Marqueze, Elaine Vieira Santos, Evandra Strazza Rodrigues, Heidge Fukumasu, Jayme Augusto de Souza-Neto, JosÃ© Salvatore Leister PatanÃ©, Luiz Alcantara, Luiz Lehmann Coutinho, Maria Carolina Elias, MaurÃ­cio Lacerda Nogueira, Rafael dos Santos Bezerra, Raul Mach…	https://www.gisaid.org/	?	?	2021-05-30	?
hCoV19BrazilSPIB1016562021	betacoronavirus	EPI_ISL_2344734	?	2021-04-16	South America	Brazil	Sao Paulo		South America	Brazil	Sao Paulo	genome	29861	Human	unknown	unknown	?	P.1	GR	LABORATORIO MUNICIPAL DE PIRACICABA	Instituto Butantan / ESALQ-Piracicaba	Dimas Tadeu Covas, Antonio Jorge Martins, Claudia Renata dos Santos Barros, David Schlesinger, Debora Botequio Moretti, Elaine Cristina Marqueze, Elaine Vieira Santos, Evandra Strazza Rodrigues, Heidge Fukumasu, Jayme Augusto de Souza-Neto, JosÃ© Salvatore Leister PatanÃ©, Luiz Alcantara, Luiz Lehmann Coutinho, Maria Carolina Elias, MaurÃ­cio Lacerda Nogueira, Rafael dos Santos Bezerra, Raul Mach…	https://www.gisaid.org/	?	?	2021-05-30	?
hCoV19BrazilSPIB1016622021	betacoronavirus	EPI_ISL_2344740	?	2021-04-19	South America	Brazil	Sao Paulo		South America	Brazil	Sao Paulo	genome	29853	Human	unknown	unknown	?	P.1.14	GR	SAE CTA SERV ATEND ESPEC TESTAGEM E ACONSELHAMENTO	Instituto Butantan / ESALQ-Piracicaba	Dimas Tadeu Covas, Antonio Jorge Martins, Claudia Renata dos Santos Barros, David Schlesinger, Debora Botequio Moretti, Elaine Cristina Marqueze, Elaine Vieira Santos, Evandra Strazza Rodrigues, Heidge Fukumasu, Jayme Augusto de Souza-Neto, JosÃ© Salvatore Leister PatanÃ©, Luiz Alcantara, Luiz Lehmann Coutinho, Maria Carolina Elias, MaurÃ­cio Lacerda Nogueira, Rafael dos Santos Bezerra, Raul Mach…	https://www.gisaid.org/	?	?	2021-05-30	?
hCoV19BrazilSPIB1016632021	betacoronavirus	EPI_ISL_2344741	?	2021-04-19	South America	Brazil	Sao Paulo		South America	Brazil	Sao Paulo	genome	29882	Human	unknown	unknown	?	P.1.14	GR	SAE CTA SERV ATEND ESPEC TESTAGEM E ACONSELHAMENTO	Instituto Butantan / ESALQ-Piracicaba	Dimas Tadeu Covas, Antonio Jorge Martins, Claudia Renata dos Santos Barros, David Schlesinger, Debora Botequio Moretti, Elaine Cristina Marqueze, Elaine Vieira Santos, Evandra Strazza Rodrigues, Heidge Fukumasu, Jayme Augusto de Souza-Neto, JosÃ© Salvatore Leister PatanÃ©, Luiz Alcantara, Luiz Lehmann Coutinho, Maria Carolina Elias, MaurÃ­cio Lacerda Nogueira, Rafael dos Santos Bezerra, Raul Mach…	https://www.gisaid.org/	?	?	2021-05-30	?
hCoV19BrazilSPIB1016652021	betacoronavirus	EPI_ISL_2344743	?	2021-04-18	South America	Brazil	Sao Paulo		South America	Brazil	Sao Paulo	genome	29887	Human	unknown	unknown	?	P.1	GR	UBS II DE PIRAPOZINHO C SERVICO DE EACS E ESF	Instituto Butantan / ESALQ-Piracicaba	Dimas Tadeu Covas, Antonio Jorge Martins, Claudia Renata dos Santos Barros, David Schlesinger, Debora Botequio Moretti, Elaine Cristina Marqueze, Elaine Vieira Santos, Evandra Strazza Rodrigues, Heidge Fukumasu, Jayme Augusto de Souza-Neto, JosÃ© Salvatore Leister PatanÃ©, Luiz Alcantara, Luiz Lehmann Coutinho, Maria Carolina Elias, MaurÃ­cio Lacerda Nogueira, Rafael dos Santos Bezerra, Raul Mach…	https://www.gisaid.org/	?	?	2021-05-30	?
hCoV19BrazilSPIB1016702021	betacoronavirus	EPI_ISL_2344748	?	2021-04-18	South America	Brazil	Sao Paulo		South America	Brazil	Sao Paulo	genome	29867	Human	unknown	unknown	?	P.1	GR	SECRETARIA MUNICIPAL DE SAUDE	Instituto Butantan / ESALQ-Piracicaba	Dimas Tadeu Covas, Antonio Jorge Martins, Claudia Renata dos Santos Barros, David Schlesinger, Debora Botequio Moretti, Elaine Cristina Marqueze, Elaine Vieira Santos, Evandra Strazza Rodrigues, Heidge Fukumasu, Jayme Augusto de Souza-Neto, JosÃ© Salvatore Leister PatanÃ©, Luiz Alcantara, Luiz Lehmann Coutinho, Maria Carolina Elias, MaurÃ­cio Lacerda Nogueira, Rafael dos Santos Bezerra, Raul Mach…	https://www.gisaid.org/	?	?	2021-05-30	?
hCoV19BrazilSPIB1016752021	betacoronavirus	EPI_ISL_2344753	?	2021-04-19	South America	Brazil	Sao Paulo		South America	Brazil	Sao Paulo	genome	29896	Human	unknown	unknown	?	P.1.14	GR	UBS II DE PIRAPOZINHO C SERVICO DE EACS E ESF	Instituto Butantan / ESALQ-Piracicaba	Dimas Tadeu Covas, Antonio Jorge Martins, Claudia Renata dos Santos Barros, David Schlesinger, Debora Botequio Moretti, Elaine Cristina Marqueze, Elaine Vieira Santos, Evandra Strazza Rodrigues, Heidge Fukumasu, Jayme Augusto de Souza-Neto, JosÃ© Salvatore Leister PatanÃ©, Luiz Alcantara, Luiz Lehmann Coutinho, Maria Carolina Elias, MaurÃ­cio Lacerda Nogueira, Rafael dos Santos Bezerra, Raul Mach…	https://www.gisaid.org/	?	?	2021-05-30	?
hCoV19BrazilSPIB1016762021	betacoronavirus	EPI_ISL_2344754	?	2021-04-19	South America	Brazil	Sao Paulo		South America	Brazil	Sao Paulo	genome	29892	Human	unknown	unknown	?	P.1	GR	UPA 24 HORAS ANA JACINTA	Instituto Butantan / ESALQ-Piracicaba	Dimas Tadeu Covas, Antonio Jorge Martins, Claudia Renata dos Santos Barros, David Schlesinger, Debora Botequio Moretti, Elaine Cristina Marqueze, Elaine Vieira Santos, Evandra Strazza Rodrigues, Heidge Fukumasu, Jayme Augusto de Souza-Neto, JosÃ© Salvatore Leister PatanÃ©, Luiz Alcantara, Luiz Lehmann Coutinho, Maria Carolina Elias, MaurÃ­cio Lacerda Nogueira, Rafael dos Santos Bezerra, Raul Mach…	https://www.gisaid.org/	?	?	2021-05-30	?
hCoV19BrazilSPIB1016812021	betacoronavirus	EPI_ISL_2344758	?	2021-04-19	South America	Brazil	Sao Paulo		South America	Brazil	Sao Paulo	genome	29898	Human	unknown	unknown	?	P.1	GR	UPA 24 HORAS DR ALOISIO MUNIZ DE ANDRADE	Instituto Butantan / ESALQ-Piracicaba	Dimas Tadeu Covas, Antonio Jorge Martins, Claudia Renata dos Santos Barros, David Schlesinger, Debora Botequio Moretti, Elaine Cristina Marqueze, Elaine Vieira Santos, Evandra Strazza Rodrigues, Heidge Fukumasu, Jayme Augusto de Souza-Neto, JosÃ© Salvatore Leister PatanÃ©, Luiz Alcantara, Luiz Lehmann Coutinho, Maria Carolina Elias, MaurÃ­cio Lacerda Nogueira, Rafael dos Santos Bezerra, Raul Mach…	https://www.gisaid.org/	?	?	2021-05-30	?
hCoV19BrazilSPIB1016842021	betacoronavirus	EPI_ISL_2344761	?	2021-04-19	South America	Brazil	Sao Paulo		South America	Brazil	Sao Paulo	genome	29880	Human	unknown	unknown	?	P.1.14	GR	UBS II DE PIRAPOZINHO C SERVICO DE EACS E ESF	Instituto Butantan / ESALQ-Piracicaba	Dimas Tadeu Covas, Antonio Jorge Martins, Claudia Renata dos Santos Barros, David Schlesinger, Debora Botequio Moretti, Elaine Cristina Marqueze, Elaine Vieira Santos, Evandra Strazza Rodrigues, Heidge Fukumasu, Jayme Augusto de Souza-Neto, JosÃ© Salvatore Leister PatanÃ©, Luiz Alcantara, Luiz Lehmann Coutinho, Maria Carolina Elias, MaurÃ­cio Lacerda Nogueira, Rafael dos Santos Bezerra, Raul Mach…	https://www.gisaid.org/	?	?	2021-05-30	?
hCoV19BrazilSPIB1016862021	betacoronavirus	EPI_ISL_2344763	?	2021-04-19	South America	Brazil	Sao Paulo		South America	Brazil	Sao Paulo	genome	29850	Human	unknown	unknown	?	P.1	GR	USF II ALADIA ARAN RODRIGUES	Instituto Butantan / ESALQ-Piracicaba	Dimas Tadeu Covas, Antonio Jorge Martins, Claudia Renata dos Santos Barros, David Schlesinger, Debora Botequio Moretti, Elaine Cristina Marqueze, Elaine Vieira Santos, Evandra Strazza Rodrigues, Heidge Fukumasu, Jayme Augusto de Souza-Neto, JosÃ© Salvatore Leister PatanÃ©, Luiz Alcantara, Luiz Lehmann Coutinho, Maria Carolina Elias, MaurÃ­cio Lacerda Nogueira, Rafael dos Santos Bezerra, Raul Mach…	https://www.gisaid.org/	?	?	2021-05-30	?
hCoV19BrazilSPIB1016902021	betacoronavirus	EPI_ISL_2344766	?	2021-04-19	South America	Brazil	Sao Paulo		South America	Brazil	Sao Paulo	genome	29898	Human	unknown	unknown	?	P.1	GR	UPA 24 HORAS DR ALOISIO MUNIZ DE ANDRADE	Instituto Butantan / ESALQ-Piracicaba	Dimas Tadeu Covas, Antonio Jorge Martins, Claudia Renata dos Santos Barros, David Schlesinger, Debora Botequio Moretti, Elaine Cristina Marqueze, Elaine Vieira Santos, Evandra Strazza Rodrigues, Heidge Fukumasu, Jayme Augusto de Souza-Neto, JosÃ© Salvatore Leister PatanÃ©, Luiz Alcantara, Luiz Lehmann Coutinho, Maria Carolina Elias, MaurÃ­cio Lacerda Nogueira, Rafael dos Santos Bezerra, Raul Mach…	https://www.gisaid.org/	?	?	2021-05-30	?
hCoV19BrazilSPIB1017022021	betacoronavirus	EPI_ISL_2344775	?	2021-04-19	South America	Brazil	Sao Paulo		South America	Brazil	Sao Paulo	genome	29873	Human	unknown	unknown	?	P.4	GR	CENTRO DE SAUDE ESF IV ZONA RURAL DOMINGOS DE S SJRIOPARDO	Instituto Butantan / ESALQ-Piracicaba	Dimas Tadeu Covas, Antonio Jorge Martins, Claudia Renata dos Santos Barros, David Schlesinger, Debora Botequio Moretti, Elaine Cristina Marqueze, Elaine Vieira Santos, Evandra Strazza Rodrigues, Heidge Fukumasu, Jayme Augusto de Souza-Neto, JosÃ© Salvatore Leister PatanÃ©, Luiz Alcantara, Luiz Lehmann Coutinho, Maria Carolina Elias, MaurÃ­cio Lacerda Nogueira, Rafael dos Santos Bezerra, Raul Mach…	https://www.gisaid.org/	?	?	2021-05-30	?
hCoV19BrazilSPIB1017142021	betacoronavirus	EPI_ISL_2344787	?	2021-04-19	South America	Brazil	Sao Paulo		South America	Brazil	Sao Paulo	genome	29870	Human	unknown	unknown	?	P.1	GR	CENTRO DE SAUDE DE LUTECIA	Instituto Butantan / ESALQ-Piracicaba	Dimas Tadeu Covas, Antonio Jorge Martins, Claudia Renata dos Santos Barros, David Schlesinger, Debora Botequio Moretti, Elaine Cristina Marqueze, Elaine Vieira Santos, Evandra Strazza Rodrigues, Heidge Fukumasu, Jayme Augusto de Souza-Neto, JosÃ© Salvatore Leister PatanÃ©, Luiz Alcantara, Luiz Lehmann Coutinho, Maria Carolina Elias, MaurÃ­cio Lacerda Nogueira, Rafael dos Santos Bezerra, Raul Mach…	https://www.gisaid.org/	?	?	2021-05-30	?
hCoV19BrazilSPIB1017182021	betacoronavirus	EPI_ISL_2344791	?	2021-04-19	South America	Brazil	Sao Paulo		South America	Brazil	Sao Paulo	genome	29867	Human	unknown	unknown	?	P.1	GR	CENTRO DE SAUDE DE SPEDRO DO TURVO	Instituto Butantan / ESALQ-Piracicaba	Dimas Tadeu Covas, Antonio Jorge Martins, Claudia Renata dos Santos Barros, David Schlesinger, Debora Botequio Moretti, Elaine Cristina Marqueze, Elaine Vieira Santos, Evandra Strazza Rodrigues, Heidge Fukumasu, Jayme Augusto de Souza-Neto, JosÃ© Salvatore Leister PatanÃ©, Luiz Alcantara, Luiz Lehmann Coutinho, Maria Carolina Elias, MaurÃ­cio Lacerda Nogueira, Rafael dos Santos Bezerra, Raul Mach…	https://www.gisaid.org/	?	?	2021-05-30	?
hCoV19BrazilSPIB1017212021	betacoronavirus	EPI_ISL_2344794	?	2021-04-18	South America	Brazil	Sao Paulo		South America	Brazil	Sao Paulo	genome	29851	Human	unknown	unknown	?	B.1.1.7	GRY	LABORATORIO DE FRANCA	Instituto Butantan / ESALQ-Piracicaba	Dimas Tadeu Covas, Antonio Jorge Martins, Claudia Renata dos Santos Barros, David Schlesinger, Debora Botequio Moretti, Elaine Cristina Marqueze, Elaine Vieira Santos, Evandra Strazza Rodrigues, Heidge Fukumasu, Jayme Augusto de Souza-Neto, JosÃ© Salvatore Leister PatanÃ©, Luiz Alcantara, Luiz Lehmann Coutinho, Maria Carolina Elias, MaurÃ­cio Lacerda Nogueira, Rafael dos Santos Bezerra, Raul Mach…	https://www.gisaid.org/	?	?	2021-05-30	?
hCoV19BrazilSPIB1017222021	betacoronavirus	EPI_ISL_2344795	?	2021-04-18	South America	Brazil	Sao Paulo		South America	Brazil	Sao Paulo	genome	29844	Human	unknown	unknown	?	P.1	GR	LABORATORIO DE FRANCA	Instituto Butantan / ESALQ-Piracicaba	Dimas Tadeu Covas, Antonio Jorge Martins, Claudia Renata dos Santos Barros, David Schlesinger, Debora Botequio Moretti, Elaine Cristina Marqueze, Elaine Vieira Santos, Evandra Strazza Rodrigues, Heidge Fukumasu, Jayme Augusto de Souza-Neto, JosÃ© Salvatore Leister PatanÃ©, Luiz Alcantara, Luiz Lehmann Coutinho, Maria Carolina Elias, MaurÃ­cio Lacerda Nogueira, Rafael dos Santos Bezerra, Raul Mach…	https://www.gisaid.org/	?	?	2021-05-30	?
hCoV19BrazilSPIB1017262021	betacoronavirus	EPI_ISL_2344799	?	2021-04-19	South America	Brazil	Sao Paulo		South America	Brazil	Sao Paulo	genome	29881	Human	unknown	unknown	?	B.1.1.7	GRY	CENTRO DE SAUDE DR NELSON DA CUNHA BASTOS	Instituto Butantan / ESALQ-Piracicaba	Dimas Tadeu Covas, Antonio Jorge Martins, Claudia Renata dos Santos Barros, David Schlesinger, Debora Botequio Moretti, Elaine Cristina Marqueze, Elaine Vieira Santos, Evandra Strazza Rodrigues, Heidge Fukumasu, Jayme Augusto de Souza-Neto, JosÃ© Salvatore Leister PatanÃ©, Luiz Alcantara, Luiz Lehmann Coutinho, Maria Carolina Elias, MaurÃ­cio Lacerda Nogueira, Rafael dos Santos Bezerra, Raul Mach…	https://www.gisaid.org/	?	?	2021-05-30	?
hCoV19BrazilSPIB1017282021	betacoronavirus	EPI_ISL_2344801	?	2021-04-19	South America	Brazil	Sao Paulo		South America	Brazil	Sao Paulo	genome	29874	Human	unknown	unknown	?	P.1	GR	LABORATORIO MUNICIPAL DE PIRACICABA	Instituto Butantan / ESALQ-Piracicaba	Dimas Tadeu Covas, Antonio Jorge Martins, Claudia Renata dos Santos Barros, David Schlesinger, Debora Botequio Moretti, Elaine Cristina Marqueze, Elaine Vieira Santos, Evandra Strazza Rodrigues, Heidge Fukumasu, Jayme Augusto de Souza-Neto, JosÃ© Salvatore Leister PatanÃ©, Luiz Alcantara, Luiz Lehmann Coutinho, Maria Carolina Elias, MaurÃ­cio Lacerda Nogueira, Rafael dos Santos Bezerra, Raul Mach…	https://www.gisaid.org/	?	?	2021-05-30	?
hCoV19BrazilSPIB1017332021	betacoronavirus	EPI_ISL_2344806	?	2021-04-20	South America	Brazil	Sao Paulo		South America	Brazil	Sao Paulo	genome	29899	Human	unknown	unknown	?	P.2	GR	SAE CTA SERV ATEND ESPEC TESTAGEM E ACONSELHAMENTO	Instituto Butantan / ESALQ-Piracicaba	Dimas Tadeu Covas, Antonio Jorge Martins, Claudia Renata dos Santos Barros, David Schlesinger, Debora Botequio Moretti, Elaine Cristina Marqueze, Elaine Vieira Santos, Evandra Strazza Rodrigues, Heidge Fukumasu, Jayme Augusto de Souza-Neto, JosÃ© Salvatore Leister PatanÃ©, Luiz Alcantara, Luiz Lehmann Coutinho, Maria Carolina Elias, MaurÃ­cio Lacerda Nogueira, Rafael dos Santos Bezerra, Raul Mach…	https://www.gisaid.org/	?	?	2021-05-30	?
hCoV19BrazilSPIB1017342021	betacoronavirus	EPI_ISL_2344807	?	2021-04-19	South America	Brazil	Sao Paulo		South America	Brazil	Sao Paulo	genome	29871	Human	unknown	unknown	?	P.1.14	GR	AMBULATORIO DE ESPECIALIDADE V E MOGI MIRIM	Instituto Butantan / ESALQ-Piracicaba	Dimas Tadeu Covas, Antonio Jorge Martins, Claudia Renata dos Santos Barros, David Schlesinger, Debora Botequio Moretti, Elaine Cristina Marqueze, Elaine Vieira Santos, Evandra Strazza Rodrigues, Heidge Fukumasu, Jayme Augusto de Souza-Neto, JosÃ© Salvatore Leister PatanÃ©, Luiz Alcantara, Luiz Lehmann Coutinho, Maria Carolina Elias, MaurÃ­cio Lacerda Nogueira, Rafael dos Santos Bezerra, Raul Mach…	https://www.gisaid.org/	?	?	2021-05-30	?
hCoV19BrazilSPIB1017432021	betacoronavirus	EPI_ISL_2344815	?	2021-04-20	South America	Brazil	Sao Paulo		South America	Brazil	Sao Paulo	genome	29876	Human	unknown	unknown	?	P.1	GR	SAE CTA SERV ATEND ESPEC TESTAGEM E ACONSELHAMENTO	Instituto Butantan / ESALQ-Piracicaba	Dimas Tadeu Covas, Antonio Jorge Martins, Claudia Renata dos Santos Barros, David Schlesinger, Debora Botequio Moretti, Elaine Cristina Marqueze, Elaine Vieira Santos, Evandra Strazza Rodrigues, Heidge Fukumasu, Jayme Augusto de Souza-Neto, JosÃ© Salvatore Leister PatanÃ©, Luiz Alcantara, Luiz Lehmann Coutinho, Maria Carolina Elias, MaurÃ­cio Lacerda Nogueira, Rafael dos Santos Bezerra, Raul Mach…	https://www.gisaid.org/	?	?	2021-05-30	?
hCoV19BrazilSPIB1017442021	betacoronavirus	EPI_ISL_2344816	?	2021-04-20	South America	Brazil	Sao Paulo		South America	Brazil	Sao Paulo	genome	29893	Human	unknown	unknown	?	P.1	GR	SAE CTA SERV ATEND ESPEC TESTAGEM E ACONSELHAMENTO	Instituto Butantan / ESALQ-Piracicaba	Dimas Tadeu Covas, Antonio Jorge Martins, Claudia Renata dos Santos Barros, David Schlesinger, Debora Botequio Moretti, Elaine Cristina Marqueze, Elaine Vieira Santos, Evandra Strazza Rodrigues, Heidge Fukumasu, Jayme Augusto de Souza-Neto, JosÃ© Salvatore Leister PatanÃ©, Luiz Alcantara, Luiz Lehmann Coutinho, Maria Carolina Elias, MaurÃ­cio Lacerda Nogueira, Rafael dos Santos Bezerra, Raul Mach…	https://www.gisaid.org/	?	?	2021-05-30	?
hCoV19BrazilSPIB1017472021	betacoronavirus	EPI_ISL_2344819	?	2021-04-20	South America	Brazil	Sao Paulo		South America	Brazil	Sao Paulo	genome	29868	Human	unknown	unknown	?	P.1	GR	SAE CTA SERV ATEND ESPEC TESTAGEM E ACONSELHAMENTO	Instituto Butantan / ESALQ-Piracicaba	Dimas Tadeu Covas, Antonio Jorge Martins, Claudia Renata dos Santos Barros, David Schlesinger, Debora Botequio Moretti, Elaine Cristina Marqueze, Elaine Vieira Santos, Evandra Strazza Rodrigues, Heidge Fukumasu, Jayme Augusto de Souza-Neto, JosÃ© Salvatore Leister PatanÃ©, Luiz Alcantara, Luiz Lehmann Coutinho, Maria Carolina Elias, MaurÃ­cio Lacerda Nogueira, Rafael dos Santos Bezerra, Raul Mach…	https://www.gisaid.org/	?	?	2021-05-30	?
hCoV19BrazilSPIB1017492021	betacoronavirus	EPI_ISL_2344821	?	2021-04-20	South America	Brazil	Sao Paulo		South America	Brazil	Sao Paulo	genome	29882	Human	unknown	unknown	?	B.1.1.7	GRY	CS DE CATIGUA	Instituto Butantan / ESALQ-Piracicaba	Dimas Tadeu Covas, Antonio Jorge Martins, Claudia Renata dos Santos Barros, David Schlesinger, Debora Botequio Moretti, Elaine Cristina Marqueze, Elaine Vieira Santos, Evandra Strazza Rodrigues, Heidge Fukumasu, Jayme Augusto de Souza-Neto, JosÃ© Salvatore Leister PatanÃ©, Luiz Alcantara, Luiz Lehmann Coutinho, Maria Carolina Elias, MaurÃ­cio Lacerda Nogueira, Rafael dos Santos Bezerra, Raul Mach…	https://www.gisaid.org/	?	?	2021-05-30	?
hCoV19BrazilSPIB1017692021	betacoronavirus	EPI_ISL_2344838	?	2021-04-20	South America	Brazil	Sao Paulo		South America	Brazil	Sao Paulo	genome	29856	Human	unknown	unknown	?	P.1	GR	LABORATORIO MUNICIPAL DE PIRACICABA	Instituto Butantan / ESALQ-Piracicaba	Dimas Tadeu Covas, Antonio Jorge Martins, Claudia Renata dos Santos Barros, David Schlesinger, Debora Botequio Moretti, Elaine Cristina Marqueze, Elaine Vieira Santos, Evandra Strazza Rodrigues, Heidge Fukumasu, Jayme Augusto de Souza-Neto, JosÃ© Salvatore Leister PatanÃ©, Luiz Alcantara, Luiz Lehmann Coutinho, Maria Carolina Elias, MaurÃ­cio Lacerda Nogueira, Rafael dos Santos Bezerra, Raul Mach…	https://www.gisaid.org/	?	?	2021-05-30	?
hCoV19BrazilSPIB1017802021	betacoronavirus	EPI_ISL_2344848	?	2021-04-20	South America	Brazil	Sao Paulo		South America	Brazil	Sao Paulo	genome	29867	Human	unknown	unknown	?	P.1	GR	HOSPITAL DE MISERICORDIA ALTINOPOLIS	Instituto Butantan / ESALQ-Piracicaba	Dimas Tadeu Covas, Antonio Jorge Martins, Claudia Renata dos Santos Barros, David Schlesinger, Debora Botequio Moretti, Elaine Cristina Marqueze, Elaine Vieira Santos, Evandra Strazza Rodrigues, Heidge Fukumasu, Jayme Augusto de Souza-Neto, JosÃ© Salvatore Leister PatanÃ©, Luiz Alcantara, Luiz Lehmann Coutinho, Maria Carolina Elias, MaurÃ­cio Lacerda Nogueira, Rafael dos Santos Bezerra, Raul Mach…	https://www.gisaid.org/	?	?	2021-05-30	?
hCoV19BrazilSPIB1017812021	betacoronavirus	EPI_ISL_2344849	?	2021-04-20	South America	Brazil	Sao Paulo		South America	Brazil	Sao Paulo	genome	29895	Human	unknown	unknown	?	P.1	GR	HOSPITAL DE MISERICORDIA ALTINOPOLIS	Instituto Butantan / ESALQ-Piracicaba	Dimas Tadeu Covas, Antonio Jorge Martins, Claudia Renata dos Santos Barros, David Schlesinger, Debora Botequio Moretti, Elaine Cristina Marqueze, Elaine Vieira Santos, Evandra Strazza Rodrigues, Heidge Fukumasu, Jayme Augusto de Souza-Neto, JosÃ© Salvatore Leister PatanÃ©, Luiz Alcantara, Luiz Lehmann Coutinho, Maria Carolina Elias, MaurÃ­cio Lacerda Nogueira, Rafael dos Santos Bezerra, Raul Mach…	https://www.gisaid.org/	?	?	2021-05-30	?
hCoV19BrazilSPIB1017862021	betacoronavirus	EPI_ISL_2344854	?	2021-04-21	South America	Brazil	Sao Paulo		South America	Brazil	Sao Paulo	genome	29868	Human	unknown	unknown	?	P.1	GR	CS DE SANTA ALBERTINA	Instituto Butantan / ESALQ-Piracicaba	Dimas Tadeu Covas, Antonio Jorge Martins, Claudia Renata dos Santos Barros, David Schlesinger, Debora Botequio Moretti, Elaine Cristina Marqueze, Elaine Vieira Santos, Evandra Strazza Rodrigues, Heidge Fukumasu, Jayme Augusto de Souza-Neto, JosÃ© Salvatore Leister PatanÃ©, Luiz Alcantara, Luiz Lehmann Coutinho, Maria Carolina Elias, MaurÃ­cio Lacerda Nogueira, Rafael dos Santos Bezerra, Raul Mach…	https://www.gisaid.org/	?	?	2021-05-30	?
hCoV19BrazilSPIB1017972021	betacoronavirus	EPI_ISL_2344864	?	2021-04-22	South America	Brazil	Sao Paulo		South America	Brazil	Sao Paulo	genome	29818	Human	unknown	unknown	?	P.1	GR	LABORATORIO MUNICIPAL DE PIRACICABA	Instituto Butantan / ESALQ-Piracicaba	Dimas Tadeu Covas, Antonio Jorge Martins, Claudia Renata dos Santos Barros, David Schlesinger, Debora Botequio Moretti, Elaine Cristina Marqueze, Elaine Vieira Santos, Evandra Strazza Rodrigues, Heidge Fukumasu, Jayme Augusto de Souza-Neto, JosÃ© Salvatore Leister PatanÃ©, Luiz Alcantara, Luiz Lehmann Coutinho, Maria Carolina Elias, MaurÃ­cio Lacerda Nogueira, Rafael dos Santos Bezerra, Raul Mach…	https://www.gisaid.org/	?	?	2021-05-30	?
hCoV19BrazilSPIB1018112021	betacoronavirus	EPI_ISL_2344871	?	2021-04-22	South America	Brazil	Sao Paulo		South America	Brazil	Sao Paulo	genome	29843	Human	unknown	unknown	?	P.1	GR	CS DE COSMORAMA	Instituto Butantan / ESALQ-Piracicaba	Dimas Tadeu Covas, Antonio Jorge Martins, Claudia Renata dos Santos Barros, David Schlesinger, Debora Botequio Moretti, Elaine Cristina Marqueze, Elaine Vieira Santos, Evandra Strazza Rodrigues, Heidge Fukumasu, Jayme Augusto de Souza-Neto, JosÃ© Salvatore Leister PatanÃ©, Luiz Alcantara, Luiz Lehmann Coutinho, Maria Carolina Elias, MaurÃ­cio Lacerda Nogueira, Rafael dos Santos Bezerra, Raul Mach…	https://www.gisaid.org/	?	?	2021-05-30	?
hCoV19BrazilSPIB1018142021	betacoronavirus	EPI_ISL_2344874	?	2021-04-22	South America	Brazil	Sao Paulo		South America	Brazil	Sao Paulo	genome	29898	Human	unknown	unknown	?	P.1	GR	CS DE COSMORAMA	Instituto Butantan / ESALQ-Piracicaba	Dimas Tadeu Covas, Antonio Jorge Martins, Claudia Renata dos Santos Barros, David Schlesinger, Debora Botequio Moretti, Elaine Cristina Marqueze, Elaine Vieira Santos, Evandra Strazza Rodrigues, Heidge Fukumasu, Jayme Augusto de Souza-Neto, JosÃ© Salvatore Leister PatanÃ©, Luiz Alcantara, Luiz Lehmann Coutinho, Maria Carolina Elias, MaurÃ­cio Lacerda Nogueira, Rafael dos Santos Bezerra, Raul Mach…	https://www.gisaid.org/	?	?	2021-05-30	?
hCoV19BrazilSPIB1018182021	betacoronavirus	EPI_ISL_2344878	?	2021-04-21	South America	Brazil	Sao Paulo		South America	Brazil	Sao Paulo	genome	29814	Human	unknown	unknown	?	P.1	GR	SANTA CASA DE JOSE BONIFACIO	Instituto Butantan / ESALQ-Piracicaba	Dimas Tadeu Covas, Antonio Jorge Martins, Claudia Renata dos Santos Barros, David Schlesinger, Debora Botequio Moretti, Elaine Cristina Marqueze, Elaine Vieira Santos, Evandra Strazza Rodrigues, Heidge Fukumasu, Jayme Augusto de Souza-Neto, JosÃ© Salvatore Leister PatanÃ©, Luiz Alcantara, Luiz Lehmann Coutinho, Maria Carolina Elias, MaurÃ­cio Lacerda Nogueira, Rafael dos Santos Bezerra, Raul Mach…	https://www.gisaid.org/	?	?	2021-05-30	?
hCoV19BrazilSPIB1018232021	betacoronavirus	EPI_ISL_2344883	?	2021-04-21	South America	Brazil	Sao Paulo		South America	Brazil	Sao Paulo	genome	29868	Human	unknown	unknown	?	P.1	GR	SANTA CASA DE JOSE BONIFACIO	Instituto Butantan / ESALQ-Piracicaba	Dimas Tadeu Covas, Antonio Jorge Martins, Claudia Renata dos Santos Barros, David Schlesinger, Debora Botequio Moretti, Elaine Cristina Marqueze, Elaine Vieira Santos, Evandra Strazza Rodrigues, Heidge Fukumasu, Jayme Augusto de Souza-Neto, JosÃ© Salvatore Leister PatanÃ©, Luiz Alcantara, Luiz Lehmann Coutinho, Maria Carolina Elias, MaurÃ­cio Lacerda Nogueira, Rafael dos Santos Bezerra, Raul Mach…	https://www.gisaid.org/	?	?	2021-05-30	?
hCoV19BrazilSPIB1018412021	betacoronavirus	EPI_ISL_2344901	?	2021-04-22	South America	Brazil	Sao Paulo		South America	Brazil	Sao Paulo	genome	29881	Human	unknown	unknown	?	P.1.14	GR	HOSPITAL E PRONTO SOCORRO PORTINARI	Instituto Butantan	Dimas Tadeu Covas, Antonio Jorge Martins, Claudia Renata dos Santos Barros, David Schlesinger, Debora Botequio Moretti, Elaine Cristina Marqueze, Elaine Vieira Santos, Evandra Strazza Rodrigues, Heidge Fukumasu, Jayme Augusto de Souza-Neto, JosÃ© Salvatore Leister PatanÃ©, Luiz Alcantara, Luiz Lehmann Coutinho, Maria Carolina Elias, MaurÃ­cio Lacerda Nogueira, Rafael dos Santos Bezerra, Raul Mach…	https://www.gisaid.org/	?	?	2021-05-30	?
hCoV19BrazilSPIB1018502021	betacoronavirus	EPI_ISL_2344906	?	2021-04-22	South America	Brazil	Sao Paulo		South America	Brazil	Sao Paulo	genome	29855	Human	unknown	unknown	?	P.1	GR	CSA COMPLEXO DE SAUDE ANHANGUERA TUCURUVI	Instituto Butantan	Dimas Tadeu Covas, Antonio Jorge Martins, Claudia Renata dos Santos Barros, David Schlesinger, Debora Botequio Moretti, Elaine Cristina Marqueze, Elaine Vieira Santos, Evandra Strazza Rodrigues, Heidge Fukumasu, Jayme Augusto de Souza-Neto, JosÃ© Salvatore Leister PatanÃ©, Luiz Alcantara, Luiz Lehmann Coutinho, Maria Carolina Elias, MaurÃ­cio Lacerda Nogueira, Rafael dos Santos Bezerra, Raul Mach…	https://www.gisaid.org/	?	?	2021-05-30	?
hCoV19BrazilSPIB1018522021	betacoronavirus	EPI_ISL_2344908	?	2021-04-22	South America	Brazil	Sao Paulo		South America	Brazil	Sao Paulo	genome	29867	Human	unknown	unknown	?	P.1.14	GR	CENTRO DE SAUDE TEREZINHA DE MORAES ARSILLA	Instituto Butantan / ESALQ-Piracicaba	Dimas Tadeu Covas, Antonio Jorge Martins, Claudia Renata dos Santos Barros, David Schlesinger, Debora Botequio Moretti, Elaine Cristina Marqueze, Elaine Vieira Santos, Evandra Strazza Rodrigues, Heidge Fukumasu, Jayme Augusto de Souza-Neto, JosÃ© Salvatore Leister PatanÃ©, Luiz Alcantara, Luiz Lehmann Coutinho, Maria Carolina Elias, MaurÃ­cio Lacerda Nogueira, Rafael dos Santos Bezerra, Raul Mach…	https://www.gisaid.org/	?	?	2021-05-30	?
hCoV19BrazilSPIB1018552021	betacoronavirus	EPI_ISL_2344911	?	2021-04-22	South America	Brazil	Sao Paulo		South America	Brazil	Sao Paulo	genome	29852	Human	unknown	unknown	?	P.1	GR	HOSPITAL E PRONTO SOCORRO PORTINARI	Instituto Butantan	Dimas Tadeu Covas, Antonio Jorge Martins, Claudia Renata dos Santos Barros, David Schlesinger, Debora Botequio Moretti, Elaine Cristina Marqueze, Elaine Vieira Santos, Evandra Strazza Rodrigues, Heidge Fukumasu, Jayme Augusto de Souza-Neto, JosÃ© Salvatore Leister PatanÃ©, Luiz Alcantara, Luiz Lehmann Coutinho, Maria Carolina Elias, MaurÃ­cio Lacerda Nogueira, Rafael dos Santos Bezerra, Raul Mach…	https://www.gisaid.org/	?	?	2021-05-30	?
hCoV19BrazilSPIB1018592021	betacoronavirus	EPI_ISL_2344915	?	2021-04-22	South America	Brazil	Sao Paulo		South America	Brazil	Sao Paulo	genome	29898	Human	unknown	unknown	?	P.1.2	GR	LABORATORIO MUNICIPAL DE PIRACICABA	Instituto Butantan / ESALQ-Piracicaba	Dimas Tadeu Covas, Antonio Jorge Martins, Claudia Renata dos Santos Barros, David Schlesinger, Debora Botequio Moretti, Elaine Cristina Marqueze, Elaine Vieira Santos, Evandra Strazza Rodrigues, Heidge Fukumasu, Jayme Augusto de Souza-Neto, JosÃ© Salvatore Leister PatanÃ©, Luiz Alcantara, Luiz Lehmann Coutinho, Maria Carolina Elias, MaurÃ­cio Lacerda Nogueira, Rafael dos Santos Bezerra, Raul Mach…	https://www.gisaid.org/	?	?	2021-05-30	?
hCoV19BrazilSPIB1018702021	betacoronavirus	EPI_ISL_2344925	?	2021-04-22	South America	Brazil	Sao Paulo		South America	Brazil	Sao Paulo	genome	29881	Human	unknown	unknown	?	P.1.14	GR	CSA COMPLEXO DE SAUDE ANHANGUERA VILA JAGUARA	Instituto Butantan	Dimas Tadeu Covas, Antonio Jorge Martins, Claudia Renata dos Santos Barros, David Schlesinger, Debora Botequio Moretti, Elaine Cristina Marqueze, Elaine Vieira Santos, Evandra Strazza Rodrigues, Heidge Fukumasu, Jayme Augusto de Souza-Neto, JosÃ© Salvatore Leister PatanÃ©, Luiz Alcantara, Luiz Lehmann Coutinho, Maria Carolina Elias, MaurÃ­cio Lacerda Nogueira, Rafael dos Santos Bezerra, Raul Mach…	https://www.gisaid.org/	?	?	2021-05-30	?
hCoV19BrazilSPIB1018732021	betacoronavirus	EPI_ISL_2344928	?	2021-04-21	South America	Brazil	Sao Paulo		South America	Brazil	Sao Paulo	genome	29815	Human	unknown	unknown	?	P.1	GR	SECRETARIA MUNICIPAL DE SAUDE SOROCABA	Instituto Butantan / ESALQ-Piracicaba	Dimas Tadeu Covas, Antonio Jorge Martins, Claudia Renata dos Santos Barros, David Schlesinger, Debora Botequio Moretti, Elaine Cristina Marqueze, Elaine Vieira Santos, Evandra Strazza Rodrigues, Heidge Fukumasu, Jayme Augusto de Souza-Neto, JosÃ© Salvatore Leister PatanÃ©, Luiz Alcantara, Luiz Lehmann Coutinho, Maria Carolina Elias, MaurÃ­cio Lacerda Nogueira, Rafael dos Santos Bezerra, Raul Mach…	https://www.gisaid.org/	?	?	2021-05-30	?
hCoV19BrazilSPIB1018832021	betacoronavirus	EPI_ISL_2344937	?	2021-04-22	South America	Brazil	Sao Paulo		South America	Brazil	Sao Paulo	genome	29868	Human	unknown	unknown	?	P.1	GR	SECRETARIA MUNICIPAL DE SAUDE SOROCABA	Instituto Butantan / ESALQ-Piracicaba	Dimas Tadeu Covas, Antonio Jorge Martins, Claudia Renata dos Santos Barros, David Schlesinger, Debora Botequio Moretti, Elaine Cristina Marqueze, Elaine Vieira Santos, Evandra Strazza Rodrigues, Heidge Fukumasu, Jayme Augusto de Souza-Neto, JosÃ© Salvatore Leister PatanÃ©, Luiz Alcantara, Luiz Lehmann Coutinho, Maria Carolina Elias, MaurÃ­cio Lacerda Nogueira, Rafael dos Santos Bezerra, Raul Mach…	https://www.gisaid.org/	?	?	2021-05-30	?
hCoV19BrazilSPIB1018882021	betacoronavirus	EPI_ISL_2344942	?	2021-04-22	South America	Brazil	Sao Paulo		South America	Brazil	Sao Paulo	genome	29828	Human	unknown	unknown	?	P.1.14	GR	HOSPITAL E PRONTO SOCORRO PORTINARI	Instituto Butantan	Dimas Tadeu Covas, Antonio Jorge Martins, Claudia Renata dos Santos Barros, David Schlesinger, Debora Botequio Moretti, Elaine Cristina Marqueze, Elaine Vieira Santos, Evandra Strazza Rodrigues, Heidge Fukumasu, Jayme Augusto de Souza-Neto, JosÃ© Salvatore Leister PatanÃ©, Luiz Alcantara, Luiz Lehmann Coutinho, Maria Carolina Elias, MaurÃ­cio Lacerda Nogueira, Rafael dos Santos Bezerra, Raul Mach…	https://www.gisaid.org/	?	?	2021-05-30	?
hCoV19BrazilSPIB1018892021	betacoronavirus	EPI_ISL_2344943	?	2021-04-22	South America	Brazil	Sao Paulo		South America	Brazil	Sao Paulo	genome	29835	Human	unknown	unknown	?	P.1.14	GR	CSA COMPLEXO DE SAUDE ANHANGUERA VILA JAGUARA	Instituto Butantan	Dimas Tadeu Covas, Antonio Jorge Martins, Claudia Renata dos Santos Barros, David Schlesinger, Debora Botequio Moretti, Elaine Cristina Marqueze, Elaine Vieira Santos, Evandra Strazza Rodrigues, Heidge Fukumasu, Jayme Augusto de Souza-Neto, JosÃ© Salvatore Leister PatanÃ©, Luiz Alcantara, Luiz Lehmann Coutinho, Maria Carolina Elias, MaurÃ­cio Lacerda Nogueira, Rafael dos Santos Bezerra, Raul Mach…	https://www.gisaid.org/	?	?	2021-05-30	?
hCoV19BrazilSPIB1018912021	betacoronavirus	EPI_ISL_2344945	?	2021-04-22	South America	Brazil	Sao Paulo		South America	Brazil	Sao Paulo	genome	29895	Human	unknown	unknown	?	P.1	GR	HOSPITAL E PRONTO SOCORRO PORTINARI	Instituto Butantan	Dimas Tadeu Covas, Antonio Jorge Martins, Claudia Renata dos Santos Barros, David Schlesinger, Debora Botequio Moretti, Elaine Cristina Marqueze, Elaine Vieira Santos, Evandra Strazza Rodrigues, Heidge Fukumasu, Jayme Augusto de Souza-Neto, JosÃ© Salvatore Leister PatanÃ©, Luiz Alcantara, Luiz Lehmann Coutinho, Maria Carolina Elias, MaurÃ­cio Lacerda Nogueira, Rafael dos Santos Bezerra, Raul Mach…	https://www.gisaid.org/	?	?	2021-05-30	?
hCoV19BrazilSPIB1018982021	betacoronavirus	EPI_ISL_2344952	?	2021-04-23	South America	Brazil	Sao Paulo		South America	Brazil	Sao Paulo	genome	29883	Human	unknown	unknown	?	P.1.14	GR	UMS PIRAPORA DO BOM JESUS	Instituto Butantan	Dimas Tadeu Covas, Antonio Jorge Martins, Claudia Renata dos Santos Barros, David Schlesinger, Debora Botequio Moretti, Elaine Cristina Marqueze, Elaine Vieira Santos, Evandra Strazza Rodrigues, Heidge Fukumasu, Jayme Augusto de Souza-Neto, JosÃ© Salvatore Leister PatanÃ©, Luiz Alcantara, Luiz Lehmann Coutinho, Maria Carolina Elias, MaurÃ­cio Lacerda Nogueira, Rafael dos Santos Bezerra, Raul Mach…	https://www.gisaid.org/	?	?	2021-05-30	?
hCoV19BrazilSPIB1019012021	betacoronavirus	EPI_ISL_2344955	?	2021-04-23	South America	Brazil	Sao Paulo		South America	Brazil	Sao Paulo	genome	29863	Human	unknown	unknown	?	P.1	GR	HOSPITAL DE CAMPANHA COVID 19 MUNICIPIO DE TAUBATE	Instituto Butantan / ESALQ-Piracicaba	Dimas Tadeu Covas, Antonio Jorge Martins, Claudia Renata dos Santos Barros, David Schlesinger, Debora Botequio Moretti, Elaine Cristina Marqueze, Elaine Vieira Santos, Evandra Strazza Rodrigues, Heidge Fukumasu, Jayme Augusto de Souza-Neto, JosÃ© Salvatore Leister PatanÃ©, Luiz Alcantara, Luiz Lehmann Coutinho, Maria Carolina Elias, MaurÃ­cio Lacerda Nogueira, Rafael dos Santos Bezerra, Raul Mach…	https://www.gisaid.org/	?	?	2021-05-30	?
hCoV19BrazilSPIB1019052021	betacoronavirus	EPI_ISL_2344959	?	2021-04-22	South America	Brazil	Sao Paulo		South America	Brazil	Sao Paulo	genome	29896	Human	unknown	unknown	?	P.1	GR	VIGILANCIA EM SAUDE DE FCO MORATO	Instituto Butantan	Dimas Tadeu Covas, Antonio Jorge Martins, Claudia Renata dos Santos Barros, David Schlesinger, Debora Botequio Moretti, Elaine Cristina Marqueze, Elaine Vieira Santos, Evandra Strazza Rodrigues, Heidge Fukumasu, Jayme Augusto de Souza-Neto, JosÃ© Salvatore Leister PatanÃ©, Luiz Alcantara, Luiz Lehmann Coutinho, Maria Carolina Elias, MaurÃ­cio Lacerda Nogueira, Rafael dos Santos Bezerra, Raul Mach…	https://www.gisaid.org/	?	?	2021-05-30	?
hCoV19BrazilSPIB1019082021	betacoronavirus	EPI_ISL_2344962	?	2021-04-21	South America	Brazil	Sao Paulo		South America	Brazil	Sao Paulo	genome	29887	Human	unknown	unknown	?	P.1	GR	VIGILANCIA EM SAUDE DE FCO MORATO	Instituto Butantan	Dimas Tadeu Covas, Antonio Jorge Martins, Claudia Renata dos Santos Barros, David Schlesinger, Debora Botequio Moretti, Elaine Cristina Marqueze, Elaine Vieira Santos, Evandra Strazza Rodrigues, Heidge Fukumasu, Jayme Augusto de Souza-Neto, JosÃ© Salvatore Leister PatanÃ©, Luiz Alcantara, Luiz Lehmann Coutinho, Maria Carolina Elias, MaurÃ­cio Lacerda Nogueira, Rafael dos Santos Bezerra, Raul Mach…	https://www.gisaid.org/	?	?	2021-05-30	?
hCoV19BrazilSPIB1019212021	betacoronavirus	EPI_ISL_2344975	?	2021-04-23	South America	Brazil	Sao Paulo		South America	Brazil	Sao Paulo	genome	29867	Human	unknown	unknown	?	P.1	GR	HOSPITAL DE CAMPANHA COVID 19 MUNICIPIO DE TAUBATE	Instituto Butantan / ESALQ-Piracicaba	Dimas Tadeu Covas, Antonio Jorge Martins, Claudia Renata dos Santos Barros, David Schlesinger, Debora Botequio Moretti, Elaine Cristina Marqueze, Elaine Vieira Santos, Evandra Strazza Rodrigues, Heidge Fukumasu, Jayme Augusto de Souza-Neto, JosÃ© Salvatore Leister PatanÃ©, Luiz Alcantara, Luiz Lehmann Coutinho, Maria Carolina Elias, MaurÃ­cio Lacerda Nogueira, Rafael dos Santos Bezerra, Raul Mach…	https://www.gisaid.org/	?	?	2021-05-30	?
hCoV19BrazilSPIB1019242021	betacoronavirus	EPI_ISL_2344978	?	2021-04-23	South America	Brazil	Sao Paulo		South America	Brazil	Sao Paulo	genome	29862	Human	unknown	unknown	?	P.1	GR	HOSPITAL DE CAMPANHA COVID 19 MUNICIPIO DE TAUBATE	Instituto Butantan / ESALQ-Piracicaba	Dimas Tadeu Covas, Antonio Jorge Martins, Claudia Renata dos Santos Barros, David Schlesinger, Debora Botequio Moretti, Elaine Cristina Marqueze, Elaine Vieira Santos, Evandra Strazza Rodrigues, Heidge Fukumasu, Jayme Augusto de Souza-Neto, JosÃ© Salvatore Leister PatanÃ©, Luiz Alcantara, Luiz Lehmann Coutinho, Maria Carolina Elias, MaurÃ­cio Lacerda Nogueira, Rafael dos Santos Bezerra, Raul Mach…	https://www.gisaid.org/	?	?	2021-05-30	?
hCoV19BrazilSPIB1019342021	betacoronavirus	EPI_ISL_2344987	?	2021-04-23	South America	Brazil	Sao Paulo		South America	Brazil	Sao Paulo	genome	29863	Human	unknown	unknown	?	P.1.14	GR	HOSPITAL DE CAMPANHA COVID 19 MUNICIPIO DE TAUBATE	Instituto Butantan / ESALQ-Piracicaba	Dimas Tadeu Covas, Antonio Jorge Martins, Claudia Renata dos Santos Barros, David Schlesinger, Debora Botequio Moretti, Elaine Cristina Marqueze, Elaine Vieira Santos, Evandra Strazza Rodrigues, Heidge Fukumasu, Jayme Augusto de Souza-Neto, JosÃ© Salvatore Leister PatanÃ©, Luiz Alcantara, Luiz Lehmann Coutinho, Maria Carolina Elias, MaurÃ­cio Lacerda Nogueira, Rafael dos Santos Bezerra, Raul Mach…	https://www.gisaid.org/	?	?	2021-05-30	?
hCoV19BrazilSPIB1019472021	betacoronavirus	EPI_ISL_2345000	?	2021-04-23	South America	Brazil	Sao Paulo		South America	Brazil	Sao Paulo	genome	29873	Human	unknown	unknown	?	P.1	GR	UPA VILA SANTA CATARINA	Instituto Butantan	Dimas Tadeu Covas, Antonio Jorge Martins, Claudia Renata dos Santos Barros, David Schlesinger, Debora Botequio Moretti, Elaine Cristina Marqueze, Elaine Vieira Santos, Evandra Strazza Rodrigues, Heidge Fukumasu, Jayme Augusto de Souza-Neto, JosÃ© Salvatore Leister PatanÃ©, Luiz Alcantara, Luiz Lehmann Coutinho, Maria Carolina Elias, MaurÃ­cio Lacerda Nogueira, Rafael dos Santos Bezerra, Raul Mach…	https://www.gisaid.org/	?	?	2021-05-30	?
hCoV19BrazilSPIB1019632021	betacoronavirus	EPI_ISL_2345015	?	2021-04-23	South America	Brazil	Sao Paulo		South America	Brazil	Sao Paulo	genome	29864	Human	unknown	unknown	?	B.1.1.7	GRY	HOSPITAL DE CAMPANHA COVID 19 MUNICIPIO DE TAUBATE	Instituto Butantan / ESALQ-Piracicaba	Dimas Tadeu Covas, Antonio Jorge Martins, Claudia Renata dos Santos Barros, David Schlesinger, Debora Botequio Moretti, Elaine Cristina Marqueze, Elaine Vieira Santos, Evandra Strazza Rodrigues, Heidge Fukumasu, Jayme Augusto de Souza-Neto, JosÃ© Salvatore Leister PatanÃ©, Luiz Alcantara, Luiz Lehmann Coutinho, Maria Carolina Elias, MaurÃ­cio Lacerda Nogueira, Rafael dos Santos Bezerra, Raul Mach…	https://www.gisaid.org/	?	?	2021-05-30	?
hCoV19BrazilSPIB1019642021	betacoronavirus	EPI_ISL_2345016	?	2021-04-23	South America	Brazil	Sao Paulo		South America	Brazil	Sao Paulo	genome	29844	Human	unknown	unknown	?	P.1.14	GR	UPA DR FRANCO DA ROCHA	Instituto Butantan	Dimas Tadeu Covas, Antonio Jorge Martins, Claudia Renata dos Santos Barros, David Schlesinger, Debora Botequio Moretti, Elaine Cristina Marqueze, Elaine Vieira Santos, Evandra Strazza Rodrigues, Heidge Fukumasu, Jayme Augusto de Souza-Neto, JosÃ© Salvatore Leister PatanÃ©, Luiz Alcantara, Luiz Lehmann Coutinho, Maria Carolina Elias, MaurÃ­cio Lacerda Nogueira, Rafael dos Santos Bezerra, Raul Mach…	https://www.gisaid.org/	?	?	2021-05-30	?
hCoV19BrazilSPIB1019702021	betacoronavirus	EPI_ISL_2345022	?	2021-04-21	South America	Brazil	Sao Paulo		South America	Brazil	Sao Paulo	genome	29863	Human	unknown	unknown	?	P.1.14	GR	HOSP MUN JOSANIAS CASTANHA BRAGA	Instituto Butantan	Dimas Tadeu Covas, Antonio Jorge Martins, Claudia Renata dos Santos Barros, David Schlesinger, Debora Botequio Moretti, Elaine Cristina Marqueze, Elaine Vieira Santos, Evandra Strazza Rodrigues, Heidge Fukumasu, Jayme Augusto de Souza-Neto, JosÃ© Salvatore Leister PatanÃ©, Luiz Alcantara, Luiz Lehmann Coutinho, Maria Carolina Elias, MaurÃ­cio Lacerda Nogueira, Rafael dos Santos Bezerra, Raul Mach…	https://www.gisaid.org/	?	?	2021-05-30	?
hCoV19BrazilSPIB1019742021	betacoronavirus	EPI_ISL_2345026	?	2021-04-23	South America	Brazil	Sao Paulo		South America	Brazil	Sao Paulo	genome	29816	Human	unknown	unknown	?	P.1.14	GR	HOSP MUN JOSANIAS CASTANHA BRAGA	Instituto Butantan	Dimas Tadeu Covas, Antonio Jorge Martins, Claudia Renata dos Santos Barros, David Schlesinger, Debora Botequio Moretti, Elaine Cristina Marqueze, Elaine Vieira Santos, Evandra Strazza Rodrigues, Heidge Fukumasu, Jayme Augusto de Souza-Neto, JosÃ© Salvatore Leister PatanÃ©, Luiz Alcantara, Luiz Lehmann Coutinho, Maria Carolina Elias, MaurÃ­cio Lacerda Nogueira, Rafael dos Santos Bezerra, Raul Mach…	https://www.gisaid.org/	?	?	2021-05-30	?
hCoV19BrazilSPIB1019792021	betacoronavirus	EPI_ISL_2345031	?	2021-04-23	South America	Brazil	Sao Paulo		South America	Brazil	Sao Paulo	genome	29875	Human	unknown	unknown	?	B.1.1.7	GRY	SANTA CASA DE GUARAREMA	Instituto Butantan	Dimas Tadeu Covas, Antonio Jorge Martins, Claudia Renata dos Santos Barros, David Schlesinger, Debora Botequio Moretti, Elaine Cristina Marqueze, Elaine Vieira Santos, Evandra Strazza Rodrigues, Heidge Fukumasu, Jayme Augusto de Souza-Neto, JosÃ© Salvatore Leister PatanÃ©, Luiz Alcantara, Luiz Lehmann Coutinho, Maria Carolina Elias, MaurÃ­cio Lacerda Nogueira, Rafael dos Santos Bezerra, Raul Mach…	https://www.gisaid.org/	?	?	2021-05-30	?
hCoV19BrazilSPIB1019812021	betacoronavirus	EPI_ISL_2345032	?	2021-04-23	South America	Brazil	Sao Paulo		South America	Brazil	Sao Paulo	genome	29814	Human	unknown	unknown	?	B.1.1.7	GRY	SANTA CASA DE GUARAREMA	Instituto Butantan	Dimas Tadeu Covas, Antonio Jorge Martins, Claudia Renata dos Santos Barros, David Schlesinger, Debora Botequio Moretti, Elaine Cristina Marqueze, Elaine Vieira Santos, Evandra Strazza Rodrigues, Heidge Fukumasu, Jayme Augusto de Souza-Neto, JosÃ© Salvatore Leister PatanÃ©, Luiz Alcantara, Luiz Lehmann Coutinho, Maria Carolina Elias, MaurÃ­cio Lacerda Nogueira, Rafael dos Santos Bezerra, Raul Mach…	https://www.gisaid.org/	?	?	2021-05-30	?
hCoV19BrazilSPIB1019842021	betacoronavirus	EPI_ISL_2345035	?	2021-04-23	South America	Brazil	Sao Paulo		South America	Brazil	Sao Paulo	genome	29810	Human	unknown	unknown	?	P.1.14	GR	SANTA CASA DE GUARAREMA	Instituto Butantan	Dimas Tadeu Covas, Antonio Jorge Martins, Claudia Renata dos Santos Barros, David Schlesinger, Debora Botequio Moretti, Elaine Cristina Marqueze, Elaine Vieira Santos, Evandra Strazza Rodrigues, Heidge Fukumasu, Jayme Augusto de Souza-Neto, JosÃ© Salvatore Leister PatanÃ©, Luiz Alcantara, Luiz Lehmann Coutinho, Maria Carolina Elias, MaurÃ­cio Lacerda Nogueira, Rafael dos Santos Bezerra, Raul Mach…	https://www.gisaid.org/	?	?	2021-05-30	?
hCoV19BrazilSPIB1019862021	betacoronavirus	EPI_ISL_2345037	?	2021-04-23	South America	Brazil	Sao Paulo		South America	Brazil	Sao Paulo	genome	29819	Human	unknown	unknown	?	P.1	GR	SANTA CASA DE GUARAREMA	Instituto Butantan	Dimas Tadeu Covas, Antonio Jorge Martins, Claudia Renata dos Santos Barros, David Schlesinger, Debora Botequio Moretti, Elaine Cristina Marqueze, Elaine Vieira Santos, Evandra Strazza Rodrigues, Heidge Fukumasu, Jayme Augusto de Souza-Neto, JosÃ© Salvatore Leister PatanÃ©, Luiz Alcantara, Luiz Lehmann Coutinho, Maria Carolina Elias, MaurÃ­cio Lacerda Nogueira, Rafael dos Santos Bezerra, Raul Mach…	https://www.gisaid.org/	?	?	2021-05-30	?
hCoV19BrazilSPIB1019962021	betacoronavirus	EPI_ISL_2345046	?	2021-04-25	South America	Brazil	Sao Paulo		South America	Brazil	Sao Paulo	genome	29893	Human	unknown	unknown	?	P.1.14	GR	UNIDADE DE PRONTO ATENDIMENTO UPA DRA ANA OLIVIA BENTIVOGLIO	Instituto Butantan / ESALQ-Piracicaba	Dimas Tadeu Covas, Antonio Jorge Martins, Claudia Renata dos Santos Barros, David Schlesinger, Debora Botequio Moretti, Elaine Cristina Marqueze, Elaine Vieira Santos, Evandra Strazza Rodrigues, Heidge Fukumasu, Jayme Augusto de Souza-Neto, JosÃ© Salvatore Leister PatanÃ©, Luiz Alcantara, Luiz Lehmann Coutinho, Maria Carolina Elias, MaurÃ­cio Lacerda Nogueira, Rafael dos Santos Bezerra, Raul Mach…	https://www.gisaid.org/	?	?	2021-05-30	?
hCoV19BrazilSPIB1020072021	betacoronavirus	EPI_ISL_2345052	?	2021-04-25	South America	Brazil	Sao Paulo		South America	Brazil	Sao Paulo	genome	29883	Human	unknown	unknown	?	P.1	GR	UNIDADE RESPIRATORIA NOVA HORTOLANDIA	Instituto Butantan / ESALQ-Piracicaba	Dimas Tadeu Covas, Antonio Jorge Martins, Claudia Renata dos Santos Barros, David Schlesinger, Debora Botequio Moretti, Elaine Cristina Marqueze, Elaine Vieira Santos, Evandra Strazza Rodrigues, Heidge Fukumasu, Jayme Augusto de Souza-Neto, JosÃ© Salvatore Leister PatanÃ©, Luiz Alcantara, Luiz Lehmann Coutinho, Maria Carolina Elias, MaurÃ­cio Lacerda Nogueira, Rafael dos Santos Bezerra, Raul Mach…	https://www.gisaid.org/	?	?	2021-05-30	?
hCoV19BrazilSPIB1020112021	betacoronavirus	EPI_ISL_2345056	?	2021-04-25	South America	Brazil	Sao Paulo		South America	Brazil	Sao Paulo	genome	29866	Human	unknown	unknown	?	P.1	GR	UPA DR AKIRA TADA	Instituto Butantan / ESALQ-Piracicaba	Dimas Tadeu Covas, Antonio Jorge Martins, Claudia Renata dos Santos Barros, David Schlesinger, Debora Botequio Moretti, Elaine Cristina Marqueze, Elaine Vieira Santos, Evandra Strazza Rodrigues, Heidge Fukumasu, Jayme Augusto de Souza-Neto, JosÃ© Salvatore Leister PatanÃ©, Luiz Alcantara, Luiz Lehmann Coutinho, Maria Carolina Elias, MaurÃ­cio Lacerda Nogueira, Rafael dos Santos Bezerra, Raul Mach…	https://www.gisaid.org/	?	?	2021-05-30	?
hCoV19BrazilSPIB1020132021	betacoronavirus	EPI_ISL_2345058	?	2021-04-25	South America	Brazil	Sao Paulo		South America	Brazil	Sao Paulo	genome	29892	Human	unknown	unknown	?	P.1	GR	UPA DR AKIRA TADA	Instituto Butantan / ESALQ-Piracicaba	Dimas Tadeu Covas, Antonio Jorge Martins, Claudia Renata dos Santos Barros, David Schlesinger, Debora Botequio Moretti, Elaine Cristina Marqueze, Elaine Vieira Santos, Evandra Strazza Rodrigues, Heidge Fukumasu, Jayme Augusto de Souza-Neto, JosÃ© Salvatore Leister PatanÃ©, Luiz Alcantara, Luiz Lehmann Coutinho, Maria Carolina Elias, MaurÃ­cio Lacerda Nogueira, Rafael dos Santos Bezerra, Raul Mach…	https://www.gisaid.org/	?	?	2021-05-30	?
hCoV19BrazilSPIB1020152021	betacoronavirus	EPI_ISL_2345060	?	2021-04-25	South America	Brazil	Sao Paulo		South America	Brazil	Sao Paulo	genome	29881	Human	unknown	unknown	?	P.1.14	GR	UNIDADE RESPIRATORIA NOVA HORTOLANDIA	Instituto Butantan / ESALQ-Piracicaba	Dimas Tadeu Covas, Antonio Jorge Martins, Claudia Renata dos Santos Barros, David Schlesinger, Debora Botequio Moretti, Elaine Cristina Marqueze, Elaine Vieira Santos, Evandra Strazza Rodrigues, Heidge Fukumasu, Jayme Augusto de Souza-Neto, JosÃ© Salvatore Leister PatanÃ©, Luiz Alcantara, Luiz Lehmann Coutinho, Maria Carolina Elias, MaurÃ­cio Lacerda Nogueira, Rafael dos Santos Bezerra, Raul Mach…	https://www.gisaid.org/	?	?	2021-05-30	?
hCoV19BrazilSPIB1020192021	betacoronavirus	EPI_ISL_2345063	?	2021-04-25	South America	Brazil	Sao Paulo		South America	Brazil	Sao Paulo	genome	29843	Human	unknown	unknown	?	B.1.1.7	GRY	HOSP MUN CIDADE TIRADENTES CARMEN PRUDENTE	Instituto Butantan / ESALQ-Piracicaba	Dimas Tadeu Covas, Antonio Jorge Martins, Claudia Renata dos Santos Barros, David Schlesinger, Debora Botequio Moretti, Elaine Cristina Marqueze, Elaine Vieira Santos, Evandra Strazza Rodrigues, Heidge Fukumasu, Jayme Augusto de Souza-Neto, JosÃ© Salvatore Leister PatanÃ©, Luiz Alcantara, Luiz Lehmann Coutinho, Maria Carolina Elias, MaurÃ­cio Lacerda Nogueira, Rafael dos Santos Bezerra, Raul Mach…	https://www.gisaid.org/	?	?	2021-05-30	?
hCoV19BrazilSPIB1020232021	betacoronavirus	EPI_ISL_2345067	?	2021-04-25	South America	Brazil	Sao Paulo		South America	Brazil	Sao Paulo	genome	29868	Human	unknown	unknown	?	P.1	GR	HOSP MUN DE MOGI DAS CRUZES PREF WALDEMAR COSTA FILHO	Instituto Butantan / ESALQ-Piracicaba	Dimas Tadeu Covas, Antonio Jorge Martins, Claudia Renata dos Santos Barros, David Schlesinger, Debora Botequio Moretti, Elaine Cristina Marqueze, Elaine Vieira Santos, Evandra Strazza Rodrigues, Heidge Fukumasu, Jayme Augusto de Souza-Neto, JosÃ© Salvatore Leister PatanÃ©, Luiz Alcantara, Luiz Lehmann Coutinho, Maria Carolina Elias, MaurÃ­cio Lacerda Nogueira, Rafael dos Santos Bezerra, Raul Mach…	https://www.gisaid.org/	?	?	2021-05-30	?
hCoV19BrazilSPIB1020422021	betacoronavirus	EPI_ISL_2345084	?	2021-04-26	South America	Brazil	Sao Paulo		South America	Brazil	Sao Paulo	genome	29863	Human	unknown	unknown	?	P.1	GR	NUCLEO SAUDE III N HABITACIONAL PRESIDENTE GEISEL BAURU	Instituto Butantan / ESALQ-Piracicaba	Dimas Tadeu Covas, Antonio Jorge Martins, Claudia Renata dos Santos Barros, David Schlesinger, Debora Botequio Moretti, Elaine Cristina Marqueze, Elaine Vieira Santos, Evandra Strazza Rodrigues, Heidge Fukumasu, Jayme Augusto de Souza-Neto, JosÃ© Salvatore Leister PatanÃ©, Luiz Alcantara, Luiz Lehmann Coutinho, Maria Carolina Elias, MaurÃ­cio Lacerda Nogueira, Rafael dos Santos Bezerra, Raul Mach…	https://www.gisaid.org/	?	?	2021-05-30	?
hCoV19BrazilGOHLAGYN16187112021	betacoronavirus	EPI_ISL_2017374	?	2021-04-19	South America	Brazil	Goias	Aparecida de Goiania	South America	Brazil	Goias	genome	29803	Human	35	Female	?	P.1	GR	HLAGYN - Laboratorio de Imunologia de Transplantes de Goias	HLAGYN - Laboratorio de Imunologia de Transplantes de Goias	Fernando Antonio Vinhal dos Santos, Erika Lopes Rocha Batista, Alessandro Leonardo Alvares Magalhaes, Frederico Rodrigues Vinhal, Sabrina Sara Moreira Duarte, Danielle de Paiva Rezende, Lucas Carlos Gomes Pereira, Paola Cristina Resende Silva	https://www.gisaid.org/	?	?	2021-05-11	?
hCoV19BrazilRJLNN005992021	betacoronavirus	EPI_ISL_2101426	?	2021-04-20	South America	Brazil	Rio de Janeiro	Barra do Pirai	South America	Brazil	Rio de Janeiro	genome	29874	Human	63	Female	?	P.1	GR	Laboratorio Central Noel Nutels	Bioinformatics Laboratory / LNCC	Luiz G P de Almeida, Alessandra P Lamarca, Ronaldo da Silva F Jr, Liliane Cavalcante, Alexandra L Gerber, Ana Paula de C Guimaraes, Douglas Terra Machado, Cassia Alves, Diana Mariani, Cintia Policarpo, Gleidson da Silva de Oliveira, Mario Sergio Ribeiro, Silvia Carvalho, Flavio Dias da Silva, Marcio Henrique de Oliveira Garcia, Leandro Magalhaes de Souza, Cristiane Gomes da Silva, Caio Luiz Perei…	https://www.gisaid.org/	?	?	2021-05-15	?
hCoV19BrazilRJLNN006342021	betacoronavirus	EPI_ISL_2101530	?	2021-04-20	South America	Brazil	Rio de Janeiro	Parati	South America	Brazil	Rio de Janeiro	genome	29856	Human	38	Male	?	P.1	GR	Laboratorio Central Noel Nutels	Bioinformatics Laboratory / LNCC	Luiz G P de Almeida, Alessandra P Lamarca, Ronaldo da Silva F Jr, Liliane Cavalcante, Alexandra L Gerber, Ana Paula de C Guimaraes, Douglas Terra Machado, Cassia Alves, Diana Mariani, Cintia Policarpo, Gleidson da Silva de Oliveira, Mario Sergio Ribeiro, Silvia Carvalho, Flavio Dias da Silva, Marcio Henrique de Oliveira Garcia, Leandro Magalhaes de Souza, Cristiane Gomes da Silva, Caio Luiz Perei…	https://www.gisaid.org/	?	?	2021-05-15	?
hCoV19BrazilSPLNN007542021	betacoronavirus	EPI_ISL_2101725	?	2021-04-23	South America	Brazil	Sao Paulo	Lorena	South America	Brazil	Sao Paulo	genome	29859	Human	48	Male	?	P.1	GR	Laboratorio Central Noel Nutels	Bioinformatics Laboratory / LNCC	Luiz G P de Almeida, Alessandra P Lamarca, Ronaldo da Silva F Jr, Liliane Cavalcante, Alexandra L Gerber, Ana Paula de C Guimaraes, Douglas Terra Machado, Cassia Alves, Diana Mariani, Cintia Policarpo, Gleidson da Silva de Oliveira, Mario Sergio Ribeiro, Silvia Carvalho, Flavio Dias da Silva, Marcio Henrique de Oliveira Garcia, Leandro Magalhaes de Souza, Cristiane Gomes da Silva, Caio Luiz Perei…	https://www.gisaid.org/	?	?	2021-05-15	?
hCoV19BrazilRJLNN005532021	betacoronavirus	EPI_ISL_2101739	?	2021-04-22	South America	Brazil	Rio de Janeiro	Rio das Ostras	South America	Brazil	Rio de Janeiro	genome	29848	Human	32	Male	?	P.1.2	GR	Laboratorio Central Noel Nutels	Bioinformatics Laboratory / LNCC	Luiz G P de Almeida, Alessandra P Lamarca, Ronaldo da Silva F Jr, Liliane Cavalcante, Alexandra L Gerber, Ana Paula de C Guimaraes, Douglas Terra Machado, Cassia Alves, Diana Mariani, Cintia Policarpo, Gleidson da Silva de Oliveira, Mario Sergio Ribeiro, Silvia Carvalho, Flavio Dias da Silva, Marcio Henrique de Oliveira Garcia, Leandro Magalhaes de Souza, Cristiane Gomes da Silva, Caio Luiz Perei…	https://www.gisaid.org/	?	?	2021-05-15	?
hCoV19BrazilSPSJRP1298882021	betacoronavirus	EPI_ISL_2107296	?	2021-04-27	South America	Brazil	Sao Paulo	Sao Jose do Rio Preto	South America	Brazil	Sao Paulo	genome	29689	Human	13	Female	?	P.1	GR	Laboratorio de Pesquisa em Virologia, FAMERP, SJRP	Laboratorio de Pesquisa em Virologia, FAMERP, SJRP	CecÃ­lia Artico Banho; LÃ­via Sacchetto; FÃ¡bio Sossai Possebon; Leila Sabrina Ullmann; CÃ­ntia Bittar; Guilherme Campos; Helena Lage Ferreira; Jorge A. Petroli Marchesi; Maisa C. Pereira Parra; MarÃ­lia Moraes; Paula Rahal; Paulo Inacio da Costa; JoÃ£o Pessoa AraÃºjo Jr.; MaurÃ­cio L. Nogueira.	https://www.gisaid.org/	?	?	2021-05-16	?
hCoV19BrazilSPBT237662021	betacoronavirus	EPI_ISL_2323124	?	2021-04-30	South America	Brazil	Sao Paulo	Porto Ferreira	South America	Brazil	Sao Paulo	genome	29822	Human	48	Male	?	P.4	GR	Instituto de Biotecnologia - UNESP-Botucatu-SP	Instituto de Biotecnologia - UNESP-Botucatu-SP	FÃ¡bio Sossai Possebon; Leila Sabrina Ullmann; CecÃ­lia Artico Banho; CÃ­ntia Bittar; Guilherme Campos; Helena Lage Ferreira; Jorge A. Petroli Marchesi; LÃ­via Sacchetto; Maisa C. Pereira Parra; MarÃ­lia Moraes; MaurÃ­cio L. Nogueira; Paula Rahal; Paulo Inacio da Costa; JoÃ£o Pessoa AraÃºjo Jr.	https://www.gisaid.org/	?	?	2021-05-28	?
hCoV19BrazilPRFIOCRUZ227842021	betacoronavirus	EPI_ISL_2443541	?	2021-04-18	South America	Brazil	Parana	Maringa	South America	Brazil	Parana	genome	29734	Human	78	Female	?	P.1	GR	Lboratorio Central de Saude Publica do Estado do Parana (LACEN/PR)	Laboratory of Respiratory Viruses and Measles, Oswaldo Cruz Institute, FIOCRUZ	Paola Resende, Luciana Appolinario, Fernando Motta, Anna Carolina Paixao, Ana Carolina Mendonca, Alice Sampaio Rocha, Taina Venas, Elisa Cavalcante Pereira, Renata Serrano Lopes, Irina Riediger, Marilda Siqueira on behalf of the Fiocruz COVID-19 Genomic Surveillance Network	https://www.gisaid.org/	?	?	2021-06-07	?
hCoV19BrazilPRFIOCRUZ227922021	betacoronavirus	EPI_ISL_2443545	?	2021-04-26	South America	Brazil	Parana	Apucarana	South America	Brazil	Parana	genome	29726	Human	71	Female	?	B.1.617.2	GK	Lboratorio Central de Saude Publica do Estado do Parana (LACEN/PR)	Laboratory of Respiratory Viruses and Measles, Oswaldo Cruz Institute, FIOCRUZ	Paola Resende, Luciana Appolinario, Fernando Motta, Anna Carolina Paixao, Ana Carolina Mendonca, Alice Sampaio Rocha, Taina Venas, Elisa Cavalcante Pereira, Renata Serrano Lopes, Irina Riediger, Marilda Siqueira on behalf of the Fiocruz COVID-19 Genomic Surveillance Network	https://www.gisaid.org/	?	?	2021-06-07	?
hCoV19BrazilPRFIOCRUZ227992021	betacoronavirus	EPI_ISL_2443549	?	2021-04-23	South America	Brazil	Parana	Arapongas	South America	Brazil	Parana	genome	29733	Human	69	Male	?	P.1	GR	Lboratorio Central de Saude Publica do Estado do Parana (LACEN/PR)	Laboratory of Respiratory Viruses and Measles, Oswaldo Cruz Institute, FIOCRUZ	Paola Resende, Luciana Appolinario, Fernando Motta, Anna Carolina Paixao, Ana Carolina Mendonca, Alice Sampaio Rocha, Taina Venas, Elisa Cavalcante Pereira, Renata Serrano Lopes, Irina Riediger, Marilda Siqueira on behalf of the Fiocruz COVID-19 Genomic Surveillance Network	https://www.gisaid.org/	?	?	2021-06-07	?
hCoV19BrazilPRFIOCRUZ227812021	betacoronavirus	EPI_ISL_2443570	?	2021-04-16	South America	Brazil	Parana	Apucarana	South America	Brazil	Parana	genome	29768	Human	16	Female	?	P.1	GR	Lboratorio Central de Saude Publica do Estado do Parana (LACEN/PR)	Laboratory of Respiratory Viruses and Measles, Oswaldo Cruz Institute, FIOCRUZ	Paola Resende, Luciana Appolinario, Fernando Motta, Anna Carolina Paixao, Ana Carolina Mendonca, Alice Sampaio Rocha, Taina Venas, Elisa Cavalcante Pereira, Renata Serrano Lopes, Irina Riediger, Marilda Siqueira on behalf of the Fiocruz COVID-19 Genomic Surveillance Network	https://www.gisaid.org/	?	?	2021-06-07	?
hCoV19BrazilRJFIOCRUZ194792021	betacoronavirus	EPI_ISL_2443601	?	2021-04-22	South America	Brazil	Rio de Janeiro	Rio de Janeiro	South America	Brazil	Rio de Janeiro	genome	29789	Human	53	Female	?	P.1	GR	Laboratory of Respiratory Viruses and Measles, Oswaldo Cruz Institute, FIOCRUZ	Laboratory of Respiratory Viruses and Measles, Oswaldo Cruz Institute, FIOCRUZ	Paola Resende, Luciana Appolinario, Fernando Motta, Anna Carolina Paixao, Ana Carolina Mendonca, Alice Sampaio Rocha, Taina Venas, Elisa Cavalcante Pereira, Renata Serrano Lopes, Marilda Siqueira on behalf of the Fiocruz COVID-19 Genomic Surveillance Network	https://www.gisaid.org/	?	?	2021-06-07	?
hCoV19BrazilRJFIOCRUZ211612021	betacoronavirus	EPI_ISL_2443606	?	2021-04-30	South America	Brazil	Rio de Janeiro	Rio de Janeiro	South America	Brazil	Rio de Janeiro	genome	29763	Human	9	Male	?	P.1	GR	Laboratory of Respiratory Viruses and Measles, Oswaldo Cruz Institute, FIOCRUZ	Laboratory of Respiratory Viruses and Measles, Oswaldo Cruz Institute, FIOCRUZ	Paola Resende, Luciana Appolinario, Fernando Motta, Anna Carolina Paixao, Ana Carolina Mendonca, Alice Sampaio Rocha, Taina Venas, Elisa Cavalcante Pereira, Renata Serrano Lopes, Marilda Siqueira on behalf of the Fiocruz COVID-19 Genomic Surveillance Network	https://www.gisaid.org/	?	?	2021-06-07	?
hCoV19BrazilRJFIOCRUZ226202021	betacoronavirus	EPI_ISL_2443618	?	2021-04-16	South America	Brazil	Rio de Janeiro	Iguaba Grande	South America	Brazil	Rio de Janeiro	genome	29761	Human	78	Male	?	P.1	GR	Labortorio Central de Saude Publica do Estado do Rio de Janeiro (LACEN/RJ)	Laboratory of Respiratory Viruses and Measles, Oswaldo Cruz Institute, FIOCRUZ	Paola Resende, Luciana Appolinario, Fernando Motta, Anna Carolina Paixao, Ana Carolina Mendonca, Alice Sampaio Rocha, Taina Venas, Elisa Cavalcante Pereira, Renata Serrano Lopes, Andrea Cony Cavalcanti, Marilda Siqueira on behalf of the Fiocruz COVID-19 Genomic Surveillance Network	https://www.gisaid.org/	?	?	2021-06-07	?
hCoV19BrazilSCFIOCRUZ228082021	betacoronavirus	EPI_ISL_2443680	?	2021-04-23	South America	Brazil	Santa Catarina	Balneario Arroio do Silva	South America	Brazil	Santa Catarina	genome	29739	Human	39	Female	?	P.1	GR	Labortorio Central de Saude Publica do Estado de Santa Catarina (LACEN/SC)	Laboratory of Respiratory Viruses and Measles, Oswaldo Cruz Institute, FIOCRUZ	Paola Resende, Luciana Appolinario, Fernando Motta, Anna Carolina Paixao, Ana Carolina Mendonca, Alice Sampaio Rocha, Taina Venas, Elisa Cavalcante Pereira, Renata Serrano Lopes, Darcita Buerger Rovaris, Sandra Bianchini Fernandes, Marilda Siqueira on behalf of the Fiocruz COVID-19 Genomic Surveillance Network	https://www.gisaid.org/	?	?	2021-06-07	?
hCoV19BrazilSPIB1120672021	betacoronavirus	EPI_ISL_2444168	?	2021-04-26	South America	Brazil	Sao Paulo		South America	Brazil	Sao Paulo	genome	29854	Human	46	Male	?	P.1	GR	SAO JOSE DO RIO PRETO	Instituto Butantan / FAMERP	Dimas Tadeu Covas, Antonio Jorge Martins, Claudia Renata dos Santos Barros, David Schlesinger, Debora Botequio Moretti, Elaine Cristina Marqueze, Elaine Vieira Santos, Evandra Strazza Rodrigues, Heidge Fukumasu, Jayme Augusto de Souza-Neto, JosÃ© Salvatore Leister PatanÃ©, Luiz Alcantara, Luiz Lehmann Coutinho, Maria Carolina Elias, MaurÃ­cio Lacerda Nogueira, Rafael dos Santos Bezerra, Raul Mach…	https://www.gisaid.org/	?	?	2021-06-08	?
hCoV19BrazilSPIB1120922021	betacoronavirus	EPI_ISL_2444172	?	2021-04-26	South America	Brazil	Sao Paulo		South America	Brazil	Sao Paulo	genome	29854	Human	30	Male	?	P.1.14	GR	SAO JOSE DO RIO PRETO	Instituto Butantan / FAMERP	Dimas Tadeu Covas, Antonio Jorge Martins, Claudia Renata dos Santos Barros, David Schlesinger, Debora Botequio Moretti, Elaine Cristina Marqueze, Elaine Vieira Santos, Evandra Strazza Rodrigues, Heidge Fukumasu, Jayme Augusto de Souza-Neto, JosÃ© Salvatore Leister PatanÃ©, Luiz Alcantara, Luiz Lehmann Coutinho, Maria Carolina Elias, MaurÃ­cio Lacerda Nogueira, Rafael dos Santos Bezerra, Raul Mach…	https://www.gisaid.org/	?	?	2021-06-08	?
hCoV19BrazilSPIB1121012021	betacoronavirus	EPI_ISL_2444173	?	2021-04-27	South America	Brazil	Sao Paulo		South America	Brazil	Sao Paulo	genome	29849	Human	48	Female	?	P.1	GR	BADY BASSITT	Instituto Butantan / FAMERP	Dimas Tadeu Covas, Antonio Jorge Martins, Claudia Renata dos Santos Barros, David Schlesinger, Debora Botequio Moretti, Elaine Cristina Marqueze, Elaine Vieira Santos, Evandra Strazza Rodrigues, Heidge Fukumasu, Jayme Augusto de Souza-Neto, JosÃ© Salvatore Leister PatanÃ©, Luiz Alcantara, Luiz Lehmann Coutinho, Maria Carolina Elias, MaurÃ­cio Lacerda Nogueira, Rafael dos Santos Bezerra, Raul Mach…	https://www.gisaid.org/	?	?	2021-06-08	?
hCoV19BrazilSPIB1120792021	betacoronavirus	EPI_ISL_2444178	?	2021-04-27	South America	Brazil	Sao Paulo		South America	Brazil	Sao Paulo	genome	29856	Human	56	Female	?	P.1	GR	SAO JOSE DO RIO PRETO	Instituto Butantan / FAMERP	Dimas Tadeu Covas, Antonio Jorge Martins, Claudia Renata dos Santos Barros, David Schlesinger, Debora Botequio Moretti, Elaine Cristina Marqueze, Elaine Vieira Santos, Evandra Strazza Rodrigues, Heidge Fukumasu, Jayme Augusto de Souza-Neto, JosÃ© Salvatore Leister PatanÃ©, Luiz Alcantara, Luiz Lehmann Coutinho, Maria Carolina Elias, MaurÃ­cio Lacerda Nogueira, Rafael dos Santos Bezerra, Raul Mach…	https://www.gisaid.org/	?	?	2021-06-08	?
hCoV19BrazilSPIB1120602021	betacoronavirus	EPI_ISL_2444191	?	2021-04-28	South America	Brazil	Sao Paulo		South America	Brazil	Sao Paulo	genome	29875	Human	38	Male	?	B.1.1.7	GRY	SAO JOSE DO RIO PRETO	Instituto Butantan / FAMERP	Dimas Tadeu Covas, Antonio Jorge Martins, Claudia Renata dos Santos Barros, David Schlesinger, Debora Botequio Moretti, Elaine Cristina Marqueze, Elaine Vieira Santos, Evandra Strazza Rodrigues, Heidge Fukumasu, Jayme Augusto de Souza-Neto, JosÃ© Salvatore Leister PatanÃ©, Luiz Alcantara, Luiz Lehmann Coutinho, Maria Carolina Elias, MaurÃ­cio Lacerda Nogueira, Rafael dos Santos Bezerra, Raul Mach…	https://www.gisaid.org/	?	?	2021-06-08	?
hCoV19BrazilTO35452021	betacoronavirus	EPI_ISL_2919219	?	2021-04-19	South America	Brazil	Tocantins	Palmas	South America	Brazil	Tocantins	genome	29845	Human	56	Female	?	P.1	GR	LACEN do Estado de Tocantins	Instituto Adolfo Lutz, Interdiciplinary Procedures Center, Strategic Laboratory	Claudio Tavares Sacchi, Claudia Regina GonÃ§alves, Erica Valessa Ramos Gomes, Karoline Rodrigues Campos, Caio Vinicius Dias Lopes	https://www.gisaid.org/	?	?	2021-07-12	?
hCoV19BrazilRSFIOCRUZ284542021	betacoronavirus	EPI_ISL_2603436	?	2021-04-27	South America	Brazil	Rio Grande do Sul	Charqueadas	South America	Brazil	Rio Grande do Sul	genome	29739	Human	83	Male	?	P.1	GR	Laboratorio Central de Saude Publica do Estado do Rio Grande do Sul (LACEN-RS)	Laboratory of Respiratory Viruses and Measles, Oswaldo Cruz Institute, FIOCRUZ	Paola Resende, Luciana Appolinario, Fernando Motta, Anna Carolina Paixao, Ana Carolina Mendonca, Alice Sampaio Rocha, Taina Venas, Elisa Cavalcante Pereira, Renata Serrano Lopes, Anderson Brandao Leite, Marilda Siqueira on behalf of the Fiocruz COVID-19 Genomic Surveillance Network	https://www.gisaid.org/	?	?	2021-06-18	?
hCoV19BrazilPRFIOCRUZ284092021	betacoronavirus	EPI_ISL_2603439	?	2021-04-25	South America	Brazil	Parana	Cianorte	South America	Brazil	Parana	genome	29789	Human	54	Male	?	P.1	GR	Lboratorio Central de Saude Publica do Estado do Parana (LACEN/PR)	Laboratory of Respiratory Viruses and Measles, Oswaldo Cruz Institute, FIOCRUZ	Paola Resende, Luciana Appolinario, Fernando Motta, Anna Carolina Paixao, Ana Carolina Mendonca, Alice Sampaio Rocha, Taina Venas, Elisa Cavalcante Pereira, Renata Serrano Lopes, Irina Riediger, Marilda Siqueira on behalf of the Fiocruz COVID-19 Genomic Surveillance Network	https://www.gisaid.org/	?	?	2021-06-18	?
hCoV19BrazilRSFIOCRUZ284642021	betacoronavirus	EPI_ISL_2603449	?	2021-04-19	South America	Brazil	Rio Grande do Sul	Sao Luiz Gonzaga	South America	Brazil	Rio Grande do Sul	genome	29796	Human	50	Female	?	P.1.2	GR	Laboratorio Central de Saude Publica do Estado do Rio Grande do Sul (LACEN-RS)	Laboratory of Respiratory Viruses and Measles, Oswaldo Cruz Institute, FIOCRUZ	Paola Resende, Luciana Appolinario, Fernando Motta, Anna Carolina Paixao, Ana Carolina Mendonca, Alice Sampaio Rocha, Taina Venas, Elisa Cavalcante Pereira, Renata Serrano Lopes, Anderson Brandao Leite, Marilda Siqueira on behalf of the Fiocruz COVID-19 Genomic Surveillance Network	https://www.gisaid.org/	?	?	2021-06-18	?
hCoV19BrazilPRFIOCRUZ284352021	betacoronavirus	EPI_ISL_2603456	?	2021-04-26	South America	Brazil	Parana	Jussara	South America	Brazil	Parana	genome	29756	Human	51	Male	?	P.1.14	GR	Lboratorio Central de Saude Publica do Estado do Parana (LACEN/PR)	Laboratory of Respiratory Viruses and Measles, Oswaldo Cruz Institute, FIOCRUZ	Paola Resende, Luciana Appolinario, Fernando Motta, Anna Carolina Paixao, Ana Carolina Mendonca, Alice Sampaio Rocha, Taina Venas, Elisa Cavalcante Pereira, Renata Serrano Lopes, Irina Riediger, Marilda Siqueira on behalf of the Fiocruz COVID-19 Genomic Surveillance Network	https://www.gisaid.org/	?	?	2021-06-18	?
hCoV19BrazilPRFIOCRUZ284222021	betacoronavirus	EPI_ISL_2603464	?	2021-04-26	South America	Brazil	Parana	Reboucas	South America	Brazil	Parana	genome	29816	Human	75	Male	?	P.1	GR	Lboratorio Central de Saude Publica do Estado do Parana (LACEN/PR)	Laboratory of Respiratory Viruses and Measles, Oswaldo Cruz Institute, FIOCRUZ	Paola Resende, Luciana Appolinario, Fernando Motta, Anna Carolina Paixao, Ana Carolina Mendonca, Alice Sampaio Rocha, Taina Venas, Elisa Cavalcante Pereira, Renata Serrano Lopes, Irina Riediger, Marilda Siqueira on behalf of the Fiocruz COVID-19 Genomic Surveillance Network	https://www.gisaid.org/	?	?	2021-06-18	?
hCoV19BrazilPRFIOCRUZ284182021	betacoronavirus	EPI_ISL_2603465	?	2021-04-16	South America	Brazil	Parana	Congonhinhas	South America	Brazil	Parana	genome	29805	Human	46	Male	?	P.1	GR	Lboratorio Central de Saude Publica do Estado do Parana (LACEN/PR)	Laboratory of Respiratory Viruses and Measles, Oswaldo Cruz Institute, FIOCRUZ	Paola Resende, Luciana Appolinario, Fernando Motta, Anna Carolina Paixao, Ana Carolina Mendonca, Alice Sampaio Rocha, Taina Venas, Elisa Cavalcante Pereira, Renata Serrano Lopes, Irina Riediger, Marilda Siqueira on behalf of the Fiocruz COVID-19 Genomic Surveillance Network	https://www.gisaid.org/	?	?	2021-06-18	?
hCoV19BrazilRSFIOCRUZ284652021	betacoronavirus	EPI_ISL_2603579	?	2021-04-26	South America	Brazil	Rio Grande do Sul	Porto Xavier	South America	Brazil	Rio Grande do Sul	genome	29783	Human	30	Female	?	P.1.1	GR	Laboratorio Central de Saude Publica do Estado do Rio Grande do Sul (LACEN-RS)	Laboratory of Respiratory Viruses and Measles, Oswaldo Cruz Institute, FIOCRUZ	Paola Resende, Luciana Appolinario, Fernando Motta, Anna Carolina Paixao, Ana Carolina Mendonca, Alice Sampaio Rocha, Taina Venas, Elisa Cavalcante Pereira, Renata Serrano Lopes, Anderson Brandao Leite, Marilda Siqueira on behalf of the Fiocruz COVID-19 Genomic Surveillance Network	https://www.gisaid.org/	?	?	2021-06-18	?
hCoV19BrazilRSFIOCRUZ284592021	betacoronavirus	EPI_ISL_2603582	?	2021-04-22	South America	Brazil	Rio Grande do Sul	Vacaria	South America	Brazil	Rio Grande do Sul	genome	29641	Human	57	Female	?	P.1.2	GR	Laboratorio Central de Saude Publica do Estado do Rio Grande do Sul (LACEN-RS)	Laboratory of Respiratory Viruses and Measles, Oswaldo Cruz Institute, FIOCRUZ	Paola Resende, Luciana Appolinario, Fernando Motta, Anna Carolina Paixao, Ana Carolina Mendonca, Alice Sampaio Rocha, Taina Venas, Elisa Cavalcante Pereira, Renata Serrano Lopes, Anderson Brandao Leite, Marilda Siqueira on behalf of the Fiocruz COVID-19 Genomic Surveillance Network	https://www.gisaid.org/	?	?	2021-06-18	?
hCoV19BrazilRSFIOCRUZ284522021	betacoronavirus	EPI_ISL_2603587	?	2021-04-24	South America	Brazil	Rio Grande do Sul	Porto Alegre	South America	Brazil	Rio Grande do Sul	genome	29762	Human	23	Female	?	P.1	GR	Laboratorio Central de Saude Publica do Estado do Rio Grande do Sul (LACEN-RS)	Laboratory of Respiratory Viruses and Measles, Oswaldo Cruz Institute, FIOCRUZ	Paola Resende, Luciana Appolinario, Fernando Motta, Anna Carolina Paixao, Ana Carolina Mendonca, Alice Sampaio Rocha, Taina Venas, Elisa Cavalcante Pereira, Renata Serrano Lopes, Anderson Brandao Leite, Marilda Siqueira on behalf of the Fiocruz COVID-19 Genomic Surveillance Network	https://www.gisaid.org/	?	?	2021-06-18	?
hCoV19BrazilRSFIOCRUZ215382021	betacoronavirus	EPI_ISL_2466133	?	2021-04-16	South America	Brazil	Rio Grande do Sul	Bage	South America	Brazil	Rio Grande do Sul	genome	29736	Human	55	Male	?	P.1	GR	Laboratorio Central de Saude Publica do Estado do Rio Grande do Sul (LACEN-RS)	Laboratory of Respiratory Viruses and Measles, Oswaldo Cruz Institute, FIOCRUZ	Paola Resende, Luciana Appolinario, Fernando Motta, Anna Carolina Paixao, Ana Carolina Mendonca, Alice Sampaio Rocha, Taina Venas, Elisa Cavalcante Pereira, Renata Serrano Lopes, Tatiana Schaffer Gregianini, Richard Salvato, Marilda Siqueira on behalf of the Fiocruz COVID-19 Genomic Surveillance Network	https://www.gisaid.org/	?	?	2021-06-10	?
hCoV19BrazilALFIOCRUZ241402021	betacoronavirus	EPI_ISL_2466250	?	2021-04-23	South America	Brazil	Alagoas	Maceio	South America	Brazil	Alagoas	genome	29800	Human	61	Female	?	P.1	GR	Laboratorio Central de Saude Publica do Estado de Alagoas (LACEN/AL)	Laboratory of Respiratory Viruses and Measles, Oswaldo Cruz Institute, FIOCRUZ	Paola Resende, Luciana Appolinario, Fernando Motta, Anna Carolina Paixao, Ana Carolina Mendonca, Alice Sampaio Rocha, Taina Venas, Elisa Cavalcante Pereira, Renata Serrano Lopes, Anderson Brandao Leite, Marilda Siqueira on behalf of the Fiocruz COVID-19 Genomic Surveillance Network	https://www.gisaid.org/	?	?	2021-06-10	?
hCoV19BrazilALFIOCRUZ241562021	betacoronavirus	EPI_ISL_2466235	?	2021-04-28	South America	Brazil	Alagoas	Palmeira Dos Indios	South America	Brazil	Alagoas	genome	29817	Human	30	Female	?	P.1	GR	Laboratorio Central de Saude Publica do Estado de Alagoas (LACEN/AL)	Laboratory of Respiratory Viruses and Measles, Oswaldo Cruz Institute, FIOCRUZ	Paola Resende, Luciana Appolinario, Fernando Motta, Anna Carolina Paixao, Ana Carolina Mendonca, Alice Sampaio Rocha, Taina Venas, Elisa Cavalcante Pereira, Renata Serrano Lopes, Anderson Brandao Leite, Marilda Siqueira on behalf of the Fiocruz COVID-19 Genomic Surveillance Network	https://www.gisaid.org/	?	?	2021-06-10	?
hCoV19BrazilALFIOCRUZ241342021	betacoronavirus	EPI_ISL_2466256	?	2021-04-21	South America	Brazil	Alagoas	Maceio	South America	Brazil	Alagoas	genome	29816	Human	26	Male	?	P.1	GR	Laboratorio Central de Saude Publica do Estado de Alagoas (LACEN/AL)	Laboratory of Respiratory Viruses and Measles, Oswaldo Cruz Institute, FIOCRUZ	Paola Resende, Luciana Appolinario, Fernando Motta, Anna Carolina Paixao, Ana Carolina Mendonca, Alice Sampaio Rocha, Taina Venas, Elisa Cavalcante Pereira, Renata Serrano Lopes, Anderson Brandao Leite, Marilda Siqueira on behalf of the Fiocruz COVID-19 Genomic Surveillance Network	https://www.gisaid.org/	?	?	2021-06-10	?
hCoV19BrazilSP29302021	betacoronavirus	EPI_ISL_2614618	?	2021-04-30	South America	Brazil	Sao Paulo	Rancharia	South America	Brazil	Sao Paulo	genome	29843	Human	52	Male	?	P.1	GR	Instituto Adolfo Lutz - Regional de Presidente Prudente	Instituto Adolfo Lutz, Interdiciplinary Procedures Center, Strategic Laboratory	Claudio Tavares Sacchi, Claudia Regina GonÃ§alves, Erica Valessa Ramos Gomes, Karoline Rodrigues Campos, Caio Vinicius Dias Lopes, Leonardo Jose Tadeu de Araujo	https://www.gisaid.org/	?	?	2021-06-18	?
hCoV19BrazilRJLVM386602021	betacoronavirus	EPI_ISL_2629818	?	2021-04-16	South America	Brazil	Rio de Janeiro	Rio de Janeiro	South America	Brazil	Rio de Janeiro	genome	29400	Human	55	Male	?	P.1	GR	LaboratÃ³rio de Virologia Molecular - Universidade Federal do Rio de Janeiro	LaboratÃ³rio de Virologia Molecular - Universidade Federal do Rio de Janeiro	Filipe Romero Rebello Moreira, Mirela Dâ€™arc, Diana Mariani, Alice Laschuk Herlinger, Francine Bittencourt Schiffler, Ãtila Duque Rossi, Isabela de Carvalho LeitÃ£o, Thamiris dos Santos Miranda, Matheus Augusto Calvano Cosentino, Marcelo Calado de Paula TÃ´rres, RaÃ­ssa Mirella dos Santos Cunha da Costa, CÃ¡ssia Cristina Alves GonÃ§alves, DÃ©bora Souza Faffe, Rafael Mello Galliez, Orlando da Co…	https://www.gisaid.org/	?	?	2021-06-22	?
hCoV19BrazilRJLVM388322021	betacoronavirus	EPI_ISL_2629824	?	2021-04-19	South America	Brazil	Rio de Janeiro	Rio de Janeiro	South America	Brazil	Rio de Janeiro	genome	29400	Human	34	Male	?	P.1	GR	LaboratÃ³rio de Virologia Molecular - Universidade Federal do Rio de Janeiro	LaboratÃ³rio de Virologia Molecular - Universidade Federal do Rio de Janeiro	Filipe Romero Rebello Moreira, Mirela Dâ€™arc, Diana Mariani, Alice Laschuk Herlinger, Francine Bittencourt Schiffler, Ãtila Duque Rossi, Isabela de Carvalho LeitÃ£o, Thamiris dos Santos Miranda, Matheus Augusto Calvano Cosentino, Marcelo Calado de Paula TÃ´rres, RaÃ­ssa Mirella dos Santos Cunha da Costa, CÃ¡ssia Cristina Alves GonÃ§alves, DÃ©bora Souza Faffe, Rafael Mello Galliez, Orlando da Co…	https://www.gisaid.org/	?	?	2021-06-22	?
hCoV19BrazilRJLVM388772021	betacoronavirus	EPI_ISL_2629827	?	2021-04-19	South America	Brazil	Rio de Janeiro	Rio de Janeiro	South America	Brazil	Rio de Janeiro	genome	29400	Human	38	Female	?	P.1	GR	LaboratÃ³rio de Virologia Molecular - Universidade Federal do Rio de Janeiro	LaboratÃ³rio de Virologia Molecular - Universidade Federal do Rio de Janeiro	Filipe Romero Rebello Moreira, Mirela Dâ€™arc, Diana Mariani, Alice Laschuk Herlinger, Francine Bittencourt Schiffler, Ãtila Duque Rossi, Isabela de Carvalho LeitÃ£o, Thamiris dos Santos Miranda, Matheus Augusto Calvano Cosentino, Marcelo Calado de Paula TÃ´rres, RaÃ­ssa Mirella dos Santos Cunha da Costa, CÃ¡ssia Cristina Alves GonÃ§alves, DÃ©bora Souza Faffe, Rafael Mello Galliez, Orlando da Co…	https://www.gisaid.org/	?	?	2021-06-22	?
hCoV19BrazilRJLVM397762021	betacoronavirus	EPI_ISL_2629834	?	2021-04-28	South America	Brazil	Rio de Janeiro	Rio de Janeiro	South America	Brazil	Rio de Janeiro	genome	29400	Human	58	Female	?	P.1	GR	LaboratÃ³rio de Virologia Molecular - Universidade Federal do Rio de Janeiro	LaboratÃ³rio de Virologia Molecular - Universidade Federal do Rio de Janeiro	Filipe Romero Rebello Moreira, Mirela Dâ€™arc, Diana Mariani, Alice Laschuk Herlinger, Francine Bittencourt Schiffler, Ãtila Duque Rossi, Isabela de Carvalho LeitÃ£o, Thamiris dos Santos Miranda, Matheus Augusto Calvano Cosentino, Marcelo Calado de Paula TÃ´rres, RaÃ­ssa Mirella dos Santos Cunha da Costa, CÃ¡ssia Cristina Alves GonÃ§alves, DÃ©bora Souza Faffe, Rafael Mello Galliez, Orlando da Co…	https://www.gisaid.org/	?	?	2021-06-22	?
hCoV19BrazilPRFIOCRUZ294272021	betacoronavirus	EPI_ISL_2645488	?	2021-04-16	South America	Brazil	Parana	ARAPONGAS	South America	Brazil	Parana	genome	29788	Human	51	Female	?	P.1	GR	Lboratorio Central de Saude Publica do Estado do Parana (LACEN/PR)	Laboratory of Respiratory Viruses and Measles, Oswaldo Cruz Institute, FIOCRUZ	Paola Resende, Luciana Appolinario, Fernando Motta, Anna Carolina Paixao, Ana Carolina Mendonca, Alice Sampaio Rocha, Taina Venas, Elisa Cavalcante Pereira, Renata Serrano Lopes, Irina Riediger, Marilda Siqueira on behalf of the Fiocruz COVID-19 Genomic Surveillance Network	https://www.gisaid.org/	?	?	2021-06-22	?
hCoV19BrazilPRFIOCRUZ294292021	betacoronavirus	EPI_ISL_2645490	?	2021-04-16	South America	Brazil	Parana	ARAPONGAS	South America	Brazil	Parana	genome	29748	Human	28	Female	?	P.1	GR	Lboratorio Central de Saude Publica do Estado do Parana (LACEN/PR)	Laboratory of Respiratory Viruses and Measles, Oswaldo Cruz Institute, FIOCRUZ	Paola Resende, Luciana Appolinario, Fernando Motta, Anna Carolina Paixao, Ana Carolina Mendonca, Alice Sampaio Rocha, Taina Venas, Elisa Cavalcante Pereira, Renata Serrano Lopes, Irina Riediger, Marilda Siqueira on behalf of the Fiocruz COVID-19 Genomic Surveillance Network	https://www.gisaid.org/	?	?	2021-06-22	?
hCoV19BrazilRJFIOCRUZ234682021	betacoronavirus	EPI_ISL_2443642	?	2021-04-25	South America	Brazil	Rio de Janeiro	Iguaba Grande	South America	Brazil	Rio de Janeiro	genome	29773	Human	38	Male	?	P.1	GR	Labortorio Central de Saude Publica do Estado do Rio de Janeiro (LACEN/RJ)	Laboratory of Respiratory Viruses and Measles, Oswaldo Cruz Institute, FIOCRUZ	Paola Resende, Luciana Appolinario, Fernando Motta, Anna Carolina Paixao, Ana Carolina Mendonca, Alice Sampaio Rocha, Taina Venas, Elisa Cavalcante Pereira, Renata Serrano Lopes, Andrea Cony Cavalcanti, Marilda Siqueira on behalf of the Fiocruz COVID-19 Genomic Surveillance Network	https://www.gisaid.org/	?	?	2021-06-07	?
hCoV19BrazilSCFIOCRUZ267092021	betacoronavirus	EPI_ISL_2536247	?	2021-04-28	South America	Brazil	Santa Catarina	Rio rufino	South America	Brazil	Santa Catarina	genome	29798	Human	39	Male	?	P.1	GR	Labortorio Central de Saude Publica do Estado de Santa Catarina (LACEN/SC)	Laboratory of Respiratory Viruses and Measles, Oswaldo Cruz Institute, FIOCRUZ	Paola Resende, Luciana Appolinario, Fernando Motta, Anna Carolina Paixao, Ana Carolina Mendonca, Alice Sampaio Rocha, Taina Venas, Elisa Cavalcante Pereira, Renata Serrano Lopes, Darcita Buerger Rovaris, Sandra Bianchini Fernandes, Marilda Siqueira on behalf of the Fiocruz COVID-19 Genomic Surveillance Network	https://www.gisaid.org/	?	?	2021-06-15	?
hCoV19BrazilSPIB1120702021	betacoronavirus	EPI_ISL_2444158	?	2021-04-26	South America	Brazil	Sao Paulo		South America	Brazil	Sao Paulo	genome	29835	Human	31	Female	?	P.1.7	GR	SAO JOSE DO RIO PRETO	Instituto Butantan / FAMERP	Dimas Tadeu Covas, Antonio Jorge Martins, Claudia Renata dos Santos Barros, David Schlesinger, Debora Botequio Moretti, Elaine Cristina Marqueze, Elaine Vieira Santos, Evandra Strazza Rodrigues, Heidge Fukumasu, Jayme Augusto de Souza-Neto, JosÃ© Salvatore Leister PatanÃ©, Luiz Alcantara, Luiz Lehmann Coutinho, Maria Carolina Elias, MaurÃ­cio Lacerda Nogueira, Rafael dos Santos Bezerra, Raul Mach…	https://www.gisaid.org/	?	?	2021-06-08	?
hCoV19BrazilSPIB1121202021	betacoronavirus	EPI_ISL_2444189	?	2021-04-27	South America	Brazil	Sao Paulo		South America	Brazil	Sao Paulo	genome	29893	Human	38	Male	?	P.1.14	GR	SAO JOSE DO RIO PRETO	Instituto Butantan / FAMERP	Dimas Tadeu Covas, Antonio Jorge Martins, Claudia Renata dos Santos Barros, David Schlesinger, Debora Botequio Moretti, Elaine Cristina Marqueze, Elaine Vieira Santos, Evandra Strazza Rodrigues, Heidge Fukumasu, Jayme Augusto de Souza-Neto, JosÃ© Salvatore Leister PatanÃ©, Luiz Alcantara, Luiz Lehmann Coutinho, Maria Carolina Elias, MaurÃ­cio Lacerda Nogueira, Rafael dos Santos Bezerra, Raul Mach…	https://www.gisaid.org/	?	?	2021-06-08	?
hCoV19BrazilALFIOCRUZ280762021	betacoronavirus	EPI_ISL_2557336	?	2021-04-30	South America	Brazil	Alagoas	Vicosa	South America	Brazil	Alagoas	genome	29797	Human	18	Female	?	P.1	GR	Laboratorio Central de Saude Publica do Estado de Alagoas (LACEN/AL)	Laboratory of Respiratory Viruses and Measles, Oswaldo Cruz Institute, FIOCRUZ	Paola Resende, Luciana Appolinario, Fernando Motta, Anna Carolina Paixao, Ana Carolina Mendonca, Alice Sampaio Rocha, Taina Venas, Elisa Cavalcante Pereira, Renata Serrano Lopes, Anderson Brandao Leite, Marilda Siqueira on behalf of the Fiocruz COVID-19 Genomic Surveillance Network	https://www.gisaid.org/	?	?	2021-06-16	?
hCoV19BrazilRJFIOCRUZ209182021	betacoronavirus	EPI_ISL_2557403	?	2021-04-29	South America	Brazil	Rio de Janeiro	Rio de Janeiro	South America	Brazil	Rio de Janeiro	genome	29696	Human	28	Female	?	P.1	GR	Laboratory of Respiratory Viruses and Measles, Oswaldo Cruz Institute, FIOCRUZ	Laboratory of Respiratory Viruses and Measles, Oswaldo Cruz Institute, FIOCRUZ	Paola Resende, Luciana Appolinario, Fernando Motta, Anna Carolina Paixao, Ana Carolina Mendonca, Alice Sampaio Rocha, Taina Venas, Elisa Cavalcante Pereira, Renata Serrano Lopes, Marilda Siqueira on behalf of the Fiocruz COVID-19 Genomic Surveillance Network	https://www.gisaid.org/	?	?	2021-06-16	?
hCoV19BrazilSP29472021	betacoronavirus	EPI_ISL_2691093	?	2021-04-29	South America	Brazil	Sao Paulo	Assis	South America	Brazil	Sao Paulo	genome	29830	Human	56	Male	?	P.1	GR	Instituto Adolfo Lutz - Regional de Marilia	Instituto Adolfo Lutz, Interdiciplinary Procedures Center, Strategic Laboratory	Claudio Tavares Sacchi, Claudia Regina GonÃ§alves, Erica Valessa Ramos Gomes, Karoline Rodrigues Campos, Caio Vinicius Dias Lopes, Leonardo Jose Tadeu de Araujo	https://www.gisaid.org/	?	?	2021-06-25	?
hCoV19BrazilSP29722021	betacoronavirus	EPI_ISL_2691116	?	2021-04-21	South America	Brazil	Sao Paulo	Lencois Paulista	South America	Brazil	Sao Paulo	genome	29842	Human	67	Female	?	P.1	GR	Instituto Adolfo Lutz - Regional de Bauru	Instituto Adolfo Lutz, Interdiciplinary Procedures Center, Strategic Laboratory	Claudio Tavares Sacchi, Claudia Regina GonÃ§alves, Erica Valessa Ramos Gomes, Karoline Rodrigues Campos, Caio Vinicius Dias Lopes, Leonardo Jose Tadeu de Araujo	https://www.gisaid.org/	?	?	2021-06-25	?
hCoV19BrazilSCFIOCRUZ306342021	betacoronavirus	EPI_ISL_2731507	?	2021-04-30	South America	Brazil	Santa Catarina	Brusque	South America	Brazil	Santa Catarina	genome	29761	Human	24	Female	?	B.1.1.7	GRY	Laboratorio Central de Saude Publica do Estado de Santa Catarina (LACEN/SC)	Laboratory of Respiratory Viruses and Measles, Oswaldo Cruz Institute, FIOCRUZ	Paola Resende, Luciana Appolinario, Fernando Motta, Anna Carolina Paixao, Ana Carolina Mendonca, Alice Sampaio Rocha, Taina Venas, Elisa Cavalcante Pereira, Renata Serrano Lopes, Darcita Buerger Rovaris, Sandra Bianchini Fernandes, Marilda Siqueira on behalf of the Fiocruz COVID-19 Genomic Surveillance Network	https://www.gisaid.org/	?	?	2021-06-30	?
hCoV19BrazilSP30152021	betacoronavirus	EPI_ISL_2756430	?	2021-04-30	South America	Brazil	Sao Paulo	Igarapava	South America	Brazil	Sao Paulo	genome	29861	Human	75	Female	?	P.1	GR	Instituto Adolfo Lutz Central	Instituto Adolfo Lutz, Interdiciplinary Procedures Center, Strategic Laboratory	Claudio Tavares Sacchi, Claudia Regina GonÃ§alves, Erica Valessa Ramos Gomes, Karoline Rodrigues Campos, Caio Vinicius Dias Lopes, Leonardo Jose Tadeu de Araujo	https://www.gisaid.org/	?	?	2021-06-30	?
hCoV19BrazilTO32932021	betacoronavirus	EPI_ISL_2756435	?	2021-04-16	South America	Brazil	Tocantins	Miracema do Tocantins	South America	Brazil	Tocantins	genome	29855	Human	5	Male	?	P.1	GR	Instituto Adolfo Lutz Central	Instituto Adolfo Lutz, Interdiciplinary Procedures Center, Strategic Laboratory	Claudio Tavares Sacchi, Claudia Regina GonÃ§alves, Erica Valessa Ramos Gomes, Karoline Rodrigues Campos, Caio Vinicius Dias Lopes, Leonardo Jose Tadeu de Araujo	https://www.gisaid.org/	?	?	2021-06-30	?
hCoV19BrazilRRFIOCRUZ21897873AGH2021	betacoronavirus	EPI_ISL_2778008	?	2021-04-19	South America	Brazil	Roraima	Pacaraima	South America	Brazil	Roraima	genome	29777	Human	15	Male	?	P.1.5	GR	LaboratÃ³rio Central de SaÃºde PÃºblica do Amazonas - LACEN-AM	Laboratorio de Ecologia de Doencas Transmissiveis na Amazonia, Instituto Leonidas e Maria Deane - Fiocruz Amazonia	Valdinete Nascimento, Victor Souza, AndrÃ© Corado, Fernanda Nascimento, George Silva, Ãgatha Costa, Debora Duarte, Karina Pessoa, Matilde MejÃ­a, Luciana GonÃ§alves, Maria JÃºlia BrandÃ£o, Michele Jesus, Felipe Naveca	https://www.gisaid.org/	?	?	2021-07-02	?
hCoV19BrazilSP30172021	betacoronavirus	EPI_ISL_2958834	?	2021-04-20	South America	Brazil	Sao Paulo	Sao Jose do Rio Preto	South America	Brazil	Sao Paulo	genome	29857	Human	42	Female	?	P.1	GR	Instituto Adolfo Lutz - Regional de Sao Jose do Rio Preto	Instituto Adolfo Lutz, Interdiciplinary Procedures Center, Strategic Laboratory	Claudio Tavares Sacchi, Claudia Regina GonÃ§alves, Erica Valessa Ramos Gomes, Karoline Rodrigues Campos, Caio Vinicius Dias Lopes	https://www.gisaid.org/	?	?	2021-07-15	?
hCoV19BrazilMAFIOCRUZ325492021	betacoronavirus	EPI_ISL_2983286	?	2021-04-27	South America	Brazil	Maranhao	Sao Luis	South America	Brazil	Maranhao	genome	29791	Human	40	Male	?	P.1	GR	Laboratorio Central de Saude Publica do Estado do Maranhao (LACEN-MA)	Laboratory of Respiratory Viruses and Measles, Oswaldo Cruz Institute, FIOCRUZ	Paola Resende, Luciana Appolinario, Fernando Motta, Anna Carolina Paixao, Ana Carolina Mendonca, Ighor Leonardo Arantes Gomes, Agatha Cristinne Prudencio, Alice Sampaio Rocha, Renata Serrano Lopes, Elisa Cavalcante Pereira, Taina Moreira Venas, Lidio GonÃ§alves Lima Neto, Marilda Siqueira on behalf of the Fiocruz COVID-19 Genomic Surveillance Network	https://www.gisaid.org/	?	?	2021-07-16	?
hCoV19BrazilSPIB1020522021	betacoronavirus	EPI_ISL_2345094	?	2021-04-25	South America	Brazil	Sao Paulo		South America	Brazil	Sao Paulo	genome	29883	Human	unknown	unknown	?	P.1.14	GR	UNIDADE DE PRONTO ATENDIMENTO UPA DRA ANA OLIVIA BENTIVOGLIO	Instituto Butantan / ESALQ-Piracicaba	Dimas Tadeu Covas, Antonio Jorge Martins, Claudia Renata dos Santos Barros, David Schlesinger, Debora Botequio Moretti, Elaine Cristina Marqueze, Elaine Vieira Santos, Evandra Strazza Rodrigues, Heidge Fukumasu, Jayme Augusto de Souza-Neto, JosÃ© Salvatore Leister PatanÃ©, Luiz Alcantara, Luiz Lehmann Coutinho, Maria Carolina Elias, MaurÃ­cio Lacerda Nogueira, Rafael dos Santos Bezerra, Raul Mach…	https://www.gisaid.org/	?	?	2021-05-30	?
hCoV19BrazilSPIB1020612021	betacoronavirus	EPI_ISL_2345101	?	2021-04-26	South America	Brazil	Sao Paulo		South America	Brazil	Sao Paulo	genome	29898	Human	unknown	unknown	?	P.1.14	GR	NUCLEO SAUDE III N HABITACIONAL PRESIDENTE GEISEL BAURU	Instituto Butantan / ESALQ-Piracicaba	Dimas Tadeu Covas, Antonio Jorge Martins, Claudia Renata dos Santos Barros, David Schlesinger, Debora Botequio Moretti, Elaine Cristina Marqueze, Elaine Vieira Santos, Evandra Strazza Rodrigues, Heidge Fukumasu, Jayme Augusto de Souza-Neto, JosÃ© Salvatore Leister PatanÃ©, Luiz Alcantara, Luiz Lehmann Coutinho, Maria Carolina Elias, MaurÃ­cio Lacerda Nogueira, Rafael dos Santos Bezerra, Raul Mach…	https://www.gisaid.org/	?	?	2021-05-30	?
hCoV19BrazilSPIB1020752021	betacoronavirus	EPI_ISL_2345115	?	2021-04-25	South America	Brazil	Sao Paulo		South America	Brazil	Sao Paulo	genome	29862	Human	unknown	unknown	?	P.1	GR	SANTA CASA DE GUARAREMA	Instituto Butantan / ESALQ-Piracicaba	Dimas Tadeu Covas, Antonio Jorge Martins, Claudia Renata dos Santos Barros, David Schlesinger, Debora Botequio Moretti, Elaine Cristina Marqueze, Elaine Vieira Santos, Evandra Strazza Rodrigues, Heidge Fukumasu, Jayme Augusto de Souza-Neto, JosÃ© Salvatore Leister PatanÃ©, Luiz Alcantara, Luiz Lehmann Coutinho, Maria Carolina Elias, MaurÃ­cio Lacerda Nogueira, Rafael dos Santos Bezerra, Raul Mach…	https://www.gisaid.org/	?	?	2021-05-30	?
hCoV19BrazilSPIB1020772021	betacoronavirus	EPI_ISL_2345117	?	2021-04-25	South America	Brazil	Sao Paulo		South America	Brazil	Sao Paulo	genome	29874	Human	unknown	unknown	?	P.1	GR	SECRETARIA MUNICIPAL DE SAUDE DE JARINU	Instituto Butantan / ESALQ-Piracicaba	Dimas Tadeu Covas, Antonio Jorge Martins, Claudia Renata dos Santos Barros, David Schlesinger, Debora Botequio Moretti, Elaine Cristina Marqueze, Elaine Vieira Santos, Evandra Strazza Rodrigues, Heidge Fukumasu, Jayme Augusto de Souza-Neto, JosÃ© Salvatore Leister PatanÃ©, Luiz Alcantara, Luiz Lehmann Coutinho, Maria Carolina Elias, MaurÃ­cio Lacerda Nogueira, Rafael dos Santos Bezerra, Raul Mach…	https://www.gisaid.org/	?	?	2021-05-30	?
hCoV19BrazilSPIB1020782021	betacoronavirus	EPI_ISL_2345118	?	2021-04-24	South America	Brazil	Sao Paulo		South America	Brazil	Sao Paulo	genome	29867	Human	unknown	unknown	?	P.1	GR	LABORATORIO MUNICIPAL DE PIRACICABA	Instituto Butantan / ESALQ-Piracicaba	Dimas Tadeu Covas, Antonio Jorge Martins, Claudia Renata dos Santos Barros, David Schlesinger, Debora Botequio Moretti, Elaine Cristina Marqueze, Elaine Vieira Santos, Evandra Strazza Rodrigues, Heidge Fukumasu, Jayme Augusto de Souza-Neto, JosÃ© Salvatore Leister PatanÃ©, Luiz Alcantara, Luiz Lehmann Coutinho, Maria Carolina Elias, MaurÃ­cio Lacerda Nogueira, Rafael dos Santos Bezerra, Raul Mach…	https://www.gisaid.org/	?	?	2021-05-30	?
hCoV19BrazilSPIB1020872021	betacoronavirus	EPI_ISL_2345127	?	2021-04-25	South America	Brazil	Sao Paulo		South America	Brazil	Sao Paulo	genome	29885	Human	unknown	unknown	?	P.1	GR	UNIDADE DE PRONTO ATENDIMENTO UPA I SANTA ISABEL	Instituto Butantan / ESALQ-Piracicaba	Dimas Tadeu Covas, Antonio Jorge Martins, Claudia Renata dos Santos Barros, David Schlesinger, Debora Botequio Moretti, Elaine Cristina Marqueze, Elaine Vieira Santos, Evandra Strazza Rodrigues, Heidge Fukumasu, Jayme Augusto de Souza-Neto, JosÃ© Salvatore Leister PatanÃ©, Luiz Alcantara, Luiz Lehmann Coutinho, Maria Carolina Elias, MaurÃ­cio Lacerda Nogueira, Rafael dos Santos Bezerra, Raul Mach…	https://www.gisaid.org/	?	?	2021-05-30	?
hCoV19BrazilSPIB1020892021	betacoronavirus	EPI_ISL_2345129	?	2021-04-26	South America	Brazil	Sao Paulo		South America	Brazil	Sao Paulo	genome	29879	Human	unknown	unknown	?	P.1	GR	CENTRO MEDICO PMESP	Instituto Butantan / ESALQ-Piracicaba	Dimas Tadeu Covas, Antonio Jorge Martins, Claudia Renata dos Santos Barros, David Schlesinger, Debora Botequio Moretti, Elaine Cristina Marqueze, Elaine Vieira Santos, Evandra Strazza Rodrigues, Heidge Fukumasu, Jayme Augusto de Souza-Neto, JosÃ© Salvatore Leister PatanÃ©, Luiz Alcantara, Luiz Lehmann Coutinho, Maria Carolina Elias, MaurÃ­cio Lacerda Nogueira, Rafael dos Santos Bezerra, Raul Mach…	https://www.gisaid.org/	?	?	2021-05-30	?
hCoV19BrazilSPIB1020912021	betacoronavirus	EPI_ISL_2345131	?	2021-04-26	South America	Brazil	Sao Paulo		South America	Brazil	Sao Paulo	genome	29891	Human	unknown	unknown	?	P.1	GR	HOSPITAL DR OSIRIS FLORINDO COELHO FERRAZ DE VASCONCELOS	Instituto Butantan / ESALQ-Piracicaba	Dimas Tadeu Covas, Antonio Jorge Martins, Claudia Renata dos Santos Barros, David Schlesinger, Debora Botequio Moretti, Elaine Cristina Marqueze, Elaine Vieira Santos, Evandra Strazza Rodrigues, Heidge Fukumasu, Jayme Augusto de Souza-Neto, JosÃ© Salvatore Leister PatanÃ©, Luiz Alcantara, Luiz Lehmann Coutinho, Maria Carolina Elias, MaurÃ­cio Lacerda Nogueira, Rafael dos Santos Bezerra, Raul Mach…	https://www.gisaid.org/	?	?	2021-05-30	?
hCoV19BrazilSPIB1020942021	betacoronavirus	EPI_ISL_2345134	?	2021-04-26	South America	Brazil	Sao Paulo		South America	Brazil	Sao Paulo	genome	29881	Human	unknown	unknown	?	P.1	GR	UBS VILA RIBEIRO	Instituto Butantan / ESALQ-Piracicaba	Dimas Tadeu Covas, Antonio Jorge Martins, Claudia Renata dos Santos Barros, David Schlesinger, Debora Botequio Moretti, Elaine Cristina Marqueze, Elaine Vieira Santos, Evandra Strazza Rodrigues, Heidge Fukumasu, Jayme Augusto de Souza-Neto, JosÃ© Salvatore Leister PatanÃ©, Luiz Alcantara, Luiz Lehmann Coutinho, Maria Carolina Elias, MaurÃ­cio Lacerda Nogueira, Rafael dos Santos Bezerra, Raul Mach…	https://www.gisaid.org/	?	?	2021-05-30	?
hCoV19BrazilSPIB1020992021	betacoronavirus	EPI_ISL_2345139	?	2021-04-26	South America	Brazil	Sao Paulo		South America	Brazil	Sao Paulo	genome	29875	Human	unknown	unknown	?	P.1	GR	UNIDADE REFERENCIAL SUDOESTE	Instituto Butantan / ESALQ-Piracicaba	Dimas Tadeu Covas, Antonio Jorge Martins, Claudia Renata dos Santos Barros, David Schlesinger, Debora Botequio Moretti, Elaine Cristina Marqueze, Elaine Vieira Santos, Evandra Strazza Rodrigues, Heidge Fukumasu, Jayme Augusto de Souza-Neto, JosÃ© Salvatore Leister PatanÃ©, Luiz Alcantara, Luiz Lehmann Coutinho, Maria Carolina Elias, MaurÃ­cio Lacerda Nogueira, Rafael dos Santos Bezerra, Raul Mach…	https://www.gisaid.org/	?	?	2021-05-30	?
hCoV19BrazilSPIB1021222021	betacoronavirus	EPI_ISL_2345162	?	2021-04-26	South America	Brazil	Sao Paulo		South America	Brazil	Sao Paulo	genome	29889	Human	unknown	unknown	?	P.1	GR	UBS DR ALFREDO DANTAS DE SOUZA UMUARAMA	Instituto Butantan / ESALQ-Piracicaba	Dimas Tadeu Covas, Antonio Jorge Martins, Claudia Renata dos Santos Barros, David Schlesinger, Debora Botequio Moretti, Elaine Cristina Marqueze, Elaine Vieira Santos, Evandra Strazza Rodrigues, Heidge Fukumasu, Jayme Augusto de Souza-Neto, JosÃ© Salvatore Leister PatanÃ©, Luiz Alcantara, Luiz Lehmann Coutinho, Maria Carolina Elias, MaurÃ­cio Lacerda Nogueira, Rafael dos Santos Bezerra, Raul Mach…	https://www.gisaid.org/	?	?	2021-05-30	?
hCoV19BrazilSPIB1021242021	betacoronavirus	EPI_ISL_2345164	?	2021-04-26	South America	Brazil	Sao Paulo		South America	Brazil	Sao Paulo	genome	29862	Human	unknown	unknown	?	P.1	GR	NUCLEO SAUDE III N HABITACIONAL PRESIDENTE GEISEL BAURU	Instituto Butantan / ESALQ-Piracicaba	Dimas Tadeu Covas, Antonio Jorge Martins, Claudia Renata dos Santos Barros, David Schlesinger, Debora Botequio Moretti, Elaine Cristina Marqueze, Elaine Vieira Santos, Evandra Strazza Rodrigues, Heidge Fukumasu, Jayme Augusto de Souza-Neto, JosÃ© Salvatore Leister PatanÃ©, Luiz Alcantara, Luiz Lehmann Coutinho, Maria Carolina Elias, MaurÃ­cio Lacerda Nogueira, Rafael dos Santos Bezerra, Raul Mach…	https://www.gisaid.org/	?	?	2021-05-30	?
hCoV19BrazilSPIB1021252021	betacoronavirus	EPI_ISL_2345165	?	2021-04-26	South America	Brazil	Sao Paulo		South America	Brazil	Sao Paulo	genome	29895	Human	unknown	unknown	?	P.1	GR	NUCLEO DE ESPECIALIDADES EM SAUDE	Instituto Butantan / ESALQ-Piracicaba	Dimas Tadeu Covas, Antonio Jorge Martins, Claudia Renata dos Santos Barros, David Schlesinger, Debora Botequio Moretti, Elaine Cristina Marqueze, Elaine Vieira Santos, Evandra Strazza Rodrigues, Heidge Fukumasu, Jayme Augusto de Souza-Neto, JosÃ© Salvatore Leister PatanÃ©, Luiz Alcantara, Luiz Lehmann Coutinho, Maria Carolina Elias, MaurÃ­cio Lacerda Nogueira, Rafael dos Santos Bezerra, Raul Mach…	https://www.gisaid.org/	?	?	2021-05-30	?
hCoV19BrazilSPIB1021392021	betacoronavirus	EPI_ISL_2345179	?	2021-04-26	South America	Brazil	Sao Paulo		South America	Brazil	Sao Paulo	genome	29870	Human	unknown	unknown	?	P.1	GR	UBS DR ALFREDO DANTAS DE SOUZA UMUARAMA	Instituto Butantan / ESALQ-Piracicaba	Dimas Tadeu Covas, Antonio Jorge Martins, Claudia Renata dos Santos Barros, David Schlesinger, Debora Botequio Moretti, Elaine Cristina Marqueze, Elaine Vieira Santos, Evandra Strazza Rodrigues, Heidge Fukumasu, Jayme Augusto de Souza-Neto, JosÃ© Salvatore Leister PatanÃ©, Luiz Alcantara, Luiz Lehmann Coutinho, Maria Carolina Elias, MaurÃ­cio Lacerda Nogueira, Rafael dos Santos Bezerra, Raul Mach…	https://www.gisaid.org/	?	?	2021-05-30	?
hCoV19BrazilSPIB1021602021	betacoronavirus	EPI_ISL_2345200	?	2021-04-27	South America	Brazil	Sao Paulo		South America	Brazil	Sao Paulo	genome	29895	Human	unknown	unknown	?	P.1	GR	CS II DR MIGUEL VITALIANO ORLANDIA	Instituto Butantan / ESALQ-Piracicaba	Dimas Tadeu Covas, Antonio Jorge Martins, Claudia Renata dos Santos Barros, David Schlesinger, Debora Botequio Moretti, Elaine Cristina Marqueze, Elaine Vieira Santos, Evandra Strazza Rodrigues, Heidge Fukumasu, Jayme Augusto de Souza-Neto, JosÃ© Salvatore Leister PatanÃ©, Luiz Alcantara, Luiz Lehmann Coutinho, Maria Carolina Elias, MaurÃ­cio Lacerda Nogueira, Rafael dos Santos Bezerra, Raul Mach…	https://www.gisaid.org/	?	?	2021-05-30	?
hCoV19BrazilSPIB1021652021	betacoronavirus	EPI_ISL_2345205	?	2021-04-27	South America	Brazil	Sao Paulo		South America	Brazil	Sao Paulo	genome	29893	Human	unknown	unknown	?	P.1.14	GR	NUCLEO DE SAUDE VILA FALCAO DE BAURU	Instituto Butantan / ESALQ-Piracicaba	Dimas Tadeu Covas, Antonio Jorge Martins, Claudia Renata dos Santos Barros, David Schlesinger, Debora Botequio Moretti, Elaine Cristina Marqueze, Elaine Vieira Santos, Evandra Strazza Rodrigues, Heidge Fukumasu, Jayme Augusto de Souza-Neto, JosÃ© Salvatore Leister PatanÃ©, Luiz Alcantara, Luiz Lehmann Coutinho, Maria Carolina Elias, MaurÃ­cio Lacerda Nogueira, Rafael dos Santos Bezerra, Raul Mach…	https://www.gisaid.org/	?	?	2021-05-30	?
hCoV19BrazilSPIB1021662021	betacoronavirus	EPI_ISL_2345206	?	2021-04-27	South America	Brazil	Sao Paulo		South America	Brazil	Sao Paulo	genome	29868	Human	unknown	unknown	?	P.1.14	GR	CENTRO DE SAUDE III DE IGARACU DO TIETE	Instituto Butantan / ESALQ-Piracicaba	Dimas Tadeu Covas, Antonio Jorge Martins, Claudia Renata dos Santos Barros, David Schlesinger, Debora Botequio Moretti, Elaine Cristina Marqueze, Elaine Vieira Santos, Evandra Strazza Rodrigues, Heidge Fukumasu, Jayme Augusto de Souza-Neto, JosÃ© Salvatore Leister PatanÃ©, Luiz Alcantara, Luiz Lehmann Coutinho, Maria Carolina Elias, MaurÃ­cio Lacerda Nogueira, Rafael dos Santos Bezerra, Raul Mach…	https://www.gisaid.org/	?	?	2021-05-30	?
hCoV19BrazilSPIB1021752021	betacoronavirus	EPI_ISL_2345215	?	2021-04-27	South America	Brazil	Sao Paulo		South America	Brazil	Sao Paulo	genome	29877	Human	unknown	unknown	?	P.1	GR	NUCLEO DE SAUDE VILA FALCAO DE BAURU	Instituto Butantan / ESALQ-Piracicaba	Dimas Tadeu Covas, Antonio Jorge Martins, Claudia Renata dos Santos Barros, David Schlesinger, Debora Botequio Moretti, Elaine Cristina Marqueze, Elaine Vieira Santos, Evandra Strazza Rodrigues, Heidge Fukumasu, Jayme Augusto de Souza-Neto, JosÃ© Salvatore Leister PatanÃ©, Luiz Alcantara, Luiz Lehmann Coutinho, Maria Carolina Elias, MaurÃ­cio Lacerda Nogueira, Rafael dos Santos Bezerra, Raul Mach…	https://www.gisaid.org/	?	?	2021-05-30	?
hCoV19BrazilSPIB1021782021	betacoronavirus	EPI_ISL_2345218	?	2021-04-27	South America	Brazil	Sao Paulo		South America	Brazil	Sao Paulo	genome	29861	Human	unknown	unknown	?	P.1	GR	NUCLEO DE SAUDE VILA FALCAO DE BAURU	Instituto Butantan / ESALQ-Piracicaba	Dimas Tadeu Covas, Antonio Jorge Martins, Claudia Renata dos Santos Barros, David Schlesinger, Debora Botequio Moretti, Elaine Cristina Marqueze, Elaine Vieira Santos, Evandra Strazza Rodrigues, Heidge Fukumasu, Jayme Augusto de Souza-Neto, JosÃ© Salvatore Leister PatanÃ©, Luiz Alcantara, Luiz Lehmann Coutinho, Maria Carolina Elias, MaurÃ­cio Lacerda Nogueira, Rafael dos Santos Bezerra, Raul Mach…	https://www.gisaid.org/	?	?	2021-05-30	?
hCoV19BrazilSPIB1021882021	betacoronavirus	EPI_ISL_2345228	?	2021-04-26	South America	Brazil	Sao Paulo		South America	Brazil	Sao Paulo	genome	29886	Human	unknown	unknown	?	P.1	GR	UBS IV GUARARAPES	Instituto Butantan / ESALQ-Piracicaba	Dimas Tadeu Covas, Antonio Jorge Martins, Claudia Renata dos Santos Barros, David Schlesinger, Debora Botequio Moretti, Elaine Cristina Marqueze, Elaine Vieira Santos, Evandra Strazza Rodrigues, Heidge Fukumasu, Jayme Augusto de Souza-Neto, JosÃ© Salvatore Leister PatanÃ©, Luiz Alcantara, Luiz Lehmann Coutinho, Maria Carolina Elias, MaurÃ­cio Lacerda Nogueira, Rafael dos Santos Bezerra, Raul Mach…	https://www.gisaid.org/	?	?	2021-05-30	?
hCoV19BrazilSPIB1021912021	betacoronavirus	EPI_ISL_2345231	?	2021-04-26	South America	Brazil	Sao Paulo		South America	Brazil	Sao Paulo	genome	29895	Human	unknown	unknown	?	P.1	GR	UBS IV GUARARAPES	Instituto Butantan / ESALQ-Piracicaba	Dimas Tadeu Covas, Antonio Jorge Martins, Claudia Renata dos Santos Barros, David Schlesinger, Debora Botequio Moretti, Elaine Cristina Marqueze, Elaine Vieira Santos, Evandra Strazza Rodrigues, Heidge Fukumasu, Jayme Augusto de Souza-Neto, JosÃ© Salvatore Leister PatanÃ©, Luiz Alcantara, Luiz Lehmann Coutinho, Maria Carolina Elias, MaurÃ­cio Lacerda Nogueira, Rafael dos Santos Bezerra, Raul Mach…	https://www.gisaid.org/	?	?	2021-05-30	?
hCoV19BrazilSPIB1021942021	betacoronavirus	EPI_ISL_2345234	?	2021-04-27	South America	Brazil	Sao Paulo		South America	Brazil	Sao Paulo	genome	29868	Human	unknown	unknown	?	P.1	GR	UBS IV GUARARAPES	Instituto Butantan / ESALQ-Piracicaba	Dimas Tadeu Covas, Antonio Jorge Martins, Claudia Renata dos Santos Barros, David Schlesinger, Debora Botequio Moretti, Elaine Cristina Marqueze, Elaine Vieira Santos, Evandra Strazza Rodrigues, Heidge Fukumasu, Jayme Augusto de Souza-Neto, JosÃ© Salvatore Leister PatanÃ©, Luiz Alcantara, Luiz Lehmann Coutinho, Maria Carolina Elias, MaurÃ­cio Lacerda Nogueira, Rafael dos Santos Bezerra, Raul Mach…	https://www.gisaid.org/	?	?	2021-05-30	?
hCoV19BrazilSPIB1021962021	betacoronavirus	EPI_ISL_2345236	?	2021-04-27	South America	Brazil	Sao Paulo		South America	Brazil	Sao Paulo	genome	29897	Human	unknown	unknown	?	P.1	GR	CENTRO DE SAUDE DE OCAUCU	Instituto Butantan / ESALQ-Piracicaba	Dimas Tadeu Covas, Antonio Jorge Martins, Claudia Renata dos Santos Barros, David Schlesinger, Debora Botequio Moretti, Elaine Cristina Marqueze, Elaine Vieira Santos, Evandra Strazza Rodrigues, Heidge Fukumasu, Jayme Augusto de Souza-Neto, JosÃ© Salvatore Leister PatanÃ©, Luiz Alcantara, Luiz Lehmann Coutinho, Maria Carolina Elias, MaurÃ­cio Lacerda Nogueira, Rafael dos Santos Bezerra, Raul Mach…	https://www.gisaid.org/	?	?	2021-05-30	?
hCoV19BrazilSPIB1022012021	betacoronavirus	EPI_ISL_2345240	?	2021-04-27	South America	Brazil	Sao Paulo		South America	Brazil	Sao Paulo	genome	29881	Human	unknown	unknown	?	P.1	GR	DEPARTAMENTO DE SAUDE MUNICIPAL SOCORRO SP	Instituto Butantan / ESALQ-Piracicaba	Dimas Tadeu Covas, Antonio Jorge Martins, Claudia Renata dos Santos Barros, David Schlesinger, Debora Botequio Moretti, Elaine Cristina Marqueze, Elaine Vieira Santos, Evandra Strazza Rodrigues, Heidge Fukumasu, Jayme Augusto de Souza-Neto, JosÃ© Salvatore Leister PatanÃ©, Luiz Alcantara, Luiz Lehmann Coutinho, Maria Carolina Elias, MaurÃ­cio Lacerda Nogueira, Rafael dos Santos Bezerra, Raul Mach…	https://www.gisaid.org/	?	?	2021-05-30	?
hCoV19BrazilSPIB1022072021	betacoronavirus	EPI_ISL_2345246	?	2021-04-27	South America	Brazil	Sao Paulo		South America	Brazil	Sao Paulo	genome	29881	Human	unknown	unknown	?	P.1	GR	CSII DR JOSE FERREIRA TELLES	Instituto Butantan / ESALQ-Piracicaba	Dimas Tadeu Covas, Antonio Jorge Martins, Claudia Renata dos Santos Barros, David Schlesinger, Debora Botequio Moretti, Elaine Cristina Marqueze, Elaine Vieira Santos, Evandra Strazza Rodrigues, Heidge Fukumasu, Jayme Augusto de Souza-Neto, JosÃ© Salvatore Leister PatanÃ©, Luiz Alcantara, Luiz Lehmann Coutinho, Maria Carolina Elias, MaurÃ­cio Lacerda Nogueira, Rafael dos Santos Bezerra, Raul Mach…	https://www.gisaid.org/	?	?	2021-05-30	?
hCoV19BrazilSPIB1022232021	betacoronavirus	EPI_ISL_2345262	?	2021-04-25	South America	Brazil	Sao Paulo		South America	Brazil	Sao Paulo	genome	29897	Human	unknown	unknown	?	P.1	GR	CS II DR JAHYR DE PAULA RIBEIRO GUARA	Instituto Butantan / ESALQ-Piracicaba	Dimas Tadeu Covas, Antonio Jorge Martins, Claudia Renata dos Santos Barros, David Schlesinger, Debora Botequio Moretti, Elaine Cristina Marqueze, Elaine Vieira Santos, Evandra Strazza Rodrigues, Heidge Fukumasu, Jayme Augusto de Souza-Neto, JosÃ© Salvatore Leister PatanÃ©, Luiz Alcantara, Luiz Lehmann Coutinho, Maria Carolina Elias, MaurÃ­cio Lacerda Nogueira, Rafael dos Santos Bezerra, Raul Mach…	https://www.gisaid.org/	?	?	2021-05-30	?
hCoV19BrazilSPIB1022302021	betacoronavirus	EPI_ISL_2345269	?	2021-04-27	South America	Brazil	Sao Paulo		South America	Brazil	Sao Paulo	genome	29869	Human	unknown	unknown	?	P.1	GR	UNIDADE DE VIGILANCIA EM SAUDE	Instituto Butantan / ESALQ-Piracicaba	Dimas Tadeu Covas, Antonio Jorge Martins, Claudia Renata dos Santos Barros, David Schlesinger, Debora Botequio Moretti, Elaine Cristina Marqueze, Elaine Vieira Santos, Evandra Strazza Rodrigues, Heidge Fukumasu, Jayme Augusto de Souza-Neto, JosÃ© Salvatore Leister PatanÃ©, Luiz Alcantara, Luiz Lehmann Coutinho, Maria Carolina Elias, MaurÃ­cio Lacerda Nogueira, Rafael dos Santos Bezerra, Raul Mach…	https://www.gisaid.org/	?	?	2021-05-30	?
hCoV19BrazilSPIB1022332021	betacoronavirus	EPI_ISL_2345272	?	2021-04-27	South America	Brazil	Sao Paulo		South America	Brazil	Sao Paulo	genome	29887	Human	unknown	unknown	?	P.1	G	UNIDADE DE VIGILANCIA EM SAUDE	Instituto Butantan / ESALQ-Piracicaba	Dimas Tadeu Covas, Antonio Jorge Martins, Claudia Renata dos Santos Barros, David Schlesinger, Debora Botequio Moretti, Elaine Cristina Marqueze, Elaine Vieira Santos, Evandra Strazza Rodrigues, Heidge Fukumasu, Jayme Augusto de Souza-Neto, JosÃ© Salvatore Leister PatanÃ©, Luiz Alcantara, Luiz Lehmann Coutinho, Maria Carolina Elias, MaurÃ­cio Lacerda Nogueira, Rafael dos Santos Bezerra, Raul Mach…	https://www.gisaid.org/	?	?	2021-05-30	?
hCoV19BrazilSPIB1022362021	betacoronavirus	EPI_ISL_2345275	?	2021-04-27	South America	Brazil	Sao Paulo		South America	Brazil	Sao Paulo	genome	29864	Human	unknown	unknown	?	P.1	G	UNIDADE DE VIGILANCIA EM SAUDE	Instituto Butantan / ESALQ-Piracicaba	Dimas Tadeu Covas, Antonio Jorge Martins, Claudia Renata dos Santos Barros, David Schlesinger, Debora Botequio Moretti, Elaine Cristina Marqueze, Elaine Vieira Santos, Evandra Strazza Rodrigues, Heidge Fukumasu, Jayme Augusto de Souza-Neto, JosÃ© Salvatore Leister PatanÃ©, Luiz Alcantara, Luiz Lehmann Coutinho, Maria Carolina Elias, MaurÃ­cio Lacerda Nogueira, Rafael dos Santos Bezerra, Raul Mach…	https://www.gisaid.org/	?	?	2021-05-30	?
hCoV19BrazilSPIB1022432021	betacoronavirus	EPI_ISL_2345282	?	2021-04-27	South America	Brazil	Sao Paulo		South America	Brazil	Sao Paulo	genome	29840	Human	unknown	unknown	?	P.1.2	GR	NUCLEO DE SAUDE VILA FALCAO DE BAURU	Instituto Butantan / ESALQ-Piracicaba	Dimas Tadeu Covas, Antonio Jorge Martins, Claudia Renata dos Santos Barros, David Schlesinger, Debora Botequio Moretti, Elaine Cristina Marqueze, Elaine Vieira Santos, Evandra Strazza Rodrigues, Heidge Fukumasu, Jayme Augusto de Souza-Neto, JosÃ© Salvatore Leister PatanÃ©, Luiz Alcantara, Luiz Lehmann Coutinho, Maria Carolina Elias, MaurÃ­cio Lacerda Nogueira, Rafael dos Santos Bezerra, Raul Mach…	https://www.gisaid.org/	?	?	2021-05-30	?
hCoV19BrazilSPIB1022482021	betacoronavirus	EPI_ISL_2345287	?	2021-04-26	South America	Brazil	Sao Paulo		South America	Brazil	Sao Paulo	genome	29867	Human	unknown	unknown	?	P.1	GR	UNIDADE DE VIGILANCIA EM SAUDE	Instituto Butantan / ESALQ-Piracicaba	Dimas Tadeu Covas, Antonio Jorge Martins, Claudia Renata dos Santos Barros, David Schlesinger, Debora Botequio Moretti, Elaine Cristina Marqueze, Elaine Vieira Santos, Evandra Strazza Rodrigues, Heidge Fukumasu, Jayme Augusto de Souza-Neto, JosÃ© Salvatore Leister PatanÃ©, Luiz Alcantara, Luiz Lehmann Coutinho, Maria Carolina Elias, MaurÃ­cio Lacerda Nogueira, Rafael dos Santos Bezerra, Raul Mach…	https://www.gisaid.org/	?	?	2021-05-30	?
hCoV19BrazilSPIB1022502021	betacoronavirus	EPI_ISL_2345289	?	2021-04-28	South America	Brazil	Sao Paulo		South America	Brazil	Sao Paulo	genome	29882	Human	unknown	unknown	?	P.1	GR	LABORATORIO MUNICIPAL DE PIRACICABA	Instituto Butantan / ESALQ-Piracicaba	Dimas Tadeu Covas, Antonio Jorge Martins, Claudia Renata dos Santos Barros, David Schlesinger, Debora Botequio Moretti, Elaine Cristina Marqueze, Elaine Vieira Santos, Evandra Strazza Rodrigues, Heidge Fukumasu, Jayme Augusto de Souza-Neto, JosÃ© Salvatore Leister PatanÃ©, Luiz Alcantara, Luiz Lehmann Coutinho, Maria Carolina Elias, MaurÃ­cio Lacerda Nogueira, Rafael dos Santos Bezerra, Raul Mach…	https://www.gisaid.org/	?	?	2021-05-30	?
hCoV19BrazilSPIB1022512021	betacoronavirus	EPI_ISL_2345290	?	2021-04-28	South America	Brazil	Sao Paulo		South America	Brazil	Sao Paulo	genome	29857	Human	unknown	unknown	?	P.1	GR	LABORATORIO MUNICIPAL DE PIRACICABA	Instituto Butantan / ESALQ-Piracicaba	Dimas Tadeu Covas, Antonio Jorge Martins, Claudia Renata dos Santos Barros, David Schlesinger, Debora Botequio Moretti, Elaine Cristina Marqueze, Elaine Vieira Santos, Evandra Strazza Rodrigues, Heidge Fukumasu, Jayme Augusto de Souza-Neto, JosÃ© Salvatore Leister PatanÃ©, Luiz Alcantara, Luiz Lehmann Coutinho, Maria Carolina Elias, MaurÃ­cio Lacerda Nogueira, Rafael dos Santos Bezerra, Raul Mach…	https://www.gisaid.org/	?	?	2021-05-30	?
hCoV19BrazilSPIB1022562021	betacoronavirus	EPI_ISL_2345295	?	2021-04-28	South America	Brazil	Sao Paulo		South America	Brazil	Sao Paulo	genome	29862	Human	unknown	unknown	?	P.1.14	GR	LABORATORIO MUNICIPAL DE PIRACICABA	Instituto Butantan / ESALQ-Piracicaba	Dimas Tadeu Covas, Antonio Jorge Martins, Claudia Renata dos Santos Barros, David Schlesinger, Debora Botequio Moretti, Elaine Cristina Marqueze, Elaine Vieira Santos, Evandra Strazza Rodrigues, Heidge Fukumasu, Jayme Augusto de Souza-Neto, JosÃ© Salvatore Leister PatanÃ©, Luiz Alcantara, Luiz Lehmann Coutinho, Maria Carolina Elias, MaurÃ­cio Lacerda Nogueira, Rafael dos Santos Bezerra, Raul Mach…	https://www.gisaid.org/	?	?	2021-05-30	?
hCoV19BrazilSPIB1030862021	betacoronavirus	EPI_ISL_2345906	?	2021-04-20	South America	Brazil	Sao Paulo		South America	Brazil	Sao Paulo	genome	29827	Human	unknown	unknown	?	P.1.14	GR	Prefeirtura de SP	Instituto Butantan	Dimas Tadeu Covas, Antonio Jorge Martins, Claudia Renata dos Santos Barros, David Schlesinger, Debora Botequio Moretti, Elaine Cristina Marqueze, Elaine Vieira Santos, Evandra Strazza Rodrigues, Heidge Fukumasu, Jayme Augusto de Souza-Neto, JosÃ© Salvatore Leister PatanÃ©, Luiz Alcantara, Luiz Lehmann Coutinho, Maria Carolina Elias, MaurÃ­cio Lacerda Nogueira, Rafael dos Santos Bezerra, Raul Mach…	https://www.gisaid.org/	?	?	2021-05-30	?
hCoV19BrazilSPIB1030882021	betacoronavirus	EPI_ISL_2345908	?	2021-04-20	South America	Brazil	Sao Paulo		South America	Brazil	Sao Paulo	genome	29894	Human	unknown	unknown	?	P.1.14	GR	Prefeirtura de SP	Instituto Butantan	Dimas Tadeu Covas, Antonio Jorge Martins, Claudia Renata dos Santos Barros, David Schlesinger, Debora Botequio Moretti, Elaine Cristina Marqueze, Elaine Vieira Santos, Evandra Strazza Rodrigues, Heidge Fukumasu, Jayme Augusto de Souza-Neto, JosÃ© Salvatore Leister PatanÃ©, Luiz Alcantara, Luiz Lehmann Coutinho, Maria Carolina Elias, MaurÃ­cio Lacerda Nogueira, Rafael dos Santos Bezerra, Raul Mach…	https://www.gisaid.org/	?	?	2021-05-30	?
hCoV19BrazilSPIB1030932021	betacoronavirus	EPI_ISL_2345913	?	2021-04-21	South America	Brazil	Sao Paulo		South America	Brazil	Sao Paulo	genome	29822	Human	unknown	unknown	?	P.1.14	GR	Prefeirtura de SP	Instituto Butantan	Dimas Tadeu Covas, Antonio Jorge Martins, Claudia Renata dos Santos Barros, David Schlesinger, Debora Botequio Moretti, Elaine Cristina Marqueze, Elaine Vieira Santos, Evandra Strazza Rodrigues, Heidge Fukumasu, Jayme Augusto de Souza-Neto, JosÃ© Salvatore Leister PatanÃ©, Luiz Alcantara, Luiz Lehmann Coutinho, Maria Carolina Elias, MaurÃ­cio Lacerda Nogueira, Rafael dos Santos Bezerra, Raul Mach…	https://www.gisaid.org/	?	?	2021-05-30	?
hCoV19BrazilSPIB1030942021	betacoronavirus	EPI_ISL_2345914	?	2021-04-19	South America	Brazil	Sao Paulo		South America	Brazil	Sao Paulo	genome	29898	Human	unknown	unknown	?	P.1	GR	Prefeirtura de SP	Instituto Butantan	Dimas Tadeu Covas, Antonio Jorge Martins, Claudia Renata dos Santos Barros, David Schlesinger, Debora Botequio Moretti, Elaine Cristina Marqueze, Elaine Vieira Santos, Evandra Strazza Rodrigues, Heidge Fukumasu, Jayme Augusto de Souza-Neto, JosÃ© Salvatore Leister PatanÃ©, Luiz Alcantara, Luiz Lehmann Coutinho, Maria Carolina Elias, MaurÃ­cio Lacerda Nogueira, Rafael dos Santos Bezerra, Raul Mach…	https://www.gisaid.org/	?	?	2021-05-30	?
hCoV19BrazilSPIB1030982021	betacoronavirus	EPI_ISL_2345918	?	2021-04-22	South America	Brazil	Sao Paulo		South America	Brazil	Sao Paulo	genome	29868	Human	unknown	unknown	?	P.1.14	GR	Prefeirtura de SP	Instituto Butantan	Dimas Tadeu Covas, Antonio Jorge Martins, Claudia Renata dos Santos Barros, David Schlesinger, Debora Botequio Moretti, Elaine Cristina Marqueze, Elaine Vieira Santos, Evandra Strazza Rodrigues, Heidge Fukumasu, Jayme Augusto de Souza-Neto, JosÃ© Salvatore Leister PatanÃ©, Luiz Alcantara, Luiz Lehmann Coutinho, Maria Carolina Elias, MaurÃ­cio Lacerda Nogueira, Rafael dos Santos Bezerra, Raul Mach…	https://www.gisaid.org/	?	?	2021-05-30	?
hCoV19BrazilSPIB1031002021	betacoronavirus	EPI_ISL_2345920	?	2021-04-23	South America	Brazil	Sao Paulo		South America	Brazil	Sao Paulo	genome	29857	Human	unknown	unknown	?	P.1	GR	Prefeirtura de SP	Instituto Butantan	Dimas Tadeu Covas, Antonio Jorge Martins, Claudia Renata dos Santos Barros, David Schlesinger, Debora Botequio Moretti, Elaine Cristina Marqueze, Elaine Vieira Santos, Evandra Strazza Rodrigues, Heidge Fukumasu, Jayme Augusto de Souza-Neto, JosÃ© Salvatore Leister PatanÃ©, Luiz Alcantara, Luiz Lehmann Coutinho, Maria Carolina Elias, MaurÃ­cio Lacerda Nogueira, Rafael dos Santos Bezerra, Raul Mach…	https://www.gisaid.org/	?	?	2021-05-30	?
hCoV19BrazilSPIB1031042021	betacoronavirus	EPI_ISL_2345924	?	2021-04-20	South America	Brazil	Sao Paulo		South America	Brazil	Sao Paulo	genome	29811	Human	unknown	unknown	?	P.1.14	GR	Prefeirtura de SP	Instituto Butantan	Dimas Tadeu Covas, Antonio Jorge Martins, Claudia Renata dos Santos Barros, David Schlesinger, Debora Botequio Moretti, Elaine Cristina Marqueze, Elaine Vieira Santos, Evandra Strazza Rodrigues, Heidge Fukumasu, Jayme Augusto de Souza-Neto, JosÃ© Salvatore Leister PatanÃ©, Luiz Alcantara, Luiz Lehmann Coutinho, Maria Carolina Elias, MaurÃ­cio Lacerda Nogueira, Rafael dos Santos Bezerra, Raul Mach…	https://www.gisaid.org/	?	?	2021-05-30	?
hCoV19BrazilSPIB1031142021	betacoronavirus	EPI_ISL_2345934	?	2021-04-20	South America	Brazil	Sao Paulo		South America	Brazil	Sao Paulo	genome	29834	Human	unknown	unknown	?	P.1	GR	Prefeirtura de SP	Instituto Butantan	Dimas Tadeu Covas, Antonio Jorge Martins, Claudia Renata dos Santos Barros, David Schlesinger, Debora Botequio Moretti, Elaine Cristina Marqueze, Elaine Vieira Santos, Evandra Strazza Rodrigues, Heidge Fukumasu, Jayme Augusto de Souza-Neto, JosÃ© Salvatore Leister PatanÃ©, Luiz Alcantara, Luiz Lehmann Coutinho, Maria Carolina Elias, MaurÃ­cio Lacerda Nogueira, Rafael dos Santos Bezerra, Raul Mach…	https://www.gisaid.org/	?	?	2021-05-30	?
hCoV19BrazilSPIB1032882021	betacoronavirus	EPI_ISL_2346098	?	2021-04-20	South America	Brazil	Sao Paulo		South America	Brazil	Sao Paulo	genome	29839	Human	unknown	unknown	?	P.1.14	GR	Prefeirtura de SP	Instituto Butantan	Dimas Tadeu Covas, Antonio Jorge Martins, Claudia Renata dos Santos Barros, David Schlesinger, Debora Botequio Moretti, Elaine Cristina Marqueze, Elaine Vieira Santos, Evandra Strazza Rodrigues, Heidge Fukumasu, Jayme Augusto de Souza-Neto, JosÃ© Salvatore Leister PatanÃ©, Luiz Alcantara, Luiz Lehmann Coutinho, Maria Carolina Elias, MaurÃ­cio Lacerda Nogueira, Rafael dos Santos Bezerra, Raul Mach…	https://www.gisaid.org/	?	?	2021-05-30	?
hCoV19BrazilSPIB1032892021	betacoronavirus	EPI_ISL_2346099	?	2021-04-20	South America	Brazil	Sao Paulo		South America	Brazil	Sao Paulo	genome	29850	Human	unknown	unknown	?	P.1.14	GR	Prefeirtura de SP	Instituto Butantan	Dimas Tadeu Covas, Antonio Jorge Martins, Claudia Renata dos Santos Barros, David Schlesinger, Debora Botequio Moretti, Elaine Cristina Marqueze, Elaine Vieira Santos, Evandra Strazza Rodrigues, Heidge Fukumasu, Jayme Augusto de Souza-Neto, JosÃ© Salvatore Leister PatanÃ©, Luiz Alcantara, Luiz Lehmann Coutinho, Maria Carolina Elias, MaurÃ­cio Lacerda Nogueira, Rafael dos Santos Bezerra, Raul Mach…	https://www.gisaid.org/	?	?	2021-05-30	?
hCoV19BrazilSPIB1028172021	betacoronavirus	EPI_ISL_2362244	?	2021-04-30	South America	Brazil	Sao Paulo		South America	Brazil	Sao Paulo	genome	29848	Human	unknown	unknown	?	P.5	GR	HOSPITAL DE CAMPANHA COVID 19 MUNICIPIO DE TAUBATE	Instituto Butantan / Mendelics	Dimas Tadeu Covas, Antonio Jorge Martins, Claudia Renata dos Santos Barros, David Schlesinger, Debora Botequio Moretti, Elaine Cristina Marqueze, Elaine Vieira Santos, Evandra Strazza Rodrigues, Heidge Fukumasu, Jayme Augusto de Souza-Neto, JosÃ© Salvatore Leister PatanÃ©, Luiz Alcantara, Luiz Lehmann Coutinho, Maria Carolina Elias, MaurÃ­cio Lacerda Nogueira, Rafael dos Santos Bezerra, Raul Mach…	https://www.gisaid.org/	?	?	2021-05-31	?
hCoV19BrazilRSLMM543162021	betacoronavirus	EPI_ISL_2382536	?	2021-04-23	South America	Brazil	Rio Grande do Sul		South America	Brazil	Rio Grande do Sul	genome	29624	Human	62	Male	?	P.1	GR	LaboratÃ³rio de Microbiologia Molecular - Universidade FEEVALE	Molecular Microbiology Laboratory	Alana Witt Hansen, FÃ¡gner Henrique Heldt, Fernando Rosado Spilki, FlÃ¡vio Silveira, Juliana Schons Gularte, Juliane Deise Fleck, Mariana Soares da Silva, Meriane Demoliner, Matheus Nunes Weber, Paula Rodrigues de Almeida, Micheli Filippi.	https://www.gisaid.org/	?	?	2021-06-02	?
hCoV19BrazilRJLNN011382021	betacoronavirus	EPI_ISL_2385432	?	2021-04-30	South America	Brazil	Rio de Janeiro	Resende	South America	Brazil	Rio de Janeiro	genome	29811	Human	65	Male	?	P.1	GR	Laboratorio Central Noel Nutels	Bioinformatics Laboratory / LNCC	Luiz G P de Almeida, Alessandra P Lamarca, Ronaldo da Silva F Jr, Liliane Cavalcante, Alexandra L Gerber, Ana Paula de C Guimaraes, Douglas Terra Machado, Cassia Alves, Diana Mariani, Cintia Policarpo, Gleidson da Silva de Oliveira, Mario Sergio Ribeiro, Silvia Carvalho, Flavio Dias da Silva, Marcio Henrique de Oliveira Garcia, Leandro Magalhaes de Souza, Cristiane Gomes da Silva, Caio Luiz Perei…	https://www.gisaid.org/	?	?	2021-06-03	?
hCoV19BrazilRJLNN011392021	betacoronavirus	EPI_ISL_2385433	?	2021-04-30	South America	Brazil	Rio de Janeiro	Resende	South America	Brazil	Rio de Janeiro	genome	29817	Human	24	Female	?	P.1	GR	Laboratorio Central Noel Nutels	Bioinformatics Laboratory / LNCC	Luiz G P de Almeida, Alessandra P Lamarca, Ronaldo da Silva F Jr, Liliane Cavalcante, Alexandra L Gerber, Ana Paula de C Guimaraes, Douglas Terra Machado, Cassia Alves, Diana Mariani, Cintia Policarpo, Gleidson da Silva de Oliveira, Mario Sergio Ribeiro, Silvia Carvalho, Flavio Dias da Silva, Marcio Henrique de Oliveira Garcia, Leandro Magalhaes de Souza, Cristiane Gomes da Silva, Caio Luiz Perei…	https://www.gisaid.org/	?	?	2021-06-03	?
hCoV19BrazilRJLNN011412021	betacoronavirus	EPI_ISL_2385435	?	2021-04-30	South America	Brazil	Rio de Janeiro	Resende	South America	Brazil	Rio de Janeiro	genome	29811	Human	39	Female	?	P.1	GR	Laboratorio Central Noel Nutels	Bioinformatics Laboratory / LNCC	Luiz G P de Almeida, Alessandra P Lamarca, Ronaldo da Silva F Jr, Liliane Cavalcante, Alexandra L Gerber, Ana Paula de C Guimaraes, Douglas Terra Machado, Cassia Alves, Diana Mariani, Cintia Policarpo, Gleidson da Silva de Oliveira, Mario Sergio Ribeiro, Silvia Carvalho, Flavio Dias da Silva, Marcio Henrique de Oliveira Garcia, Leandro Magalhaes de Souza, Cristiane Gomes da Silva, Caio Luiz Perei…	https://www.gisaid.org/	?	?	2021-06-03	?
hCoV19BrazilRJLNN011422021	betacoronavirus	EPI_ISL_2385436	?	2021-04-29	South America	Brazil	Rio de Janeiro	Resende	South America	Brazil	Rio de Janeiro	genome	29810	Human	76	Male	?	P.1	GR	Laboratorio Central Noel Nutels	Bioinformatics Laboratory / LNCC	Luiz G P de Almeida, Alessandra P Lamarca, Ronaldo da Silva F Jr, Liliane Cavalcante, Alexandra L Gerber, Ana Paula de C Guimaraes, Douglas Terra Machado, Cassia Alves, Diana Mariani, Cintia Policarpo, Gleidson da Silva de Oliveira, Mario Sergio Ribeiro, Silvia Carvalho, Flavio Dias da Silva, Marcio Henrique de Oliveira Garcia, Leandro Magalhaes de Souza, Cristiane Gomes da Silva, Caio Luiz Perei…	https://www.gisaid.org/	?	?	2021-06-03	?
hCoV19BrazilRJLNN011442021	betacoronavirus	EPI_ISL_2385438	?	2021-04-29	South America	Brazil	Rio de Janeiro	Resende	South America	Brazil	Rio de Janeiro	genome	29811	Human	30	Male	?	P.1	GR	Laboratorio Central Noel Nutels	Bioinformatics Laboratory / LNCC	Luiz G P de Almeida, Alessandra P Lamarca, Ronaldo da Silva F Jr, Liliane Cavalcante, Alexandra L Gerber, Ana Paula de C Guimaraes, Douglas Terra Machado, Cassia Alves, Diana Mariani, Cintia Policarpo, Gleidson da Silva de Oliveira, Mario Sergio Ribeiro, Silvia Carvalho, Flavio Dias da Silva, Marcio Henrique de Oliveira Garcia, Leandro Magalhaes de Souza, Cristiane Gomes da Silva, Caio Luiz Perei…	https://www.gisaid.org/	?	?	2021-06-03	?
hCoV19BrazilRJLNN011462021	betacoronavirus	EPI_ISL_2385440	?	2021-04-30	South America	Brazil	Rio de Janeiro	Resende	South America	Brazil	Rio de Janeiro	genome	29810	Human	62	Female	?	P.1	GR	Laboratorio Central Noel Nutels	Bioinformatics Laboratory / LNCC	Luiz G P de Almeida, Alessandra P Lamarca, Ronaldo da Silva F Jr, Liliane Cavalcante, Alexandra L Gerber, Ana Paula de C Guimaraes, Douglas Terra Machado, Cassia Alves, Diana Mariani, Cintia Policarpo, Gleidson da Silva de Oliveira, Mario Sergio Ribeiro, Silvia Carvalho, Flavio Dias da Silva, Marcio Henrique de Oliveira Garcia, Leandro Magalhaes de Souza, Cristiane Gomes da Silva, Caio Luiz Perei…	https://www.gisaid.org/	?	?	2021-06-03	?
hCoV19BrazilRJLNN011522021	betacoronavirus	EPI_ISL_2385446	?	2021-04-30	South America	Brazil	Rio de Janeiro	Resende	South America	Brazil	Rio de Janeiro	genome	29811	Human	46	Female	?	P.1	GR	Laboratorio Central Noel Nutels	Bioinformatics Laboratory / LNCC	Luiz G P de Almeida, Alessandra P Lamarca, Ronaldo da Silva F Jr, Liliane Cavalcante, Alexandra L Gerber, Ana Paula de C Guimaraes, Douglas Terra Machado, Cassia Alves, Diana Mariani, Cintia Policarpo, Gleidson da Silva de Oliveira, Mario Sergio Ribeiro, Silvia Carvalho, Flavio Dias da Silva, Marcio Henrique de Oliveira Garcia, Leandro Magalhaes de Souza, Cristiane Gomes da Silva, Caio Luiz Perei…	https://www.gisaid.org/	?	?	2021-06-03	?
hCoV19BrazilRJLNN011532021	betacoronavirus	EPI_ISL_2385447	?	2021-04-28	South America	Brazil	Rio de Janeiro	Petropolis	South America	Brazil	Rio de Janeiro	genome	29813	Human	48	Female	?	P.1	GR	Laboratorio Central Noel Nutels	Bioinformatics Laboratory / LNCC	Luiz G P de Almeida, Alessandra P Lamarca, Ronaldo da Silva F Jr, Liliane Cavalcante, Alexandra L Gerber, Ana Paula de C Guimaraes, Douglas Terra Machado, Cassia Alves, Diana Mariani, Cintia Policarpo, Gleidson da Silva de Oliveira, Mario Sergio Ribeiro, Silvia Carvalho, Flavio Dias da Silva, Marcio Henrique de Oliveira Garcia, Leandro Magalhaes de Souza, Cristiane Gomes da Silva, Caio Luiz Perei…	https://www.gisaid.org/	?	?	2021-06-03	?
hCoV19BrazilRJLNN011572021	betacoronavirus	EPI_ISL_2385451	?	2021-04-28	South America	Brazil	Rio de Janeiro	Petropolis	South America	Brazil	Rio de Janeiro	genome	29813	Human	30	Female	?	P.1	GR	Laboratorio Central Noel Nutels	Bioinformatics Laboratory / LNCC	Luiz G P de Almeida, Alessandra P Lamarca, Ronaldo da Silva F Jr, Liliane Cavalcante, Alexandra L Gerber, Ana Paula de C Guimaraes, Douglas Terra Machado, Cassia Alves, Diana Mariani, Cintia Policarpo, Gleidson da Silva de Oliveira, Mario Sergio Ribeiro, Silvia Carvalho, Flavio Dias da Silva, Marcio Henrique de Oliveira Garcia, Leandro Magalhaes de Souza, Cristiane Gomes da Silva, Caio Luiz Perei…	https://www.gisaid.org/	?	?	2021-06-03	?
hCoV19BrazilRJLNN011582021	betacoronavirus	EPI_ISL_2385452	?	2021-04-29	South America	Brazil	Rio de Janeiro	Petropolis	South America	Brazil	Rio de Janeiro	genome	29813	Human	29	Male	?	P.1	GR	Laboratorio Central Noel Nutels	Bioinformatics Laboratory / LNCC	Luiz G P de Almeida, Alessandra P Lamarca, Ronaldo da Silva F Jr, Liliane Cavalcante, Alexandra L Gerber, Ana Paula de C Guimaraes, Douglas Terra Machado, Cassia Alves, Diana Mariani, Cintia Policarpo, Gleidson da Silva de Oliveira, Mario Sergio Ribeiro, Silvia Carvalho, Flavio Dias da Silva, Marcio Henrique de Oliveira Garcia, Leandro Magalhaes de Souza, Cristiane Gomes da Silva, Caio Luiz Perei…	https://www.gisaid.org/	?	?	2021-06-03	?
hCoV19BrazilRJLNN011652021	betacoronavirus	EPI_ISL_2385459	?	2021-04-28	South America	Brazil	Rio de Janeiro	Rio das Flores	South America	Brazil	Rio de Janeiro	genome	29814	Human	14	Female	?	P.1	GR	Laboratorio Central Noel Nutels	Bioinformatics Laboratory / LNCC	Luiz G P de Almeida, Alessandra P Lamarca, Ronaldo da Silva F Jr, Liliane Cavalcante, Alexandra L Gerber, Ana Paula de C Guimaraes, Douglas Terra Machado, Cassia Alves, Diana Mariani, Cintia Policarpo, Gleidson da Silva de Oliveira, Mario Sergio Ribeiro, Silvia Carvalho, Flavio Dias da Silva, Marcio Henrique de Oliveira Garcia, Leandro Magalhaes de Souza, Cristiane Gomes da Silva, Caio Luiz Perei…	https://www.gisaid.org/	?	?	2021-06-03	?
hCoV19BrazilRJLNN011662021	betacoronavirus	EPI_ISL_2385460	?	2021-04-30	South America	Brazil	Rio de Janeiro	Carmo	South America	Brazil	Rio de Janeiro	genome	29818	Human	46	Male	?	P.1	GR	Laboratorio Central Noel Nutels	Bioinformatics Laboratory / LNCC	Luiz G P de Almeida, Alessandra P Lamarca, Ronaldo da Silva F Jr, Liliane Cavalcante, Alexandra L Gerber, Ana Paula de C Guimaraes, Douglas Terra Machado, Cassia Alves, Diana Mariani, Cintia Policarpo, Gleidson da Silva de Oliveira, Mario Sergio Ribeiro, Silvia Carvalho, Flavio Dias da Silva, Marcio Henrique de Oliveira Garcia, Leandro Magalhaes de Souza, Cristiane Gomes da Silva, Caio Luiz Perei…	https://www.gisaid.org/	?	?	2021-06-03	?
hCoV19BrazilRJLNN011682021	betacoronavirus	EPI_ISL_2385462	?	2021-04-29	South America	Brazil	Rio de Janeiro	Casimiro de Abreu	South America	Brazil	Rio de Janeiro	genome	29810	Human	59	Female	?	P.1	GR	Laboratorio Central Noel Nutels	Bioinformatics Laboratory / LNCC	Luiz G P de Almeida, Alessandra P Lamarca, Ronaldo da Silva F Jr, Liliane Cavalcante, Alexandra L Gerber, Ana Paula de C Guimaraes, Douglas Terra Machado, Cassia Alves, Diana Mariani, Cintia Policarpo, Gleidson da Silva de Oliveira, Mario Sergio Ribeiro, Silvia Carvalho, Flavio Dias da Silva, Marcio Henrique de Oliveira Garcia, Leandro Magalhaes de Souza, Cristiane Gomes da Silva, Caio Luiz Perei…	https://www.gisaid.org/	?	?	2021-06-03	?
hCoV19BrazilRJLNN011732021	betacoronavirus	EPI_ISL_2385466	?	2021-04-30	South America	Brazil	Rio de Janeiro	Rio Claro	South America	Brazil	Rio de Janeiro	genome	29814	Human	16	Female	?	P.1	GR	Laboratorio Central Noel Nutels	Bioinformatics Laboratory / LNCC	Luiz G P de Almeida, Alessandra P Lamarca, Ronaldo da Silva F Jr, Liliane Cavalcante, Alexandra L Gerber, Ana Paula de C Guimaraes, Douglas Terra Machado, Cassia Alves, Diana Mariani, Cintia Policarpo, Gleidson da Silva de Oliveira, Mario Sergio Ribeiro, Silvia Carvalho, Flavio Dias da Silva, Marcio Henrique de Oliveira Garcia, Leandro Magalhaes de Souza, Cristiane Gomes da Silva, Caio Luiz Perei…	https://www.gisaid.org/	?	?	2021-06-03	?
hCoV19BrazilRJLNN011902021	betacoronavirus	EPI_ISL_2385479	?	2021-04-30	South America	Brazil	Rio de Janeiro	Italva	South America	Brazil	Rio de Janeiro	genome	29829	Human	44	Female	?	P.2	GR	Laboratorio Central Noel Nutels	Bioinformatics Laboratory / LNCC	Luiz G P de Almeida, Alessandra P Lamarca, Ronaldo da Silva F Jr, Liliane Cavalcante, Alexandra L Gerber, Ana Paula de C Guimaraes, Douglas Terra Machado, Cassia Alves, Diana Mariani, Cintia Policarpo, Gleidson da Silva de Oliveira, Mario Sergio Ribeiro, Silvia Carvalho, Flavio Dias da Silva, Marcio Henrique de Oliveira Garcia, Leandro Magalhaes de Souza, Cristiane Gomes da Silva, Caio Luiz Perei…	https://www.gisaid.org/	?	?	2021-06-03	?
hCoV19BrazilRJLNN011922021	betacoronavirus	EPI_ISL_2385481	?	2021-04-30	South America	Brazil	Rio de Janeiro	Italva	South America	Brazil	Rio de Janeiro	genome	29815	Human	40	Female	?	P.1.2	GR	Laboratorio Central Noel Nutels	Bioinformatics Laboratory / LNCC	Luiz G P de Almeida, Alessandra P Lamarca, Ronaldo da Silva F Jr, Liliane Cavalcante, Alexandra L Gerber, Ana Paula de C Guimaraes, Douglas Terra Machado, Cassia Alves, Diana Mariani, Cintia Policarpo, Gleidson da Silva de Oliveira, Mario Sergio Ribeiro, Silvia Carvalho, Flavio Dias da Silva, Marcio Henrique de Oliveira Garcia, Leandro Magalhaes de Souza, Cristiane Gomes da Silva, Caio Luiz Perei…	https://www.gisaid.org/	?	?	2021-06-03	?
hCoV19BrazilRJLNN011952021	betacoronavirus	EPI_ISL_2385484	?	2021-04-30	South America	Brazil	Rio de Janeiro	Bom Jardim	South America	Brazil	Rio de Janeiro	genome	29821	Human	59	Male	?	P.1	GR	Laboratorio Central Noel Nutels	Bioinformatics Laboratory / LNCC	Luiz G P de Almeida, Alessandra P Lamarca, Ronaldo da Silva F Jr, Liliane Cavalcante, Alexandra L Gerber, Ana Paula de C Guimaraes, Douglas Terra Machado, Cassia Alves, Diana Mariani, Cintia Policarpo, Gleidson da Silva de Oliveira, Mario Sergio Ribeiro, Silvia Carvalho, Flavio Dias da Silva, Marcio Henrique de Oliveira Garcia, Leandro Magalhaes de Souza, Cristiane Gomes da Silva, Caio Luiz Perei…	https://www.gisaid.org/	?	?	2021-06-03	?
hCoV19BrazilRJLNN012052021	betacoronavirus	EPI_ISL_2385494	?	2021-04-30	South America	Brazil	Rio de Janeiro	Petropolis	South America	Brazil	Rio de Janeiro	genome	29823	Human	15	Male	?	P.1.14	GR	Laboratorio Central Noel Nutels	Bioinformatics Laboratory / LNCC	Luiz G P de Almeida, Alessandra P Lamarca, Ronaldo da Silva F Jr, Liliane Cavalcante, Alexandra L Gerber, Ana Paula de C Guimaraes, Douglas Terra Machado, Cassia Alves, Diana Mariani, Cintia Policarpo, Gleidson da Silva de Oliveira, Mario Sergio Ribeiro, Silvia Carvalho, Flavio Dias da Silva, Marcio Henrique de Oliveira Garcia, Leandro Magalhaes de Souza, Cristiane Gomes da Silva, Caio Luiz Perei…	https://www.gisaid.org/	?	?	2021-06-03	?
hCoV19BrazilRJLNN014002021	betacoronavirus	EPI_ISL_2385669	?	2021-04-27	South America	Brazil	Rio de Janeiro	Japeri	South America	Brazil	Rio de Janeiro	genome	29808	Human	63	Female	?	P.1	GR	Unidade de apoio ao diagnÃ³stico da COVID â€“ UNADIG	Bioinformatics Laboratory / LNCC	Luiz G P de Almeida, Alessandra P Lamarca, Ronaldo da Silva F Jr, Liliane Cavalcante, Alexandra L Gerber, Ana Paula de C Guimaraes, Douglas Terra Machado, Cassia Alves, Diana Mariani, Cintia Policarpo, Gleidson da Silva de Oliveira, Mario Sergio Ribeiro, Silvia Carvalho, Flavio Dias da Silva, Marcio Henrique de Oliveira Garcia, Leandro Magalhaes de Souza, Cristiane Gomes da Silva, Caio Luiz Perei…	https://www.gisaid.org/	?	?	2021-06-03	?
hCoV19BrazilRJLNN014022021	betacoronavirus	EPI_ISL_2385671	?	2021-04-27	South America	Brazil	Rio de Janeiro	Japeri	South America	Brazil	Rio de Janeiro	genome	29810	Human	67	Female	?	P.1	GR	Unidade de apoio ao diagnÃ³stico da COVID â€“ UNADIG	Bioinformatics Laboratory / LNCC	Luiz G P de Almeida, Alessandra P Lamarca, Ronaldo da Silva F Jr, Liliane Cavalcante, Alexandra L Gerber, Ana Paula de C Guimaraes, Douglas Terra Machado, Cassia Alves, Diana Mariani, Cintia Policarpo, Gleidson da Silva de Oliveira, Mario Sergio Ribeiro, Silvia Carvalho, Flavio Dias da Silva, Marcio Henrique de Oliveira Garcia, Leandro Magalhaes de Souza, Cristiane Gomes da Silva, Caio Luiz Perei…	https://www.gisaid.org/	?	?	2021-06-03	?
hCoV19BrazilRJLNN014232021	betacoronavirus	EPI_ISL_2385677	?	2021-04-27	South America	Brazil	Rio de Janeiro	Nova Iguacu	South America	Brazil	Rio de Janeiro	genome	29816	Human	65	Female	?	P.1	GR	Unidade de apoio ao diagnÃ³stico da COVID â€“ UNADIG	Bioinformatics Laboratory / LNCC	Luiz G P de Almeida, Alessandra P Lamarca, Ronaldo da Silva F Jr, Liliane Cavalcante, Alexandra L Gerber, Ana Paula de C Guimaraes, Douglas Terra Machado, Cassia Alves, Diana Mariani, Cintia Policarpo, Gleidson da Silva de Oliveira, Mario Sergio Ribeiro, Silvia Carvalho, Flavio Dias da Silva, Marcio Henrique de Oliveira Garcia, Leandro Magalhaes de Souza, Cristiane Gomes da Silva, Caio Luiz Perei…	https://www.gisaid.org/	?	?	2021-06-03	?
hCoV19BrazilRJLNN014262021	betacoronavirus	EPI_ISL_2385680	?	2021-04-27	South America	Brazil	Rio de Janeiro	Nova Iguacu	South America	Brazil	Rio de Janeiro	genome	29816	Human	54	Female	?	P.1	GR	Unidade de apoio ao diagnÃ³stico da COVID â€“ UNADIG	Bioinformatics Laboratory / LNCC	Luiz G P de Almeida, Alessandra P Lamarca, Ronaldo da Silva F Jr, Liliane Cavalcante, Alexandra L Gerber, Ana Paula de C Guimaraes, Douglas Terra Machado, Cassia Alves, Diana Mariani, Cintia Policarpo, Gleidson da Silva de Oliveira, Mario Sergio Ribeiro, Silvia Carvalho, Flavio Dias da Silva, Marcio Henrique de Oliveira Garcia, Leandro Magalhaes de Souza, Cristiane Gomes da Silva, Caio Luiz Perei…	https://www.gisaid.org/	?	?	2021-06-03	?
hCoV19BrazilRJLNN014282021	betacoronavirus	EPI_ISL_2385682	?	2021-04-27	South America	Brazil	Rio de Janeiro	Nova Iguacu	South America	Brazil	Rio de Janeiro	genome	29809	Human	59	Female	?	P.1	GR	Unidade de apoio ao diagnÃ³stico da COVID â€“ UNADIG	Bioinformatics Laboratory / LNCC	Luiz G P de Almeida, Alessandra P Lamarca, Ronaldo da Silva F Jr, Liliane Cavalcante, Alexandra L Gerber, Ana Paula de C Guimaraes, Douglas Terra Machado, Cassia Alves, Diana Mariani, Cintia Policarpo, Gleidson da Silva de Oliveira, Mario Sergio Ribeiro, Silvia Carvalho, Flavio Dias da Silva, Marcio Henrique de Oliveira Garcia, Leandro Magalhaes de Souza, Cristiane Gomes da Silva, Caio Luiz Perei…	https://www.gisaid.org/	?	?	2021-06-03	?
hCoV19BrazilRJLNN014422021	betacoronavirus	EPI_ISL_2385686	?	2021-04-26	South America	Brazil	Rio de Janeiro	Marica	South America	Brazil	Rio de Janeiro	genome	29813	Human	35	Male	?	P.1	GR	Unidade de apoio ao diagnÃ³stico da COVID â€“ UNADIG	Bioinformatics Laboratory / LNCC	Luiz G P de Almeida, Alessandra P Lamarca, Ronaldo da Silva F Jr, Liliane Cavalcante, Alexandra L Gerber, Ana Paula de C Guimaraes, Douglas Terra Machado, Cassia Alves, Diana Mariani, Cintia Policarpo, Gleidson da Silva de Oliveira, Mario Sergio Ribeiro, Silvia Carvalho, Flavio Dias da Silva, Marcio Henrique de Oliveira Garcia, Leandro Magalhaes de Souza, Cristiane Gomes da Silva, Caio Luiz Perei…	https://www.gisaid.org/	?	?	2021-06-03	?
hCoV19BrazilRJLNN014532021	betacoronavirus	EPI_ISL_2385690	?	2021-04-25	South America	Brazil	Rio de Janeiro	Sao Goncalo	South America	Brazil	Rio de Janeiro	genome	29811	Human	56	Male	?	P.1	GR	Unidade de apoio ao diagnÃ³stico da COVID â€“ UNADIG	Bioinformatics Laboratory / LNCC	Luiz G P de Almeida, Alessandra P Lamarca, Ronaldo da Silva F Jr, Liliane Cavalcante, Alexandra L Gerber, Ana Paula de C Guimaraes, Douglas Terra Machado, Cassia Alves, Diana Mariani, Cintia Policarpo, Gleidson da Silva de Oliveira, Mario Sergio Ribeiro, Silvia Carvalho, Flavio Dias da Silva, Marcio Henrique de Oliveira Garcia, Leandro Magalhaes de Souza, Cristiane Gomes da Silva, Caio Luiz Perei…	https://www.gisaid.org/	?	?	2021-06-03	?
hCoV19BrazilRJLNN014552021	betacoronavirus	EPI_ISL_2385692	?	2021-04-25	South America	Brazil	Rio de Janeiro	Sao Goncalo	South America	Brazil	Rio de Janeiro	genome	29810	Human	16	Female	?	P.1	GR	Unidade de apoio ao diagnÃ³stico da COVID â€“ UNADIG	Bioinformatics Laboratory / LNCC	Luiz G P de Almeida, Alessandra P Lamarca, Ronaldo da Silva F Jr, Liliane Cavalcante, Alexandra L Gerber, Ana Paula de C Guimaraes, Douglas Terra Machado, Cassia Alves, Diana Mariani, Cintia Policarpo, Gleidson da Silva de Oliveira, Mario Sergio Ribeiro, Silvia Carvalho, Flavio Dias da Silva, Marcio Henrique de Oliveira Garcia, Leandro Magalhaes de Souza, Cristiane Gomes da Silva, Caio Luiz Perei…	https://www.gisaid.org/	?	?	2021-06-03	?
hCoV19BrazilRJLNN014822021	betacoronavirus	EPI_ISL_2385701	?	2021-04-26	South America	Brazil	Rio de Janeiro	Niteroi	South America	Brazil	Rio de Janeiro	genome	29811	Human	46	Male	?	P.1	GR	Unidade de apoio ao diagnÃ³stico da COVID â€“ UNADIG	Bioinformatics Laboratory / LNCC	Luiz G P de Almeida, Alessandra P Lamarca, Ronaldo da Silva F Jr, Liliane Cavalcante, Alexandra L Gerber, Ana Paula de C Guimaraes, Douglas Terra Machado, Cassia Alves, Diana Mariani, Cintia Policarpo, Gleidson da Silva de Oliveira, Mario Sergio Ribeiro, Silvia Carvalho, Flavio Dias da Silva, Marcio Henrique de Oliveira Garcia, Leandro Magalhaes de Souza, Cristiane Gomes da Silva, Caio Luiz Perei…	https://www.gisaid.org/	?	?	2021-06-03	?
hCoV19BrazilRJLNN014832021	betacoronavirus	EPI_ISL_2385702	?	2021-04-26	South America	Brazil	Rio de Janeiro	Niteroi	South America	Brazil	Rio de Janeiro	genome	29820	Human	43	Female	?	P.1	GR	Unidade de apoio ao diagnÃ³stico da COVID â€“ UNADIG	Bioinformatics Laboratory / LNCC	Luiz G P de Almeida, Alessandra P Lamarca, Ronaldo da Silva F Jr, Liliane Cavalcante, Alexandra L Gerber, Ana Paula de C Guimaraes, Douglas Terra Machado, Cassia Alves, Diana Mariani, Cintia Policarpo, Gleidson da Silva de Oliveira, Mario Sergio Ribeiro, Silvia Carvalho, Flavio Dias da Silva, Marcio Henrique de Oliveira Garcia, Leandro Magalhaes de Souza, Cristiane Gomes da Silva, Caio Luiz Perei…	https://www.gisaid.org/	?	?	2021-06-03	?
hCoV19BrazilRJLNN014862021	betacoronavirus	EPI_ISL_2385704	?	2021-04-26	South America	Brazil	Rio de Janeiro	Niteroi	South America	Brazil	Rio de Janeiro	genome	29804	Human	56	Female	?	P.1	G	Unidade de apoio ao diagnÃ³stico da COVID â€“ UNADIG	Bioinformatics Laboratory / LNCC	Luiz G P de Almeida, Alessandra P Lamarca, Ronaldo da Silva F Jr, Liliane Cavalcante, Alexandra L Gerber, Ana Paula de C Guimaraes, Douglas Terra Machado, Cassia Alves, Diana Mariani, Cintia Policarpo, Gleidson da Silva de Oliveira, Mario Sergio Ribeiro, Silvia Carvalho, Flavio Dias da Silva, Marcio Henrique de Oliveira Garcia, Leandro Magalhaes de Souza, Cristiane Gomes da Silva, Caio Luiz Perei…	https://www.gisaid.org/	?	?	2021-06-03	?
hCoV19BrazilRJLNN014872021	betacoronavirus	EPI_ISL_2385705	?	2021-04-26	South America	Brazil	Rio de Janeiro	Niteroi	South America	Brazil	Rio de Janeiro	genome	29810	Human	63	Male	?	P.1	G	Unidade de apoio ao diagnÃ³stico da COVID â€“ UNADIG	Bioinformatics Laboratory / LNCC	Luiz G P de Almeida, Alessandra P Lamarca, Ronaldo da Silva F Jr, Liliane Cavalcante, Alexandra L Gerber, Ana Paula de C Guimaraes, Douglas Terra Machado, Cassia Alves, Diana Mariani, Cintia Policarpo, Gleidson da Silva de Oliveira, Mario Sergio Ribeiro, Silvia Carvalho, Flavio Dias da Silva, Marcio Henrique de Oliveira Garcia, Leandro Magalhaes de Souza, Cristiane Gomes da Silva, Caio Luiz Perei…	https://www.gisaid.org/	?	?	2021-06-03	?
hCoV19BrazilRJLNN014962021	betacoronavirus	EPI_ISL_2385707	?	2021-04-27	South America	Brazil	Rio de Janeiro	Itaborai	South America	Brazil	Rio de Janeiro	genome	29819	Human	30	Female	?	P.1	GR	Unidade de apoio ao diagnÃ³stico da COVID â€“ UNADIG	Bioinformatics Laboratory / LNCC	Luiz G P de Almeida, Alessandra P Lamarca, Ronaldo da Silva F Jr, Liliane Cavalcante, Alexandra L Gerber, Ana Paula de C Guimaraes, Douglas Terra Machado, Cassia Alves, Diana Mariani, Cintia Policarpo, Gleidson da Silva de Oliveira, Mario Sergio Ribeiro, Silvia Carvalho, Flavio Dias da Silva, Marcio Henrique de Oliveira Garcia, Leandro Magalhaes de Souza, Cristiane Gomes da Silva, Caio Luiz Perei…	https://www.gisaid.org/	?	?	2021-06-03	?
hCoV19BrazilRJLNN015002021	betacoronavirus	EPI_ISL_2385711	?	2021-04-26	South America	Brazil	Rio de Janeiro	Nilopolis	South America	Brazil	Rio de Janeiro	genome	29807	Human	39	Female	?	P.1	GR	Unidade de apoio ao diagnÃ³stico da COVID â€“ UNADIG	Bioinformatics Laboratory / LNCC	Luiz G P de Almeida, Alessandra P Lamarca, Ronaldo da Silva F Jr, Liliane Cavalcante, Alexandra L Gerber, Ana Paula de C Guimaraes, Douglas Terra Machado, Cassia Alves, Diana Mariani, Cintia Policarpo, Gleidson da Silva de Oliveira, Mario Sergio Ribeiro, Silvia Carvalho, Flavio Dias da Silva, Marcio Henrique de Oliveira Garcia, Leandro Magalhaes de Souza, Cristiane Gomes da Silva, Caio Luiz Perei…	https://www.gisaid.org/	?	?	2021-06-03	?
hCoV19BrazilRJLNN015142021	betacoronavirus	EPI_ISL_2385717	?	2021-04-29	South America	Brazil	Rio de Janeiro	Belford Roxo	South America	Brazil	Rio de Janeiro	genome	29805	Human	41	Male	?	P.1	GR	Unidade de apoio ao diagnÃ³stico da COVID â€“ UNADIG	Bioinformatics Laboratory / LNCC	Luiz G P de Almeida, Alessandra P Lamarca, Ronaldo da Silva F Jr, Liliane Cavalcante, Alexandra L Gerber, Ana Paula de C Guimaraes, Douglas Terra Machado, Cassia Alves, Diana Mariani, Cintia Policarpo, Gleidson da Silva de Oliveira, Mario Sergio Ribeiro, Silvia Carvalho, Flavio Dias da Silva, Marcio Henrique de Oliveira Garcia, Leandro Magalhaes de Souza, Cristiane Gomes da Silva, Caio Luiz Perei…	https://www.gisaid.org/	?	?	2021-06-03	?
hCoV19BrazilRJLNN015162021	betacoronavirus	EPI_ISL_2385719	?	2021-04-26	South America	Brazil	Rio de Janeiro	Sao Joao de Meriti	South America	Brazil	Rio de Janeiro	genome	29810	Human	48	Male	?	P.1	GR	Unidade de apoio ao diagnÃ³stico da COVID â€“ UNADIG	Bioinformatics Laboratory / LNCC	Luiz G P de Almeida, Alessandra P Lamarca, Ronaldo da Silva F Jr, Liliane Cavalcante, Alexandra L Gerber, Ana Paula de C Guimaraes, Douglas Terra Machado, Cassia Alves, Diana Mariani, Cintia Policarpo, Gleidson da Silva de Oliveira, Mario Sergio Ribeiro, Silvia Carvalho, Flavio Dias da Silva, Marcio Henrique de Oliveira Garcia, Leandro Magalhaes de Souza, Cristiane Gomes da Silva, Caio Luiz Perei…	https://www.gisaid.org/	?	?	2021-06-03	?
hCoV19BrazilRJLNN015172021	betacoronavirus	EPI_ISL_2385720	?	2021-04-26	South America	Brazil	Rio de Janeiro	Sao Joao de Meriti	South America	Brazil	Rio de Janeiro	genome	29811	Human	22	Female	?	P.1	GR	Unidade de apoio ao diagnÃ³stico da COVID â€“ UNADIG	Bioinformatics Laboratory / LNCC	Luiz G P de Almeida, Alessandra P Lamarca, Ronaldo da Silva F Jr, Liliane Cavalcante, Alexandra L Gerber, Ana Paula de C Guimaraes, Douglas Terra Machado, Cassia Alves, Diana Mariani, Cintia Policarpo, Gleidson da Silva de Oliveira, Mario Sergio Ribeiro, Silvia Carvalho, Flavio Dias da Silva, Marcio Henrique de Oliveira Garcia, Leandro Magalhaes de Souza, Cristiane Gomes da Silva, Caio Luiz Perei…	https://www.gisaid.org/	?	?	2021-06-03	?
hCoV19BrazilRJLNN015472021	betacoronavirus	EPI_ISL_2385732	?	2021-04-26	South America	Brazil	Rio de Janeiro	Duque de Caxias	South America	Brazil	Rio de Janeiro	genome	29822	Human	38	Male	?	P.1.14	GR	Unidade de apoio ao diagnÃ³stico da COVID â€“ UNADIG	Bioinformatics Laboratory / LNCC	Luiz G P de Almeida, Alessandra P Lamarca, Ronaldo da Silva F Jr, Liliane Cavalcante, Alexandra L Gerber, Ana Paula de C Guimaraes, Douglas Terra Machado, Cassia Alves, Diana Mariani, Cintia Policarpo, Gleidson da Silva de Oliveira, Mario Sergio Ribeiro, Silvia Carvalho, Flavio Dias da Silva, Marcio Henrique de Oliveira Garcia, Leandro Magalhaes de Souza, Cristiane Gomes da Silva, Caio Luiz Perei…	https://www.gisaid.org/	?	?	2021-06-03	?
hCoV19BrazilRJLNN015602021	betacoronavirus	EPI_ISL_2385742	?	2021-04-27	South America	Brazil	Rio de Janeiro	Rio de Janeiro	South America	Brazil	Rio de Janeiro	genome	29824	Human	58	Male	?	P.1	GR	Unidade de apoio ao diagnÃ³stico da COVID â€“ UNADIG	Bioinformatics Laboratory / LNCC	Luiz G P de Almeida, Alessandra P Lamarca, Ronaldo da Silva F Jr, Liliane Cavalcante, Alexandra L Gerber, Ana Paula de C Guimaraes, Douglas Terra Machado, Cassia Alves, Diana Mariani, Cintia Policarpo, Gleidson da Silva de Oliveira, Mario Sergio Ribeiro, Silvia Carvalho, Flavio Dias da Silva, Marcio Henrique de Oliveira Garcia, Leandro Magalhaes de Souza, Cristiane Gomes da Silva, Caio Luiz Perei…	https://www.gisaid.org/	?	?	2021-06-03	?
hCoV19BrazilRJLNN015922021	betacoronavirus	EPI_ISL_2385761	?	2021-04-26	South America	Brazil	Rio de Janeiro	Rio de Janeiro	South America	Brazil	Rio de Janeiro	genome	29760	Human	73	Male	?	P.1	GR	Unidade de apoio ao diagnÃ³stico da COVID â€“ UNADIG	Bioinformatics Laboratory / LNCC	Luiz G P de Almeida, Alessandra P Lamarca, Ronaldo da Silva F Jr, Liliane Cavalcante, Alexandra L Gerber, Ana Paula de C Guimaraes, Douglas Terra Machado, Cassia Alves, Diana Mariani, Cintia Policarpo, Gleidson da Silva de Oliveira, Mario Sergio Ribeiro, Silvia Carvalho, Flavio Dias da Silva, Marcio Henrique de Oliveira Garcia, Leandro Magalhaes de Souza, Cristiane Gomes da Silva, Caio Luiz Perei…	https://www.gisaid.org/	?	?	2021-06-03	?
hCoV19BrazilRJLNN016082021	betacoronavirus	EPI_ISL_2385766	?	2021-04-26	South America	Brazil	Rio de Janeiro	Rio de Janeiro	South America	Brazil	Rio de Janeiro	genome	29808	Human	22	Male	?	P.1	GR	Unidade de apoio ao diagnÃ³stico da COVID â€“ UNADIG	Bioinformatics Laboratory / LNCC	Luiz G P de Almeida, Alessandra P Lamarca, Ronaldo da Silva F Jr, Liliane Cavalcante, Alexandra L Gerber, Ana Paula de C Guimaraes, Douglas Terra Machado, Cassia Alves, Diana Mariani, Cintia Policarpo, Gleidson da Silva de Oliveira, Mario Sergio Ribeiro, Silvia Carvalho, Flavio Dias da Silva, Marcio Henrique de Oliveira Garcia, Leandro Magalhaes de Souza, Cristiane Gomes da Silva, Caio Luiz Perei…	https://www.gisaid.org/	?	?	2021-06-03	?
hCoV19BrazilRJLNN016142021	betacoronavirus	EPI_ISL_2385771	?	2021-04-27	South America	Brazil	Rio de Janeiro	Rio de Janeiro	South America	Brazil	Rio de Janeiro	genome	29800	Human	45	Male	?	P.1	GR	Unidade de apoio ao diagnÃ³stico da COVID â€“ UNADIG	Bioinformatics Laboratory / LNCC	Luiz G P de Almeida, Alessandra P Lamarca, Ronaldo da Silva F Jr, Liliane Cavalcante, Alexandra L Gerber, Ana Paula de C Guimaraes, Douglas Terra Machado, Cassia Alves, Diana Mariani, Cintia Policarpo, Gleidson da Silva de Oliveira, Mario Sergio Ribeiro, Silvia Carvalho, Flavio Dias da Silva, Marcio Henrique de Oliveira Garcia, Leandro Magalhaes de Souza, Cristiane Gomes da Silva, Caio Luiz Perei…	https://www.gisaid.org/	?	?	2021-06-03	?
hCoV19BrazilRJLNN016172021	betacoronavirus	EPI_ISL_2385774	?	2021-04-28	South America	Brazil	Rio de Janeiro	Rio de Janeiro	South America	Brazil	Rio de Janeiro	genome	29812	Human	61	Male	?	P.1	GR	Unidade de apoio ao diagnÃ³stico da COVID â€“ UNADIG	Bioinformatics Laboratory / LNCC	Luiz G P de Almeida, Alessandra P Lamarca, Ronaldo da Silva F Jr, Liliane Cavalcante, Alexandra L Gerber, Ana Paula de C Guimaraes, Douglas Terra Machado, Cassia Alves, Diana Mariani, Cintia Policarpo, Gleidson da Silva de Oliveira, Mario Sergio Ribeiro, Silvia Carvalho, Flavio Dias da Silva, Marcio Henrique de Oliveira Garcia, Leandro Magalhaes de Souza, Cristiane Gomes da Silva, Caio Luiz Perei…	https://www.gisaid.org/	?	?	2021-06-03	?
hCoV19BrazilRJLNN016182021	betacoronavirus	EPI_ISL_2385775	?	2021-04-28	South America	Brazil	Rio de Janeiro	Rio de Janeiro	South America	Brazil	Rio de Janeiro	genome	29821	Human	54	Female	?	P.1.14	GR	Unidade de apoio ao diagnÃ³stico da COVID â€“ UNADIG	Bioinformatics Laboratory / LNCC	Luiz G P de Almeida, Alessandra P Lamarca, Ronaldo da Silva F Jr, Liliane Cavalcante, Alexandra L Gerber, Ana Paula de C Guimaraes, Douglas Terra Machado, Cassia Alves, Diana Mariani, Cintia Policarpo, Gleidson da Silva de Oliveira, Mario Sergio Ribeiro, Silvia Carvalho, Flavio Dias da Silva, Marcio Henrique de Oliveira Garcia, Leandro Magalhaes de Souza, Cristiane Gomes da Silva, Caio Luiz Perei…	https://www.gisaid.org/	?	?	2021-06-03	?
hCoV19BrazilRJLNN016332021	betacoronavirus	EPI_ISL_2385779	?	2021-04-26	South America	Brazil	Rio de Janeiro	Rio de Janeiro	South America	Brazil	Rio de Janeiro	genome	29818	Human	44	Male	?	P.1	GR	Unidade de apoio ao diagnÃ³stico da COVID â€“ UNADIG	Bioinformatics Laboratory / LNCC	Luiz G P de Almeida, Alessandra P Lamarca, Ronaldo da Silva F Jr, Liliane Cavalcante, Alexandra L Gerber, Ana Paula de C Guimaraes, Douglas Terra Machado, Cassia Alves, Diana Mariani, Cintia Policarpo, Gleidson da Silva de Oliveira, Mario Sergio Ribeiro, Silvia Carvalho, Flavio Dias da Silva, Marcio Henrique de Oliveira Garcia, Leandro Magalhaes de Souza, Cristiane Gomes da Silva, Caio Luiz Perei…	https://www.gisaid.org/	?	?	2021-06-03	?
hCoV19BrazilSP31952021	betacoronavirus	EPI_ISL_2828667	?	2021-04-27	South America	Brazil	Sao Paulo	Guira	South America	Brazil	Sao Paulo	genome	29847	Human	26	Male	?	P.1	GR	Instituo Adolfo Lutz - Reginal de Ribeirao Preto	Instituto Adolfo Lutz, Interdiciplinary Procedures Center, Strategic Laboratory	Claudio Tavares Sacchi, Claudia Regina GonÃ§alves, Erica Valessa Ramos Gomes, Karoline Rodrigues Campos, Caio Vinicius Dias Lopes	https://www.gisaid.org/	?	?	2021-07-06	?
hCoV19BrazilSP32432021	betacoronavirus	EPI_ISL_2828690	?	2021-04-26	South America	Brazil	Sao Paulo	Vinhedo	South America	Brazil	Sao Paulo	genome	29858	Human	59	Female	?	P.1.10	O	Instituto Adolfo Lutz - Regional de Campinas	Instituto Adolfo Lutz, Interdiciplinary Procedures Center, Strategic Laboratory	Claudio Tavares Sacchi, Claudia Regina GonÃ§alves, Erica Valessa Ramos Gomes, Karoline Rodrigues Campos, Caio Vinicius Dias Lopes	https://www.gisaid.org/	?	?	2021-07-06	?
hCoV19BrazilSP32462021	betacoronavirus	EPI_ISL_2828691	?	2021-04-22	South America	Brazil	Sao Paulo	Campinas	South America	Brazil	Sao Paulo	genome	29854	Human	90	Male	?	P.1	GR	Instituto Adolfo Lutz - Regional de Campinas	Instituto Adolfo Lutz, Interdiciplinary Procedures Center, Strategic Laboratory	Claudio Tavares Sacchi, Claudia Regina GonÃ§alves, Erica Valessa Ramos Gomes, Karoline Rodrigues Campos, Caio Vinicius Dias Lopes	https://www.gisaid.org/	?	?	2021-07-06	?
hCoV19BrazilSP32482021	betacoronavirus	EPI_ISL_2828692	?	2021-04-27	South America	Brazil	Sao Paulo	Campo Limpo Paulista	South America	Brazil	Sao Paulo	genome	29869	Human	66	Male	?	P.1	GR	Instituto Adolfo Lutz - Regional de Campinas	Instituto Adolfo Lutz, Interdiciplinary Procedures Center, Strategic Laboratory	Claudio Tavares Sacchi, Claudia Regina GonÃ§alves, Erica Valessa Ramos Gomes, Karoline Rodrigues Campos, Caio Vinicius Dias Lopes	https://www.gisaid.org/	?	?	2021-07-06	?
hCoV19BrazilSP28602021	betacoronavirus	EPI_ISL_2841605	?	2021-04-19	South America	Brazil	Sao Paulo	Osasco	South America	Brazil	Sao Paulo	genome	29863	Human	51	Female	?	P.1	GR	UBS Silvio Joao Luiz de Lucia	Instituto Adolfo Lutz, Interdiciplinary Procedures Center, Strategic Laboratory	Claudio Tavares Sacchi, Claudia Regina GonÃ§alves, Erica Valessa Ramos Gomes, Karoline Rodrigues Campos, Caio Vinicius Dias Lopes	https://www.gisaid.org/	?	?	2021-07-07	?
hCoV19BrazilSP28632021	betacoronavirus	EPI_ISL_2841606	?	2021-04-17	South America	Brazil	Sao Paulo	Vargem Grande Paulista	South America	Brazil	Sao Paulo	genome	29872	Human	50	Female	?	P.1.2	GR	Pronto Atendimento de Vargem Grande Paulista	Instituto Adolfo Lutz, Interdiciplinary Procedures Center, Strategic Laboratory	Claudio Tavares Sacchi, Claudia Regina GonÃ§alves, Erica Valessa Ramos Gomes, Karoline Rodrigues Campos, Caio Vinicius Dias Lopes	https://www.gisaid.org/	?	?	2021-07-07	?
hCoV19BrazilPRFIOCRUZ298062021	betacoronavirus	EPI_ISL_2863855	?	2021-04-20	South America	Brazil	Parana	Maua Da Serra	South America	Brazil	Parana	genome	29734	Human	35	Male	?	P.1	GR	Lboratorio Central de Saude Publica do Estado do Parana (LACEN/PR)	Laboratory of Respiratory Viruses and Measles, Oswaldo Cruz Institute, FIOCRUZ	Paola Resende, Luciana Appolinario, Fernando Motta, Anna Carolina Paixao, Ana Carolina Mendonca, Alice Sampaio Rocha, Taina Venas, Elisa Cavalcante Pereira, Renata Serrano Lopes, Agatha Cristinne Prudencio Soares, Ighor Leonardo Arantes Gomes, Irina Riediger, Marilda Siqueira on behalf of the Fiocruz COVID-19 Genomic Surveillance Network	https://www.gisaid.org/	?	?	2021-07-09	?
hCoV19BrazilPRFIOCRUZ298112021	betacoronavirus	EPI_ISL_2863857	?	2021-04-19	South America	Brazil	Parana	Marilandia Do Sul	South America	Brazil	Parana	genome	29764	Human	52	Male	?	P.1	GR	Lboratorio Central de Saude Publica do Estado do Parana (LACEN/PR)	Laboratory of Respiratory Viruses and Measles, Oswaldo Cruz Institute, FIOCRUZ	Paola Resende, Luciana Appolinario, Fernando Motta, Anna Carolina Paixao, Ana Carolina Mendonca, Alice Sampaio Rocha, Taina Venas, Elisa Cavalcante Pereira, Renata Serrano Lopes, Agatha Cristinne Prudencio Soares, Ighor Leonardo Arantes Gomes, Irina Riediger, Marilda Siqueira on behalf of the Fiocruz COVID-19 Genomic Surveillance Network	https://www.gisaid.org/	?	?	2021-07-09	?
hCoV19BrazilPRFIOCRUZ298152021	betacoronavirus	EPI_ISL_2863860	?	2021-04-22	South America	Brazil	Parana	Apucarana	South America	Brazil	Parana	genome	29719	Human	41	Female	?	P.1	GR	Lboratorio Central de Saude Publica do Estado do Parana (LACEN/PR)	Laboratory of Respiratory Viruses and Measles, Oswaldo Cruz Institute, FIOCRUZ	Paola Resende, Luciana Appolinario, Fernando Motta, Anna Carolina Paixao, Ana Carolina Mendonca, Alice Sampaio Rocha, Taina Venas, Elisa Cavalcante Pereira, Renata Serrano Lopes, Agatha Cristinne Prudencio Soares, Ighor Leonardo Arantes Gomes, Irina Riediger, Marilda Siqueira on behalf of the Fiocruz COVID-19 Genomic Surveillance Network	https://www.gisaid.org/	?	?	2021-07-09	?
hCoV19BrazilPRFIOCRUZ298272021	betacoronavirus	EPI_ISL_2863866	?	2021-04-26	South America	Brazil	Parana	Sao Pedro Do Ivai	South America	Brazil	Parana	genome	29723	Human	38	Male	?	P.1	GR	Lboratorio Central de Saude Publica do Estado do Parana (LACEN/PR)	Laboratory of Respiratory Viruses and Measles, Oswaldo Cruz Institute, FIOCRUZ	Paola Resende, Luciana Appolinario, Fernando Motta, Anna Carolina Paixao, Ana Carolina Mendonca, Alice Sampaio Rocha, Taina Venas, Elisa Cavalcante Pereira, Renata Serrano Lopes, Agatha Cristinne Prudencio Soares, Ighor Leonardo Arantes Gomes, Irina Riediger, Marilda Siqueira on behalf of the Fiocruz COVID-19 Genomic Surveillance Network	https://www.gisaid.org/	?	?	2021-07-09	?
hCoV19BrazilPRFIOCRUZ298372021	betacoronavirus	EPI_ISL_2863873	?	2021-04-28	South America	Brazil	Parana	Faxinal	South America	Brazil	Parana	genome	29730	Human	56	Male	?	P.1	GR	Lboratorio Central de Saude Publica do Estado do Parana (LACEN/PR)	Laboratory of Respiratory Viruses and Measles, Oswaldo Cruz Institute, FIOCRUZ	Paola Resende, Luciana Appolinario, Fernando Motta, Anna Carolina Paixao, Ana Carolina Mendonca, Alice Sampaio Rocha, Taina Venas, Elisa Cavalcante Pereira, Renata Serrano Lopes, Agatha Cristinne Prudencio Soares, Ighor Leonardo Arantes Gomes, Irina Riediger, Marilda Siqueira on behalf of the Fiocruz COVID-19 Genomic Surveillance Network	https://www.gisaid.org/	?	?	2021-07-09	?
hCoV19BrazilPRFIOCRUZ298042021	betacoronavirus	EPI_ISL_2863890	?	2021-04-17	South America	Brazil	Parana	Arapongas	South America	Brazil	Parana	genome	29708	Human	57	Female	?	P.1	G	Lboratorio Central de Saude Publica do Estado do Parana (LACEN/PR)	Laboratory of Respiratory Viruses and Measles, Oswaldo Cruz Institute, FIOCRUZ	Paola Resende, Luciana Appolinario, Fernando Motta, Anna Carolina Paixao, Ana Carolina Mendonca, Alice Sampaio Rocha, Taina Venas, Elisa Cavalcante Pereira, Renata Serrano Lopes, Agatha Cristinne Prudencio Soares, Ighor Leonardo Arantes Gomes, Irina Riediger, Marilda Siqueira on behalf of the Fiocruz COVID-19 Genomic Surveillance Network	https://www.gisaid.org/	?	?	2021-07-09	?
hCoV19BrazilPRFIOCRUZ298232021	betacoronavirus	EPI_ISL_2863895	?	2021-04-21	South America	Brazil	Parana	Arapongas	South America	Brazil	Parana	genome	29746	Human	38	Female	?	P.1	GR	Lboratorio Central de Saude Publica do Estado do Parana (LACEN/PR)	Laboratory of Respiratory Viruses and Measles, Oswaldo Cruz Institute, FIOCRUZ	Paola Resende, Luciana Appolinario, Fernando Motta, Anna Carolina Paixao, Ana Carolina Mendonca, Alice Sampaio Rocha, Taina Venas, Elisa Cavalcante Pereira, Renata Serrano Lopes, Agatha Cristinne Prudencio Soares, Ighor Leonardo Arantes Gomes, Irina Riediger, Marilda Siqueira on behalf of the Fiocruz COVID-19 Genomic Surveillance Network	https://www.gisaid.org/	?	?	2021-07-09	?
hCoV19BrazilPRFIOCRUZ299712021	betacoronavirus	EPI_ISL_2863899	?	2021-04-26	South America	Brazil	Parana	Apucarana	South America	Brazil	Parana	genome	29768	Human	54	Male	?	B.1.617.2	GK	Lboratorio Central de Saude Publica do Estado do Parana (LACEN/PR)	Laboratory of Respiratory Viruses and Measles, Oswaldo Cruz Institute, FIOCRUZ	Paola Resende, Luciana Appolinario, Fernando Motta, Anna Carolina Paixao, Ana Carolina Mendonca, Alice Sampaio Rocha, Taina Venas, Elisa Cavalcante Pereira, Renata Serrano Lopes, Agatha Cristinne Prudencio Soares, Ighor Leonardo Arantes Gomes, Irina Riediger, Marilda Siqueira on behalf of the Fiocruz COVID-19 Genomic Surveillance Network	https://www.gisaid.org/	?	?	2021-07-09	?
hCoV19BrazilSP35822021	betacoronavirus	EPI_ISL_2919249	?	2021-04-29	South America	Brazil	Sao Paulo	Barra Bonita	South America	Brazil	Sao Paulo	genome	29826	Human	32	Male	?	B.1.1.28	GR	Instituto Adolfo Lutz - Regional de Bauru	Instituto Adolfo Lutz, Interdiciplinary Procedures Center, Strategic Laboratory	Claudio Tavares Sacchi, Claudia Regina GonÃ§alves, Erica Valessa Ramos Gomes, Karoline Rodrigues Campos, Caio Vinicius Dias Lopes	https://www.gisaid.org/	?	?	2021-07-12	?
hCoV19BrazilSP30442021	betacoronavirus	EPI_ISL_2958844	?	2021-04-26	South America	Brazil	Sao Paulo	Tiete	South America	Brazil	Sao Paulo	genome	29844	Human	73	Female	?	P.1	GR	Instituto Adolfo Lutz - Regional de Sorocaba	Instituto Adolfo Lutz, Interdiciplinary Procedures Center, Strategic Laboratory	Claudio Tavares Sacchi, Claudia Regina GonÃ§alves, Erica Valessa Ramos Gomes, Karoline Rodrigues Campos, Caio Vinicius Dias Lopes	https://www.gisaid.org/	?	?	2021-07-15	?
hCoV19BrazilMS33792021	betacoronavirus	EPI_ISL_2958858	?	2021-04-23	South America	Brazil	Mato Grosso do Sul	Rio Brilhante	South America	Brazil	Mato Grosso do Sul	genome	29866	Human	44	Female	?	P.1	GR	LACEN do Mato Grosso do Sul	Instituto Adolfo Lutz, Interdiciplinary Procedures Center, Strategic Laboratory	Claudio Tavares Sacchi, Claudia Regina GonÃ§alves, Erica Valessa Ramos Gomes, Karoline Rodrigues Campos, Caio Vinicius Dias Lopes	https://www.gisaid.org/	?	?	2021-07-15	?
hCoV19BrazilMS33902021	betacoronavirus	EPI_ISL_2958863	?	2021-04-23	South America	Brazil	Mato Grosso do Sul	Rio Verde de Mato Grosso	South America	Brazil	Mato Grosso do Sul	genome	29864	Human	62	Female	?	P.1	GR	LACEN do Mato Grosso do Sul	Instituto Adolfo Lutz, Interdiciplinary Procedures Center, Strategic Laboratory	Claudio Tavares Sacchi, Claudia Regina GonÃ§alves, Erica Valessa Ramos Gomes, Karoline Rodrigues Campos, Caio Vinicius Dias Lopes	https://www.gisaid.org/	?	?	2021-07-15	?
hCoV19BrazilMS33932021	betacoronavirus	EPI_ISL_2958865	?	2021-04-23	South America	Brazil	Mato Grosso do Sul	Angelica	South America	Brazil	Mato Grosso do Sul	genome	29868	Human	30	Female	?	P.1.2	GR	LACEN do Mato Grosso do Sul	Instituto Adolfo Lutz, Interdiciplinary Procedures Center, Strategic Laboratory	Claudio Tavares Sacchi, Claudia Regina GonÃ§alves, Erica Valessa Ramos Gomes, Karoline Rodrigues Campos, Caio Vinicius Dias Lopes	https://www.gisaid.org/	?	?	2021-07-15	?
hCoV19BrazilMS34032021	betacoronavirus	EPI_ISL_2958871	?	2021-04-23	South America	Brazil	Mato Grosso do Sul	Costa Rica	South America	Brazil	Mato Grosso do Sul	genome	29855	Human	44	Female	?	P.1	GR	LACEN do Mato Grosso do Sul	Instituto Adolfo Lutz, Interdiciplinary Procedures Center, Strategic Laboratory	Claudio Tavares Sacchi, Claudia Regina GonÃ§alves, Erica Valessa Ramos Gomes, Karoline Rodrigues Campos, Caio Vinicius Dias Lopes	https://www.gisaid.org/	?	?	2021-07-15	?
hCoV19BrazilMS34042021	betacoronavirus	EPI_ISL_2958872	?	2021-04-24	South America	Brazil	Mato Grosso do Sul	Paranhos	South America	Brazil	Mato Grosso do Sul	genome	29817	Human	38	Female	?	P.2	GR	LACEN do Mato Grosso do Sul	Instituto Adolfo Lutz, Interdiciplinary Procedures Center, Strategic Laboratory	Claudio Tavares Sacchi, Claudia Regina GonÃ§alves, Erica Valessa Ramos Gomes, Karoline Rodrigues Campos, Caio Vinicius Dias Lopes	https://www.gisaid.org/	?	?	2021-07-15	?
hCoV19BrazilMAFIOCRUZ325472021	betacoronavirus	EPI_ISL_2983250	?	2021-04-27	South America	Brazil	Maranhao	Pinheiro	South America	Brazil	Maranhao	genome	29797	Human	20	Male	?	P.1	GR	Laboratorio Central de Saude Publica do Estado do Maranhao (LACEN-MA)	Laboratory of Respiratory Viruses and Measles, Oswaldo Cruz Institute, FIOCRUZ	Paola Resende, Luciana Appolinario, Fernando Motta, Anna Carolina Paixao, Ana Carolina Mendonca, Ighor Leonardo Arantes Gomes, Agatha Cristinne Prudencio, Alice Sampaio Rocha, Renata Serrano Lopes, Elisa Cavalcante Pereira, Taina Moreira Venas, Lidio GonÃ§alves Lima Neto, Marilda Siqueira on behalf of the Fiocruz COVID-19 Genomic Surveillance Network	https://www.gisaid.org/	?	?	2021-07-16	?
hCoV19BrazilMAFIOCRUZ325252021	betacoronavirus	EPI_ISL_2983270	?	2021-04-22	South America	Brazil	Maranhao	Sao Luis	South America	Brazil	Maranhao	genome	29795	Human	59	Female	?	P.1	GR	Laboratorio Central de Saude Publica do Estado do Maranhao (LACEN-MA)	Laboratory of Respiratory Viruses and Measles, Oswaldo Cruz Institute, FIOCRUZ	Paola Resende, Luciana Appolinario, Fernando Motta, Anna Carolina Paixao, Ana Carolina Mendonca, Ighor Leonardo Arantes Gomes, Agatha Cristinne Prudencio, Alice Sampaio Rocha, Renata Serrano Lopes, Elisa Cavalcante Pereira, Taina Moreira Venas, Lidio GonÃ§alves Lima Neto, Marilda Siqueira on behalf of the Fiocruz COVID-19 Genomic Surveillance Network	https://www.gisaid.org/	?	?	2021-07-16	?
hCoV19BrazilMAFIOCRUZ325342021	betacoronavirus	EPI_ISL_2983278	?	2021-04-24	South America	Brazil	Maranhao	Sao Luis	South America	Brazil	Maranhao	genome	29795	Human	51	Female	?	P.1.7	GR	Laboratorio Central de Saude Publica do Estado do Maranhao (LACEN-MA)	Laboratory of Respiratory Viruses and Measles, Oswaldo Cruz Institute, FIOCRUZ	Paola Resende, Luciana Appolinario, Fernando Motta, Anna Carolina Paixao, Ana Carolina Mendonca, Ighor Leonardo Arantes Gomes, Agatha Cristinne Prudencio, Alice Sampaio Rocha, Renata Serrano Lopes, Elisa Cavalcante Pereira, Taina Moreira Venas, Lidio GonÃ§alves Lima Neto, Marilda Siqueira on behalf of the Fiocruz COVID-19 Genomic Surveillance Network	https://www.gisaid.org/	?	?	2021-07-16	?
hCoV19BrazilMAFIOCRUZ325402021	betacoronavirus	EPI_ISL_2983282	?	2021-04-21	South America	Brazil	Maranhao	Sao Luis	South America	Brazil	Maranhao	genome	29504	Human	69	Male	?	P.1	GR	Laboratorio Central de Saude Publica do Estado do Maranhao (LACEN-MA)	Laboratory of Respiratory Viruses and Measles, Oswaldo Cruz Institute, FIOCRUZ	Paola Resende, Luciana Appolinario, Fernando Motta, Anna Carolina Paixao, Ana Carolina Mendonca, Ighor Leonardo Arantes Gomes, Agatha Cristinne Prudencio, Alice Sampaio Rocha, Renata Serrano Lopes, Elisa Cavalcante Pereira, Taina Moreira Venas, Lidio GonÃ§alves Lima Neto, Marilda Siqueira on behalf of the Fiocruz COVID-19 Genomic Surveillance Network	https://www.gisaid.org/	?	?	2021-07-16	?
hCoV19BrazilMAFIOCRUZ325432021	betacoronavirus	EPI_ISL_2983284	?	2021-04-24	South America	Brazil	Maranhao	Sao Luis	South America	Brazil	Maranhao	genome	29805	Human	40	Female	?	P.1.1	GR	Laboratorio Central de Saude Publica do Estado do Maranhao (LACEN-MA)	Laboratory of Respiratory Viruses and Measles, Oswaldo Cruz Institute, FIOCRUZ	Paola Resende, Luciana Appolinario, Fernando Motta, Anna Carolina Paixao, Ana Carolina Mendonca, Ighor Leonardo Arantes Gomes, Agatha Cristinne Prudencio, Alice Sampaio Rocha, Renata Serrano Lopes, Elisa Cavalcante Pereira, Taina Moreira Venas, Lidio GonÃ§alves Lima Neto, Marilda Siqueira on behalf of the Fiocruz COVID-19 Genomic Surveillance Network	https://www.gisaid.org/	?	?	2021-07-16	?
hCoV19BrazilMAFIOCRUZ325502021	betacoronavirus	EPI_ISL_2983287	?	2021-04-28	South America	Brazil	Maranhao	Sao Luis	South America	Brazil	Maranhao	genome	29808	Human	40	Female	?	P.1	GR	Laboratorio Central de Saude Publica do Estado do Maranhao (LACEN-MA)	Laboratory of Respiratory Viruses and Measles, Oswaldo Cruz Institute, FIOCRUZ	Paola Resende, Luciana Appolinario, Fernando Motta, Anna Carolina Paixao, Ana Carolina Mendonca, Ighor Leonardo Arantes Gomes, Agatha Cristinne Prudencio, Alice Sampaio Rocha, Renata Serrano Lopes, Elisa Cavalcante Pereira, Taina Moreira Venas, Lidio GonÃ§alves Lima Neto, Marilda Siqueira on behalf of the Fiocruz COVID-19 Genomic Surveillance Network	https://www.gisaid.org/	?	?	2021-07-16	?
hCoV19BrazilMAFIOCRUZ325562021	betacoronavirus	EPI_ISL_2983291	?	2021-04-30	South America	Brazil	Maranhao	Sao Luis	South America	Brazil	Maranhao	genome	29787	Human	48	Female	?	P.1	GR	Laboratorio Central de Saude Publica do Estado do Maranhao (LACEN-MA)	Laboratory of Respiratory Viruses and Measles, Oswaldo Cruz Institute, FIOCRUZ	Paola Resende, Luciana Appolinario, Fernando Motta, Anna Carolina Paixao, Ana Carolina Mendonca, Ighor Leonardo Arantes Gomes, Agatha Cristinne Prudencio, Alice Sampaio Rocha, Renata Serrano Lopes, Elisa Cavalcante Pereira, Taina Moreira Venas, Lidio GonÃ§alves Lima Neto, Marilda Siqueira on behalf of the Fiocruz COVID-19 Genomic Surveillance Network	https://www.gisaid.org/	?	?	2021-07-16	?
hCoV19BrazilMAFIOCRUZ325572021	betacoronavirus	EPI_ISL_2983292	?	2021-04-30	South America	Brazil	Maranhao	Sao Luis	South America	Brazil	Maranhao	genome	29784	Human	46	Female	?	P.1.1	GR	Laboratorio Central de Saude Publica do Estado do Maranhao (LACEN-MA)	Laboratory of Respiratory Viruses and Measles, Oswaldo Cruz Institute, FIOCRUZ	Paola Resende, Luciana Appolinario, Fernando Motta, Anna Carolina Paixao, Ana Carolina Mendonca, Ighor Leonardo Arantes Gomes, Agatha Cristinne Prudencio, Alice Sampaio Rocha, Renata Serrano Lopes, Elisa Cavalcante Pereira, Taina Moreira Venas, Lidio GonÃ§alves Lima Neto, Marilda Siqueira on behalf of the Fiocruz COVID-19 Genomic Surveillance Network	https://www.gisaid.org/	?	?	2021-07-16	?
hCoV19BrazilESFIOCRUZ340992021	betacoronavirus	EPI_ISL_3045434	?	2021-04-19	South America	Brazil	Espirito Santo	Bom Jesus do Norte	South America	Brazil	Espirito Santo	genome	29810	Human	28	Female	?	P.2	GR	Laboratorio Central de Saude Publica do Estado do Espirito Santo (LACEN/ES)	Laboratory of Respiratory Viruses and Measles, Oswaldo Cruz Institute, FIOCRUZ	Paola Resende, Luciana Appolinario, Fernando Motta, Anna Carolina Paixao, Ana Carolina Mendonca, Alice Sampaio Rocha, Taina Venas, Elisa Cavalcante Pereira, Renata Serrano Lopes, Rodrigo Ribeiro Rodrigues, Marilda Siqueira on behalf of the Fiocruz COVID-19 Genomic Surveillance Network	https://www.gisaid.org/	?	?	2021-07-22	?
hCoV19BrazilRJLVM398042021	betacoronavirus	EPI_ISL_2629835	?	2021-04-28	South America	Brazil	Rio de Janeiro	Rio de Janeiro	South America	Brazil	Rio de Janeiro	genome	29400	Human	82	Female	?	P.1	GR	LaboratÃ³rio de Virologia Molecular - Universidade Federal do Rio de Janeiro	LaboratÃ³rio de Virologia Molecular - Universidade Federal do Rio de Janeiro	Filipe Romero Rebello Moreira, Mirela Dâ€™arc, Diana Mariani, Alice Laschuk Herlinger, Francine Bittencourt Schiffler, Ãtila Duque Rossi, Isabela de Carvalho LeitÃ£o, Thamiris dos Santos Miranda, Matheus Augusto Calvano Cosentino, Marcelo Calado de Paula TÃ´rres, RaÃ­ssa Mirella dos Santos Cunha da Costa, CÃ¡ssia Cristina Alves GonÃ§alves, DÃ©bora Souza Faffe, Rafael Mello Galliez, Orlando da Co…	https://www.gisaid.org/	?	?	2021-06-22	?
hCoV19BrazilSP30022021	betacoronavirus	EPI_ISL_2691140	?	2021-04-30	South America	Brazil	Sao Paulo	Monte Azul Paulista	South America	Brazil	Sao Paulo	genome	29846	Human	86	Male	?	P.1	GR	Instituto Adolfo Lutz Central	Instituto Adolfo Lutz, Interdiciplinary Procedures Center, Strategic Laboratory	Claudio Tavares Sacchi, Claudia Regina GonÃ§alves, Erica Valessa Ramos Gomes, Karoline Rodrigues Campos, Caio Vinicius Dias Lopes, Leonardo Jose Tadeu de Araujo	https://www.gisaid.org/	?	?	2021-06-25	?
hCoV19BrazilSP30312021	betacoronavirus	EPI_ISL_2691147	?	2021-04-27	South America	Brazil	Sao Paulo	Capao Bonito	South America	Brazil	Sao Paulo	genome	29852	Human	67	Male	?	P.1.14	GR	Intituto Adolfo Lutz - Regional de Sorocaba	Instituto Adolfo Lutz, Interdiciplinary Procedures Center, Strategic Laboratory	Claudio Tavares Sacchi, Claudia Regina GonÃ§alves, Erica Valessa Ramos Gomes, Karoline Rodrigues Campos, Caio Vinicius Dias Lopes, Leonardo Jose Tadeu de Araujo	https://www.gisaid.org/	?	?	2021-06-25	?
hCoV19BrazilSP30922021	betacoronavirus	EPI_ISL_2691158	?	2021-04-20	South America	Brazil	Sao Paulo	Pindamonhangaba	South America	Brazil	Sao Paulo	genome	29831	Human	38	Male	?	P.1	GR	Instituo Adolfo Lutz Central	Instituto Adolfo Lutz, Interdiciplinary Procedures Center, Strategic Laboratory	Claudio Tavares Sacchi, Claudia Regina GonÃ§alves, Erica Valessa Ramos Gomes, Karoline Rodrigues Campos, Caio Vinicius Dias Lopes, Leonardo Jose Tadeu de Araujo	https://www.gisaid.org/	?	?	2021-06-25	?
hCoV19BrazilESFIOCRUZ340982021	betacoronavirus	EPI_ISL_3045433	?	2021-04-23	South America	Brazil	Espirito Santo	Cachoeiro de Itapemirim	South America	Brazil	Espirito Santo	genome	29797	Human	64	Male	?	P.1	GR	Laboratorio Central de Saude Publica do Estado do Espirito Santo (LACEN/ES)	Laboratory of Respiratory Viruses and Measles, Oswaldo Cruz Institute, FIOCRUZ	Paola Resende, Luciana Appolinario, Fernando Motta, Anna Carolina Paixao, Ana Carolina Mendonca, Alice Sampaio Rocha, Taina Venas, Elisa Cavalcante Pereira, Renata Serrano Lopes, Rodrigo Ribeiro Rodrigues, Marilda Siqueira on behalf of the Fiocruz COVID-19 Genomic Surveillance Network	https://www.gisaid.org/	?	?	2021-07-22	?
hCoV19BrazilESFIOCRUZ341142021	betacoronavirus	EPI_ISL_3045448	?	2021-04-22	South America	Brazil	Espirito Santo	Rio Bananal	South America	Brazil	Espirito Santo	genome	29785	Human	49	Female	?	P.1	GRY	Laboratorio Central de Saude Publica do Estado do Espirito Santo (LACEN/ES)	Laboratory of Respiratory Viruses and Measles, Oswaldo Cruz Institute, FIOCRUZ	Paola Resende, Luciana Appolinario, Fernando Motta, Anna Carolina Paixao, Ana Carolina Mendonca, Alice Sampaio Rocha, Taina Venas, Elisa Cavalcante Pereira, Renata Serrano Lopes, Rodrigo Ribeiro Rodrigues, Marilda Siqueira on behalf of the Fiocruz COVID-19 Genomic Surveillance Network	https://www.gisaid.org/	?	?	2021-07-22	?
hCoV19BrazilGOFIOCRUZ314252021	betacoronavirus	EPI_ISL_2731452	?	2021-04-28	South America	Brazil	Goias	Aparecida de Goias	South America	Brazil	Goias	genome	29726	Human	37	Female	?	AY.6	GK	HLAGYN-LaboratÃ³rio de Imunologia de Transplantes de GoiÃ¡s	Laboratory of Respiratory Viruses and Measles, Oswaldo Cruz Institute, FIOCRUZ	Paola Resende, Luciana Appolinario, Fernando Motta, Anna Carolina Paixao, Ana Carolina Mendonca, Alice Sampaio Rocha, Taina Venas, Elisa Cavalcante Pereira, Renata Serrano Lopes, Marilda Siqueira on behalf of the Fiocruz COVID-19 Genomic Surveillance Network	https://www.gisaid.org/	?	?	2021-06-30	?
hCoV19BrazilSPIB1027152021	betacoronavirus	EPI_ISL_2345734	?	2021-04-27	South America	Brazil	Sao Paulo		South America	Brazil	Sao Paulo	genome	29838	Human	unknown	unknown	?	B.1.1.28	GR	VIGILANCIA EPIDEMIOLOGICA JARDINOPOLIS SP	Instituto Butantan / Mendelics	Dimas Tadeu Covas, Antonio Jorge Martins, Claudia Renata dos Santos Barros, David Schlesinger, Debora Botequio Moretti, Elaine Cristina Marqueze, Elaine Vieira Santos, Evandra Strazza Rodrigues, Heidge Fukumasu, Jayme Augusto de Souza-Neto, JosÃ© Salvatore Leister PatanÃ©, Luiz Alcantara, Luiz Lehmann Coutinho, Maria Carolina Elias, MaurÃ­cio Lacerda Nogueira, Rafael dos Santos Bezerra, Raul Mach…	https://www.gisaid.org/	?	?	2021-05-30	?
hCoV19BrazilSPIB1121032021	betacoronavirus	EPI_ISL_2455396	?	2021-04-27	South America	Brazil	Sao Paulo		South America	Brazil	Sao Paulo	genome	29854	Human	41	Male	?	P.1	GR	SAO JOSE DO RIO PRETO	Instituto Butantan / FAMERP	Dimas Tadeu Covas, Antonio Jorge Martins, Claudia Renata dos Santos Barros, David Schlesinger, Debora Botequio Moretti, Elaine Cristina Marqueze, Elaine Vieira Santos, Evandra Strazza Rodrigues, Heidge Fukumasu, Jayme Augusto de Souza-Neto, JosÃ© Salvatore Leister PatanÃ©, Luiz Alcantara, Luiz Lehmann Coutinho, Maria Carolina Elias, MaurÃ­cio Lacerda Nogueira, Rafael dos Santos Bezerra, Raul Mach…	https://www.gisaid.org/	?	?	2021-06-09	?
hCoV19BrazilSCFIOCRUZ450272021	betacoronavirus	EPI_ISL_4061305	?	2021-04-30	South America	Brazil	Santa Catarina	Itajai	South America	Brazil	Santa Catarina	genome	29789	Human	49	Female	?	P.1	GR	Laboratorio Central de Saude Publica do Estado do Parana (LACEN/PR)	Laboratory of Respiratory Viruses and Measles, Oswaldo Cruz Institute, FIOCRUZ	Paola Resende, Luciana Appolinario, Fernando Motta, Anna Carolina Paixao, Ighor Leonardo Arantes, Agatha Soares, Ana Carolina Mendonca, Alice Sampaio Rocha, Taina Venas, Elisa Cavalcante Pereira, Renata Serrano Lopes, Irina Riediger, Marilda Siqueira on behalf of the Fiocruz COVID-19 Genomic Surveillance Network	https://www.gisaid.org/	?	?	2021-09-09	?
hCoV19BrazilSCFIOCRUZ450312021	betacoronavirus	EPI_ISL_4061309	?	2021-04-26	South America	Brazil	Santa Catarina	Jacinto Machado	South America	Brazil	Santa Catarina	genome	29787	Human	59	Male	?	P.1	GR	Laboratorio Central de Saude Publica do Estado do Parana (LACEN/PR)	Laboratory of Respiratory Viruses and Measles, Oswaldo Cruz Institute, FIOCRUZ	Paola Resende, Luciana Appolinario, Fernando Motta, Anna Carolina Paixao, Ighor Leonardo Arantes, Agatha Soares, Ana Carolina Mendonca, Alice Sampaio Rocha, Taina Venas, Elisa Cavalcante Pereira, Renata Serrano Lopes, Irina Riediger, Marilda Siqueira on behalf of the Fiocruz COVID-19 Genomic Surveillance Network	https://www.gisaid.org/	?	?	2021-09-09	?
hCoV19BrazilSCFIOCRUZ450392021	betacoronavirus	EPI_ISL_4061317	?	2021-04-30	South America	Brazil	Santa Catarina	Palhoca	South America	Brazil	Santa Catarina	genome	29778	Human	19	Male	?	P.1	GR	Laboratorio Central de Saude Publica do Estado do Parana (LACEN/PR)	Laboratory of Respiratory Viruses and Measles, Oswaldo Cruz Institute, FIOCRUZ	Paola Resende, Luciana Appolinario, Fernando Motta, Anna Carolina Paixao, Ighor Leonardo Arantes, Agatha Soares, Ana Carolina Mendonca, Alice Sampaio Rocha, Taina Venas, Elisa Cavalcante Pereira, Renata Serrano Lopes, Irina Riediger, Marilda Siqueira on behalf of the Fiocruz COVID-19 Genomic Surveillance Network	https://www.gisaid.org/	?	?	2021-09-09	?
hCoV19BrazilGOHLAGYN16278872021	betacoronavirus	EPI_ISL_4061646	?	2021-04-24	South America	Brazil	Goias	Aparecida de Goiania	South America	Brazil	Goias	genome	29808	Human	70	Male	?	P.1	GR	HLAGYN - Laboratorio de Imunologia de Transplantes de Goias	HLAGYN - Laboratorio de Imunologia de Transplantes de Goias	Fernando Antonio Vinhal dos Santos, Erika Lopes Rocha Batista, Alessandro Leonardo Alvares Magalhaes, Frederico Rodrigues Vinhal, Sabrina Sara Moreira Duarte, Lucas Carlos Gomes Pereira, Kamila Oliveira Reis De Freitas.	https://www.gisaid.org/	?	?	2021-09-09	?
hCoV19BrazilSPInBu112021	betacoronavirus	EPI_ISL_4104719	?	2021-04-29	South America	Brazil	Sao Paulo		South America	Brazil	Sao Paulo	genome	29858	Human	20	Female	?	P.1	GR	Instituto Butantan	Instituto Butantan	Dimas Tadeu Covas, Antonio Jorge Martins, Claudia Renata dos Santos Barros, David Schlesinger, Debora Botequio Moretti, Elaine Cristina Marqueze, Elaine Vieira Santos, Evandra Strazza Rodrigues, Heidge Fukumasu, Jayme Augusto de Souza-Neto, JosÃ© Salvatore Leister PatanÃ©, Luiz Alcantara, Luiz Lehmann Coutinho, Maria Carolina Elias, MaurÃ­cio Lacerda Nogueira, Rafael dos Santos Bezerra, Raul Mach…	https://www.gisaid.org/	?	?	2021-09-12	?
hCoV19BrazilSPInBu742021	betacoronavirus	EPI_ISL_4104720	?	2021-04-19	South America	Brazil	Sao Paulo		South America	Brazil	Sao Paulo	genome	29845	Human	17	Female	?	P.1.14	GR	Instituto Butantan	Instituto Butantan	Dimas Tadeu Covas, Antonio Jorge Martins, Claudia Renata dos Santos Barros, David Schlesinger, Debora Botequio Moretti, Elaine Cristina Marqueze, Elaine Vieira Santos, Evandra Strazza Rodrigues, Heidge Fukumasu, Jayme Augusto de Souza-Neto, JosÃ© Salvatore Leister PatanÃ©, Luiz Alcantara, Luiz Lehmann Coutinho, Maria Carolina Elias, MaurÃ­cio Lacerda Nogueira, Rafael dos Santos Bezerra, Raul Mach…	https://www.gisaid.org/	?	?	2021-09-12	?
hCoV19BrazilSPInBu032021	betacoronavirus	EPI_ISL_4104724	?	2021-04-19	South America	Brazil	Sao Paulo		South America	Brazil	Sao Paulo	genome	29846	Human	16	Male	?	P.1	GR	Instituto Butantan	Instituto Butantan	Dimas Tadeu Covas, Antonio Jorge Martins, Claudia Renata dos Santos Barros, David Schlesinger, Debora Botequio Moretti, Elaine Cristina Marqueze, Elaine Vieira Santos, Evandra Strazza Rodrigues, Heidge Fukumasu, Jayme Augusto de Souza-Neto, JosÃ© Salvatore Leister PatanÃ©, Luiz Alcantara, Luiz Lehmann Coutinho, Maria Carolina Elias, MaurÃ­cio Lacerda Nogueira, Rafael dos Santos Bezerra, Raul Mach…	https://www.gisaid.org/	?	?	2021-09-12	?
hCoV19BrazilPEFIOCRUZIAM29122021	betacoronavirus	EPI_ISL_3447589	?	2021-04-30	South America	Brazil	Pernambuco	Recife	South America	Brazil	Pernambuco	genome	29794	Human	unknow	Female	?	P.1	GR	LACEN/PE	WallauLab on behalf of Fiocruz COVID-19 Genomic Surveillance Network	Marcelo Henrique dos Santos Paiva, Cassia Docena, Matheus Filgueira Bezerra, Filipe Zimmer Dezordi, Lais Ceschini Machado, Lilian Caroliny Amorim Silva, Gustavo Barbosa de Lima, Alexandre Freitas da Silva, Sinval Pinto BrandÃ£o Filho, ConstÃ¢ncia FlÃ¡via Junqueira Ayres, Gabriel Luz Wallau	https://www.gisaid.org/	?	?	2021-08-17	?
hCoV19BrazilMS41822021	betacoronavirus	EPI_ISL_3691382	?	2021-04-16	South America	Brazil	Mato Grosso do Sul	Figueirao	South America	Brazil	Mato Grosso do Sul	genome	29850	Human	9	Female	?	P.1	O	LACEN do Estado do Mato Grosso do Sul	Instituto Adolfo Lutz, Interdiciplinary Procedures Center, Strategic Laboratory	Claudio Tavares Sacchi, Claudia Regina GonÃ§alves, Karoline Rodrigues Campos, Caio Vinicius Dias Lopes, Leonardo Tadeu de Araujo, Marlon Benedito Nascomento Santos	https://www.gisaid.org/	?	?	2021-08-25	?
hCoV19BrazilPEFIOCRUZIAM18592021	betacoronavirus	EPI_ISL_3703188	?	2021-04-22	South America	Brazil	Pernambuco	Caruaru	South America	Brazil	Pernambuco	genome	29808	Human	unknown	Female	?	P.1	GR	LACEN/PE	WallauLab on behalf of Fiocruz COVID-19 Genomic Surveillance Network	Marcelo Henrique dos Santos Paiva, Cassia Docena, Matheus Filgueira Bezerra, Filipe Zimmer Dezordi, Lais Ceschini Machado, Lilian Caroliny Amorim Silva, Gustavo Barbosa de Lima, Alexandre Freitas da Silva, Sinval Pinto BrandÃ£o Filho, ConstÃ¢ncia FlÃ¡via Junqueira Ayres, Gabriel Luz Wallau	https://www.gisaid.org/	?	?	2021-08-26	?
hCoV19BrazilPEFIOCRUZIAM18692021	betacoronavirus	EPI_ISL_3703265	?	2021-04-22	South America	Brazil	Pernambuco	Caruaru	South America	Brazil	Pernambuco	genome	29811	Human	unknown	Female	?	P.1	GR	LACEN/PE	WallauLab on behalf of Fiocruz COVID-19 Genomic Surveillance Network	Marcelo Henrique dos Santos Paiva, Cassia Docena, Matheus Filgueira Bezerra, Filipe Zimmer Dezordi, Lais Ceschini Machado, Lilian Caroliny Amorim Silva, Gustavo Barbosa de Lima, Alexandre Freitas da Silva, Sinval Pinto BrandÃ£o Filho, ConstÃ¢ncia FlÃ¡via Junqueira Ayres, Gabriel Luz Wallau	https://www.gisaid.org/	?	?	2021-08-26	?
hCoV19BrazilPEFIOCRUZIAM18852021	betacoronavirus	EPI_ISL_3703374	?	2021-04-25	South America	Brazil	Pernambuco	Caruaru	South America	Brazil	Pernambuco	genome	29811	Human	unknown	Male	?	P.1	GR	LACEN/PE	WallauLab on behalf of Fiocruz COVID-19 Genomic Surveillance Network	Marcelo Henrique dos Santos Paiva, Cassia Docena, Matheus Filgueira Bezerra, Filipe Zimmer Dezordi, Lais Ceschini Machado, Lilian Caroliny Amorim Silva, Gustavo Barbosa de Lima, Alexandre Freitas da Silva, Sinval Pinto BrandÃ£o Filho, ConstÃ¢ncia FlÃ¡via Junqueira Ayres, Gabriel Luz Wallau	https://www.gisaid.org/	?	?	2021-08-26	?
hCoV19BrazilPEFIOCRUZIAM19072021	betacoronavirus	EPI_ISL_3703511	?	2021-04-27	South America	Brazil	Pernambuco	Caruaru	South America	Brazil	Pernambuco	genome	29809	Human	unknown	Female	?	P.1	GR	LACEN/PE	WallauLab on behalf of Fiocruz COVID-19 Genomic Surveillance Network	Marcelo Henrique dos Santos Paiva, Cassia Docena, Matheus Filgueira Bezerra, Filipe Zimmer Dezordi, Lais Ceschini Machado, Lilian Caroliny Amorim Silva, Gustavo Barbosa de Lima, Alexandre Freitas da Silva, Sinval Pinto BrandÃ£o Filho, ConstÃ¢ncia FlÃ¡via Junqueira Ayres, Gabriel Luz Wallau	https://www.gisaid.org/	?	?	2021-08-26	?
hCoV19BrazilPEFIOCRUZIAM19212021	betacoronavirus	EPI_ISL_3703575	?	2021-04-27	South America	Brazil	Pernambuco	Caruaru	South America	Brazil	Pernambuco	genome	29827	Human	unknown	Male	?	P.1	GR	LACEN/PE	WallauLab on behalf of Fiocruz COVID-19 Genomic Surveillance Network	Marcelo Henrique dos Santos Paiva, Cassia Docena, Matheus Filgueira Bezerra, Filipe Zimmer Dezordi, Lais Ceschini Machado, Lilian Caroliny Amorim Silva, Gustavo Barbosa de Lima, Alexandre Freitas da Silva, Sinval Pinto BrandÃ£o Filho, ConstÃ¢ncia FlÃ¡via Junqueira Ayres, Gabriel Luz Wallau	https://www.gisaid.org/	?	?	2021-08-26	?
hCoV19BrazilPEFIOCRUZIAM19292021	betacoronavirus	EPI_ISL_3703621	?	2021-04-28	South America	Brazil	Pernambuco	Caruaru	South America	Brazil	Pernambuco	genome	29800	Human	unknown	Female	?	P.1	GR	LACEN/PE	WallauLab on behalf of Fiocruz COVID-19 Genomic Surveillance Network	Marcelo Henrique dos Santos Paiva, Cassia Docena, Matheus Filgueira Bezerra, Filipe Zimmer Dezordi, Lais Ceschini Machado, Lilian Caroliny Amorim Silva, Gustavo Barbosa de Lima, Alexandre Freitas da Silva, Sinval Pinto BrandÃ£o Filho, ConstÃ¢ncia FlÃ¡via Junqueira Ayres, Gabriel Luz Wallau	https://www.gisaid.org/	?	?	2021-08-26	?
hCoV19BrazilPEFIOCRUZIAM19462021	betacoronavirus	EPI_ISL_3703665	?	2021-04-30	South America	Brazil	Pernambuco	Caruaru	South America	Brazil	Pernambuco	genome	29811	Human	unknown	Male	?	P.1	GR	LACEN/PE	WallauLab on behalf of Fiocruz COVID-19 Genomic Surveillance Network	Marcelo Henrique dos Santos Paiva, Cassia Docena, Matheus Filgueira Bezerra, Filipe Zimmer Dezordi, Lais Ceschini Machado, Lilian Caroliny Amorim Silva, Gustavo Barbosa de Lima, Alexandre Freitas da Silva, Sinval Pinto BrandÃ£o Filho, ConstÃ¢ncia FlÃ¡via Junqueira Ayres, Gabriel Luz Wallau	https://www.gisaid.org/	?	?	2021-08-26	?
hCoV19BrazilSPSJRP496382021	betacoronavirus	EPI_ISL_3761749	?	2021-04-20	South America	Brazil	Sao Paulo	Sao Jose do Rio Preto	South America	Brazil	Sao Paulo	genome	29603	Human	77	Female	?	P.1	GR	Laboratorio de Pesquisa em Virologia, FAMERP, SJRP	Laboratorio de Pesquisa em Virologia, FAMERP, SJRP	CecÃ­lia Artico Banho; Beatriz de Carvalho Marques; LÃ­via Sacchetto; MarÃ­lia Moraes; Guilherme Campos; FÃ¡bio Sossai Possebon; Leila Sabrina Ullmann; CÃ­ntia Bittar; Helena Lage Ferreira; Jorge A. Petroli Marchesi; Maisa C. Pereira Parra; Paula Rahal; Paulo Inacio da Costa; JoÃ£o Pessoa AraÃºjo Jr.; MaurÃ­cio L. Nogueira.	https://www.gisaid.org/	?	?	2021-08-28	?
hCoV19BrazilSCFIOCRUZ450562021	betacoronavirus	EPI_ISL_3832396	?	2021-04-27	South America	Brazil	Santa Catarina	JOINVILLE	South America	Brazil	Santa Catarina	genome	29803	Human	22	Female	?	P.1	GR	Laboratorio Central de Saude Publica do Estado de Santa Catarina (LACEN/SC)	Laboratory of Respiratory Viruses and Measles, Oswaldo Cruz Institute, FIOCRUZ	Paola Resende, Luciana Appolinario, Fernando Motta, Anna Carolina Paixao, Ana Carolina Mendonca, Alice Sampaio Rocha, Taina Venas, Elisa Cavalcante Pereira, Renata Serrano Lopes, Darcita Buerger Rovaris, Sandra Bianchini Fernandes, Marilda Siqueira on behalf of the Fiocruz COVID-19 Genomic Surveillance Network	https://www.gisaid.org/	?	?	2021-08-31	?
hCoV19BrazilSCFIOCRUZ450512021	betacoronavirus	EPI_ISL_3832443	?	2021-04-27	South America	Brazil	Santa Catarina	ARARANGUA	South America	Brazil	Santa Catarina	genome	29776	Human	58	Female	?	P.1	GR	Laboratorio Central de Saude Publica do Estado de Santa Catarina (LACEN/SC)	Laboratory of Respiratory Viruses and Measles, Oswaldo Cruz Institute, FIOCRUZ	Paola Resende, Luciana Appolinario, Fernando Motta, Anna Carolina Paixao, Ana Carolina Mendonca, Alice Sampaio Rocha, Taina Venas, Elisa Cavalcante Pereira, Renata Serrano Lopes, Darcita Buerger Rovaris, Sandra Bianchini Fernandes, Marilda Siqueira on behalf of the Fiocruz COVID-19 Genomic Surveillance Network	https://www.gisaid.org/	?	?	2021-08-31	?
hCoV19BrazilSCFIOCRUZ450502021	betacoronavirus	EPI_ISL_3832444	?	2021-04-30	South America	Brazil	Santa Catarina	FORQUILHINHA	South America	Brazil	Santa Catarina	genome	29806	Human	46	Male	?	P.1.2	GR	Laboratorio Central de Saude Publica do Estado de Santa Catarina (LACEN/SC)	Laboratory of Respiratory Viruses and Measles, Oswaldo Cruz Institute, FIOCRUZ	Paola Resende, Luciana Appolinario, Fernando Motta, Anna Carolina Paixao, Ana Carolina Mendonca, Alice Sampaio Rocha, Taina Venas, Elisa Cavalcante Pereira, Renata Serrano Lopes, Darcita Buerger Rovaris, Sandra Bianchini Fernandes, Marilda Siqueira on behalf of the Fiocruz COVID-19 Genomic Surveillance Network	https://www.gisaid.org/	?	?	2021-08-31	?
hCoV19BrazilMS41832021	betacoronavirus	EPI_ISL_3691357	?	2021-04-16	South America	Brazil	Mato Grosso do Sul	Bela Vista	South America	Brazil	Mato Grosso do Sul	genome	29865	Human	29	Female	?	P.2	GR	LACEN do Estado do Mato Grosso do Sul	Instituto Adolfo Lutz, Interdiciplinary Procedures Center, Strategic Laboratory	Claudio Tavares Sacchi, Claudia Regina GonÃ§alves, Karoline Rodrigues Campos, Caio Vinicius Dias Lopes, Leonardo Tadeu de Araujo, Marlon Benedito Nascomento Santos	https://www.gisaid.org/	?	?	2021-08-25	?
hCoV19BrazilRSUFCSPALACEN407962021	betacoronavirus	EPI_ISL_3048808	?	2021-04-26	South America	Brazil	Rio Grande do Sul	Porto Alegre	South America	Brazil	Rio Grande do Sul	genome	29792	Human	30	Female	?	P.1	GR	Laboratorio Central de Saude Publica do Estado do Rio Grande do Sul (LACEN-RS)	LaboratÃ³rio de Biologia Molecular da Universidade Federal de CiÃªncias da SaÃºde de Porto Alegre	Ana Paula Muterle Varela, Janira Prichula, Richard Steiner Salvato, Fernando Hayashi Santâ€™Anna, Tatiana SchÃ¤ffer Gregianini, LetÃ­cia Garay Martins, Adriana Seixas, Fabiana Quoos Mayer, Ana B. G. Veiga	https://www.gisaid.org/	?	?	2021-07-23	?
hCoV19BrazilSPSJRP495812021	betacoronavirus	EPI_ISL_3048956	?	2021-04-19	South America	Brazil	Sao Paulo	Sao Jose do Rio Preto	South America	Brazil	Sao Paulo	genome	29623	Human	44	Female	?	P.1	GR	Laboratorio de Pesquisa em Virologia, FAMERP, SJRP	Laboratorio de Pesquisa em Virologia, FAMERP, SJRP	CecÃ­lia Artico Banho; LÃ­via Sacchetto; Guilherme Campos; FÃ¡bio Sossai Possebon; Leila Sabrina Ullmann; CÃ­ntia Bittar; Helena Lage Ferreira; Jorge A. Petroli Marchesi; Maisa C. Pereira Parra; MarÃ­lia Moraes; Paula Rahal; Paulo Inacio da Costa; JoÃ£o Pessoa AraÃºjo Jr.; MaurÃ­cio L. Nogueira.	https://www.gisaid.org/	?	?	2021-07-23	?
hCoV19BrazilSPSJRP497142021	betacoronavirus	EPI_ISL_3048960	?	2021-04-26	South America	Brazil	Sao Paulo	Sao Jose do Rio Preto	South America	Brazil	Sao Paulo	genome	29774	Human	91	Female	?	P.1	GR	Laboratorio de Pesquisa em Virologia, FAMERP, SJRP	Laboratorio de Pesquisa em Virologia, FAMERP, SJRP	CecÃ­lia Artico Banho; LÃ­via Sacchetto; Guilherme Campos; FÃ¡bio Sossai Possebon; Leila Sabrina Ullmann; CÃ­ntia Bittar; Helena Lage Ferreira; Jorge A. Petroli Marchesi; Maisa C. Pereira Parra; MarÃ­lia Moraes; Paula Rahal; Paulo Inacio da Costa; JoÃ£o Pessoa AraÃºjo Jr.; MaurÃ­cio L. Nogueira.	https://www.gisaid.org/	?	?	2021-07-23	?
hCoV19BrazilCEFIOCRUZ003992021	betacoronavirus	EPI_ISL_3102540	?	2021-04-19	South America	Brazil	Ceara	Tiangua	South America	Brazil	Ceara	genome	29811	Human	25	Male	?	P.1	GR	SECRETARIA MUNICIPAL DE SAUDE DE TIANGUA	Analytical Competence Molecular Epidemiology Lab/ACME, Oswaldo Cruz Foundation, Ceara (FIOCRUZ CE)	Fabio Miyajima, Veridiana Pessoa Miyajima, Fernando Braga Stehling, Thais de Oliveira Costa, Thais Ferreira de Oliveira, Joaquim CÃ©sar do Nascimento Sousa Junior, Jamille Maria Mendes Bezerra, Ticiane Cavalcante de Souza, Francisco Eder de Moura Lopes, Pedro Miguel Carneiro Jeronimo, Cleber Furtado Aksenen, Suzana Porto Almeida e Lucas Delerino	https://www.gisaid.org/	?	?	2021-07-28	?
hCoV19BrazilCEFIOCRUZ004002021	betacoronavirus	EPI_ISL_3102541	?	2021-04-19	South America	Brazil	Ceara	Tiangua	South America	Brazil	Ceara	genome	29808	Human	22	Female	?	P.1	GR	SECRETARIA MUNICIPAL DE SAUDE DE TIANGUA	Analytical Competence Molecular Epidemiology Lab/ACME, Oswaldo Cruz Foundation, Ceara (FIOCRUZ CE)	Fabio Miyajima, Veridiana Pessoa Miyajima, Fernando Braga Stehling, Thais de Oliveira Costa, Thais Ferreira de Oliveira, Joaquim CÃ©sar do Nascimento Sousa Junior, Jamille Maria Mendes Bezerra, Ticiane Cavalcante de Souza, Francisco Eder de Moura Lopes, Pedro Miguel Carneiro Jeronimo, Cleber Furtado Aksenen, Suzana Porto Almeida e Lucas Delerino	https://www.gisaid.org/	?	?	2021-07-28	?
hCoV19BrazilPEFIOCRUZIAM18512021	betacoronavirus	EPI_ISL_3134551	?	2021-04-22	South America	Brazil	Pernambuco	Caruaru	South America	Brazil	Pernambuco	genome	29813	Human	26	Male	?	P.1	GR	LACEN/PE	WallauLab on behalf of Fiocruz COVID-19 Genomic Surveillance Network	Marcelo Henrique dos Santos Paiva, Cassia Docena, Matheus Filgueira Bezerra, Filipe Zimmer Dezordi, Lais Ceschini Machado, Lilian Caroliny Amorim Silva, Gustavo Barbosa de Lima, Alexandre Freitas da Silva, Sinval Pinto BrandÃ£o Filho, ConstÃ¢ncia FlÃ¡via Junqueira Ayres, Gabriel Luz Wallau	https://www.gisaid.org/	?	?	2021-07-30	?
hCoV19BrazilPEFIOCRUZIAM21002021	betacoronavirus	EPI_ISL_3134856	?	2021-04-30	South America	Brazil	Pernambuco	Olinda	South America	Brazil	Pernambuco	genome	29800	Human	34	Female	?	P.1	GR	LACEN/PE	WallauLab on behalf of Fiocruz COVID-19 Genomic Surveillance Network	Marcelo Henrique dos Santos Paiva, Cassia Docena, Matheus Filgueira Bezerra, Filipe Zimmer Dezordi, Lais Ceschini Machado, Lilian Caroliny Amorim Silva, Gustavo Barbosa de Lima, Alexandre Freitas da Silva, Sinval Pinto BrandÃ£o Filho, ConstÃ¢ncia FlÃ¡via Junqueira Ayres, Gabriel Luz Wallau	https://www.gisaid.org/	?	?	2021-07-30	?
hCoV19BrazilBALACENBA2442021	betacoronavirus	EPI_ISL_3255073	?	2021-04-28	South America	Brazil	Bahia		South America	Brazil	Bahia	genome	29830	Human	42	Male	?	P.1	GR	Central Public Health Laboratory - LACEN -Bahia, Salvador, Brazil	Central Public Health Laboratory - LACEN -Bahia, Salvador, Brazil	Stephane Tosta, Luciana Oliveira, Vanessa Nardy,PatrÃ­cia Cajado,Marcela GÃ³mez, Breno Dominguez, Jaqueline Gomes, Vagner Fonseca,Marta Giovanetti,Luiz Alcantara, Felicidade Pereira, Arabela Leal	https://www.gisaid.org/	?	?	2021-08-06	?
hCoV19BrazilBALACENBA2452021	betacoronavirus	EPI_ISL_3255074	?	2021-04-30	South America	Brazil	Bahia		South America	Brazil	Bahia	genome	29829	Human	22	Female	?	P.1.14	GR	Central Public Health Laboratory - LACEN -Bahia, Salvador, Brazil	Central Public Health Laboratory - LACEN -Bahia, Salvador, Brazil	Stephane Tosta, Luciana Oliveira, Vanessa Nardy,PatrÃ­cia Cajado,Marcela GÃ³mez, Breno Dominguez, Jaqueline Gomes, Vagner Fonseca,Marta Giovanetti,Luiz Alcantara, Felicidade Pereira, Arabela Leal	https://www.gisaid.org/	?	?	2021-08-06	?
hCoV19BrazilBALACENBA3432021	betacoronavirus	EPI_ISL_3255172	?	2021-04-20	South America	Brazil	Bahia		South America	Brazil	Bahia	genome	29829	Human	65	Female	?	P.1	GR	Central Public Health Laboratory - LACEN -Bahia, Salvador, Brazil	Central Public Health Laboratory - LACEN -Bahia, Salvador, Brazil	Stephane Tosta, Luciana Oliveira, Vanessa Nardy,PatrÃ­cia Cajado,Marcela GÃ³mez, Breno Dominguez, Jaqueline Gomes, Vagner Fonseca,Marta Giovanetti,Luiz Alcantara, Felicidade Pereira, Arabela Leal	https://www.gisaid.org/	?	?	2021-08-06	?
hCoV19BrazilMT34792021	betacoronavirus	EPI_ISL_3316153	?	2021-04-21	South America	Brazil	Mato Grosso	Canarana	South America	Brazil	Mato Grosso	genome	29866	Human	49	Female	?	P.1	GR	LACEN do Estado de Mato Grosso	Instituto Adolfo Lutz, Interdiciplinary Procedures Center, Strategic Laboratory	Claudio Tavares Sacchi, Claudia Regina GonÃ§alves, Karoline Rodrigues Campos, Caio Vinicius Dias Lopes, Leonardo Tadeu de Araujo, Marlon Benedito Nascomento Santos	https://www.gisaid.org/	?	?	2021-08-10	?
hCoV19BrazilRSLMM619802021	betacoronavirus	EPI_ISL_3873670	?	2021-04-19	South America	Brazil	Rio Grande do Sul		South America	Brazil	Rio Grande do Sul	genome	29677	Human	44	Male	?	P.1	GR	LaboratÃ³rio de Microbiologia Molecular - Universidade FEEVALE	Molecular Microbiology Laboratory	Alana Witt Hansen, FÃ¡gner Henrique Heldt, Fernando Rosado Spilki, Juliana Schons Gularte, Juliane Deise Fleck, Mariana Soares da Silva, Meriane Demoliner, Matheus Nunes Weber, Paula Rodrigues de Almeida, Micheli Filippi, Vyctoria Malayhka de Abreu GÃ³es Pereira.	https://www.gisaid.org/	?	?	2021-09-02	?
hCoV19BrazilAMFIOCRUZCOVAC014272021	betacoronavirus	EPI_ISL_4030327	?	2021-04-22	South America	Brazil	Amazonas	Manaus	South America	Brazil	Amazonas	genome	29585	Human	32	Male	?	P.1	GR	Laboratorio de Ecologia de Doencas Transmissiveis na Amazonia, Instituto Leonidas e Maria Deane - Fiocruz Amazonia	Laboratorio de Ecologia de Doencas Transmissiveis na Amazonia, Instituto Leonidas e Maria Deane - Fiocruz Amazonia	Marcus Vinicius GuimarÃ£es de Lacerda, Maria Paula Gomes MourÃ£o, Gisely Cardoso de Melo, Fernando Fonseca de Almeida Val, Mariana Xavier SimÃ£o, Vanderson de Souza Sampaio, Alex Martins, Fabiola MendonÃ§a da Silva Chui, Valdinete Nascimento, Victor Souza, AndrÃ© Corado, Fernanda Nascimento, George Silva, Ãgatha Costa, Debora Duarte, Karina Pessoa, Matilde MejÃ­a, Luciana GonÃ§alves, Maria JÃºli…	https://www.gisaid.org/	?	?	2021-09-08	?
hCoV19BrazilPIFIOCRUZIAM40132021	betacoronavirus	EPI_ISL_4488010	?	2021-04-30	South America	Brazil	Piaui	Monsenhor Gil	South America	Brazil	Piaui	genome	29873	Human	57	Male	?	P.1	GR	LACEN/PI	WallauLab on behalf of Fiocruz COVID-19 Genomic Surveillance Network	Marcelo Henrique dos Santos Paiva, Cassia Docena, Matheus Filgueira Bezerra, Filipe Zimmer Dezordi, Leandro de Mattos, AntÃ´nio Marinho, TÃºlio de Lima Campos, Lais Ceschini Machado, Lilian Caroliny Amorim Silva, Gustavo Barbosa de Lima, Alexandre Freitas da Silva, Sinval Pinto BrandÃ£o Filho, ConstÃ¢ncia FlÃ¡via Junqueira Ayres, Gabriel Luz Wallau, Vladimir Costa Silva, Jacenir Reis dos Santos M…	https://www.gisaid.org/	?	?	2021-09-24	?
hCoV19BrazilSCFIOCRUZ450472021	betacoronavirus	EPI_ISL_4061324	?	2021-04-26	South America	Brazil	Santa Catarina	Sombrio	South America	Brazil	Santa Catarina	genome	29740	Human	27	Male	?	P.1	GR	Laboratorio Central de Saude Publica do Estado do Parana (LACEN/PR)	Laboratory of Respiratory Viruses and Measles, Oswaldo Cruz Institute, FIOCRUZ	Paola Resende, Luciana Appolinario, Fernando Motta, Anna Carolina Paixao, Ighor Leonardo Arantes, Agatha Soares, Ana Carolina Mendonca, Alice Sampaio Rocha, Taina Venas, Elisa Cavalcante Pereira, Renata Serrano Lopes, Irina Riediger, Marilda Siqueira on behalf of the Fiocruz COVID-19 Genomic Surveillance Network	https://www.gisaid.org/	?	?	2021-09-09	?
hCoV19BrazilCEFIOCRUZ160292021	betacoronavirus	EPI_ISL_5603218	?	2021-04-22	South America	Brazil	Ceara	Barro	South America	Brazil	Ceara	genome	29794	Human	9 months	Male	?	P.1	GR	CENTRO DE ATENDIMENTO AO ENFRENTAMENTO A COVID 19	Analytical Competence Molecular Epidemiology Lab/ACME, Oswaldo Cruz Foundation, Ceara (FIOCRUZ CE)	Fabio Miyajima, Veridiana Pessoa Miyajima, Fernando Braga Stehling, Thais de Oliveira Costa, Thais Ferreira de Oliveira, Joaquim Cesar do Nascimento Sousa Junior, Jamille Maria Mendes Bezerra, Ticiane Cavalcante de Souza, Carlos Leonardo de Aragao Araujo , Francisco Eder de Moura Lopes, Pedro Miguel Carneiro Jeronimo, Cleber Furtado Aksenen, Suzana Porto Almeida, Igor Oliveira Duarte, Cecilia Lei…	https://www.gisaid.org/	?	?	2021-10-27	?
hCoV19BrazilCEFIOCRUZ160412021	betacoronavirus	EPI_ISL_5603223	?	2021-04-25	South America	Brazil	Ceara	Tabuleiro do Norte	South America	Brazil	Ceara	genome	29848	Human	26	Male	?	P.1.1	GR	CASA DE SAUDE MATERNIDADE CELESTINA COLARES	Analytical Competence Molecular Epidemiology Lab/ACME, Oswaldo Cruz Foundation, Ceara (FIOCRUZ CE)	Fabio Miyajima, Veridiana Pessoa Miyajima, Fernando Braga Stehling, Thais de Oliveira Costa, Thais Ferreira de Oliveira, Joaquim Cesar do Nascimento Sousa Junior, Jamille Maria Mendes Bezerra, Ticiane Cavalcante de Souza, Carlos Leonardo de Aragao Araujo , Francisco Eder de Moura Lopes, Pedro Miguel Carneiro Jeronimo, Cleber Furtado Aksenen, Suzana Porto Almeida, Igor Oliveira Duarte, Cecilia Lei…	https://www.gisaid.org/	?	?	2021-10-27	?
hCoV19BrazilCEFIOCRUZ160582021	betacoronavirus	EPI_ISL_5603237	?	2021-04-26	South America	Brazil	Ceara	Itapipoca	South America	Brazil	Ceara	genome	29808	Human	6	Male	?	P.1	GR	UNIDADE BASICA DE SAUDE DESERTO	Analytical Competence Molecular Epidemiology Lab/ACME, Oswaldo Cruz Foundation, Ceara (FIOCRUZ CE)	Fabio Miyajima, Veridiana Pessoa Miyajima, Fernando Braga Stehling, Thais de Oliveira Costa, Thais Ferreira de Oliveira, Joaquim Cesar do Nascimento Sousa Junior, Jamille Maria Mendes Bezerra, Ticiane Cavalcante de Souza, Carlos Leonardo de Aragao Araujo , Francisco Eder de Moura Lopes, Pedro Miguel Carneiro Jeronimo, Cleber Furtado Aksenen, Suzana Porto Almeida, Igor Oliveira Duarte, Cecilia Lei…	https://www.gisaid.org/	?	?	2021-10-27	?
hCoV19BrazilCEFIOCRUZ160672021	betacoronavirus	EPI_ISL_5603242	?	2021-04-26	South America	Brazil	Ceara	Itapipoca	South America	Brazil	Ceara	genome	29808	Human	45	Male	?	P.1	GR	UNIDADE BASICA DE SAUDE CACIMBAS	Analytical Competence Molecular Epidemiology Lab/ACME, Oswaldo Cruz Foundation, Ceara (FIOCRUZ CE)	Fabio Miyajima, Veridiana Pessoa Miyajima, Fernando Braga Stehling, Thais de Oliveira Costa, Thais Ferreira de Oliveira, Joaquim Cesar do Nascimento Sousa Junior, Jamille Maria Mendes Bezerra, Ticiane Cavalcante de Souza, Carlos Leonardo de Aragao Araujo , Francisco Eder de Moura Lopes, Pedro Miguel Carneiro Jeronimo, Cleber Furtado Aksenen, Suzana Porto Almeida, Igor Oliveira Duarte, Cecilia Lei…	https://www.gisaid.org/	?	?	2021-10-27	?
hCoV19BrazilCEFIOCRUZ161082021	betacoronavirus	EPI_ISL_5603275	?	2021-04-20	South America	Brazil	Ceara	Monsenhor Tabosa	South America	Brazil	Ceara	genome	29808	Human	58	Male	?	P.1	GR	HOSP MATERN F FARIAS LEITAO	Analytical Competence Molecular Epidemiology Lab/ACME, Oswaldo Cruz Foundation, Ceara (FIOCRUZ CE)	Fabio Miyajima, Veridiana Pessoa Miyajima, Fernando Braga Stehling, Thais de Oliveira Costa, Thais Ferreira de Oliveira, Joaquim Cesar do Nascimento Sousa Junior, Jamille Maria Mendes Bezerra, Ticiane Cavalcante de Souza, Carlos Leonardo de Aragao Araujo , Francisco Eder de Moura Lopes, Pedro Miguel Carneiro Jeronimo, Cleber Furtado Aksenen, Suzana Porto Almeida, Igor Oliveira Duarte, Cecilia Lei…	https://www.gisaid.org/	?	?	2021-10-27	?
hCoV19BrazilCEFIOCRUZ161162021	betacoronavirus	EPI_ISL_5603283	?	2021-04-26	South America	Brazil	Ceara	Taua	South America	Brazil	Ceara	genome	29810	Human	23	Female	?	P.1	GR	UNIDADE BASICA DE SAUDE ALTO BRILHANTE	Analytical Competence Molecular Epidemiology Lab/ACME, Oswaldo Cruz Foundation, Ceara (FIOCRUZ CE)	Fabio Miyajima, Veridiana Pessoa Miyajima, Fernando Braga Stehling, Thais de Oliveira Costa, Thais Ferreira de Oliveira, Joaquim Cesar do Nascimento Sousa Junior, Jamille Maria Mendes Bezerra, Ticiane Cavalcante de Souza, Carlos Leonardo de Aragao Araujo , Francisco Eder de Moura Lopes, Pedro Miguel Carneiro Jeronimo, Cleber Furtado Aksenen, Suzana Porto Almeida, Igor Oliveira Duarte, Cecilia Lei…	https://www.gisaid.org/	?	?	2021-10-27	?
hCoV19BrazilCEFIOCRUZ161342021	betacoronavirus	EPI_ISL_5603288	?	2021-04-26	South America	Brazil	Ceara	Taua	South America	Brazil	Ceara	genome	29800	Human	42	Female	?	P.1	GR	UNIDADE BASICA DE SAUDE ALTO NELANDIA	Analytical Competence Molecular Epidemiology Lab/ACME, Oswaldo Cruz Foundation, Ceara (FIOCRUZ CE)	Fabio Miyajima, Veridiana Pessoa Miyajima, Fernando Braga Stehling, Thais de Oliveira Costa, Thais Ferreira de Oliveira, Joaquim Cesar do Nascimento Sousa Junior, Jamille Maria Mendes Bezerra, Ticiane Cavalcante de Souza, Carlos Leonardo de Aragao Araujo , Francisco Eder de Moura Lopes, Pedro Miguel Carneiro Jeronimo, Cleber Furtado Aksenen, Suzana Porto Almeida, Igor Oliveira Duarte, Cecilia Lei…	https://www.gisaid.org/	?	?	2021-10-27	?
hCoV19BrazilSPreBUT17VEBut072021	betacoronavirus	EPI_ISL_5782503	?	2021-04-27	South America	Brazil	Sao Paulo		South America	Brazil	Sao Paulo	genome	29816	Human	unknown	unknown	?	P.1.14	GR	Faculdade De Medicina Abc	Instituto Butantan	Dimas Tadeu Covas, Antonio Jorge Martins, Claudia Renata dos Santos Barros, David Schlesinger, Debora Botequio Moretti, Elaine Cristina Marqueze, Elaine Vieira Santos, Evandra Strazza Rodrigues, Heidge Fukumasu, Jayme Augusto de Souza-Neto, JosÃ© Salvatore Leister PatanÃ©, Luiz Alcantara, Luiz Lehmann Coutinho, Maria Carolina Elias, MaurÃ­cio Lacerda Nogueira, Rafael dos Santos Bezerra, Raul Mach…	https://www.gisaid.org/	?	?	2021-10-31	?
hCoV19BrazilSPreBUT17VEBut082021	betacoronavirus	EPI_ISL_5782504	?	2021-04-27	South America	Brazil	Sao Paulo		South America	Brazil	Sao Paulo	genome	29847	Human	unknown	unknown	?	B.1.1.7	GR	Faculdade De Medicina Abc	Instituto Butantan	Dimas Tadeu Covas, Antonio Jorge Martins, Claudia Renata dos Santos Barros, David Schlesinger, Debora Botequio Moretti, Elaine Cristina Marqueze, Elaine Vieira Santos, Evandra Strazza Rodrigues, Heidge Fukumasu, Jayme Augusto de Souza-Neto, JosÃ© Salvatore Leister PatanÃ©, Luiz Alcantara, Luiz Lehmann Coutinho, Maria Carolina Elias, MaurÃ­cio Lacerda Nogueira, Rafael dos Santos Bezerra, Raul Mach…	https://www.gisaid.org/	?	?	2021-10-31	?
hCoV19BrazilSPreBUT17VEBut092021	betacoronavirus	EPI_ISL_5782505	?	2021-04-27	South America	Brazil	Sao Paulo		South America	Brazil	Sao Paulo	genome	29868	Human	unknown	unknown	?	P.1	GR	AFIP	Instituto Butantan	Dimas Tadeu Covas, Antonio Jorge Martins, Claudia Renata dos Santos Barros, David Schlesinger, Debora Botequio Moretti, Elaine Cristina Marqueze, Elaine Vieira Santos, Evandra Strazza Rodrigues, Heidge Fukumasu, Jayme Augusto de Souza-Neto, JosÃ© Salvatore Leister PatanÃ©, Luiz Alcantara, Luiz Lehmann Coutinho, Maria Carolina Elias, MaurÃ­cio Lacerda Nogueira, Rafael dos Santos Bezerra, Raul Mach…	https://www.gisaid.org/	?	?	2021-10-31	?
hCoV19BrazilSPreBUT17VEBut172021	betacoronavirus	EPI_ISL_5782513	?	2021-04-27	South America	Brazil	Sao Paulo		South America	Brazil	Sao Paulo	genome	29832	Human	unknown	unknown	?	P.1	GR	AFIP	Instituto Butantan	Dimas Tadeu Covas, Antonio Jorge Martins, Claudia Renata dos Santos Barros, David Schlesinger, Debora Botequio Moretti, Elaine Cristina Marqueze, Elaine Vieira Santos, Evandra Strazza Rodrigues, Heidge Fukumasu, Jayme Augusto de Souza-Neto, JosÃ© Salvatore Leister PatanÃ©, Luiz Alcantara, Luiz Lehmann Coutinho, Maria Carolina Elias, MaurÃ­cio Lacerda Nogueira, Rafael dos Santos Bezerra, Raul Mach…	https://www.gisaid.org/	?	?	2021-10-31	?
hCoV19BrazilSPreBUT17VEBut302021	betacoronavirus	EPI_ISL_5782524	?	2021-04-27	South America	Brazil	Sao Paulo		South America	Brazil	Sao Paulo	genome	29797	Human	unknown	unknown	?	P.1.14	GR	AFIP	Instituto Butantan	Dimas Tadeu Covas, Antonio Jorge Martins, Claudia Renata dos Santos Barros, David Schlesinger, Debora Botequio Moretti, Elaine Cristina Marqueze, Elaine Vieira Santos, Evandra Strazza Rodrigues, Heidge Fukumasu, Jayme Augusto de Souza-Neto, JosÃ© Salvatore Leister PatanÃ©, Luiz Alcantara, Luiz Lehmann Coutinho, Maria Carolina Elias, MaurÃ­cio Lacerda Nogueira, Rafael dos Santos Bezerra, Raul Mach…	https://www.gisaid.org/	?	?	2021-10-31	?
hCoV19BrazilSPreBUT17VEBut422021	betacoronavirus	EPI_ISL_5782536	?	2021-04-27	South America	Brazil	Sao Paulo		South America	Brazil	Sao Paulo	genome	29799	Human	unknown	unknown	?	P.1.14	GR	AFIP	Instituto Butantan	Dimas Tadeu Covas, Antonio Jorge Martins, Claudia Renata dos Santos Barros, David Schlesinger, Debora Botequio Moretti, Elaine Cristina Marqueze, Elaine Vieira Santos, Evandra Strazza Rodrigues, Heidge Fukumasu, Jayme Augusto de Souza-Neto, JosÃ© Salvatore Leister PatanÃ©, Luiz Alcantara, Luiz Lehmann Coutinho, Maria Carolina Elias, MaurÃ­cio Lacerda Nogueira, Rafael dos Santos Bezerra, Raul Mach…	https://www.gisaid.org/	?	?	2021-10-31	?
hCoV19BrazilSPreBUT17VEBut482021	betacoronavirus	EPI_ISL_5782542	?	2021-04-26	South America	Brazil	Sao Paulo		South America	Brazil	Sao Paulo	genome	29867	Human	unknown	unknown	?	P.1.14	GR	Centro De Genomas	Instituto Butantan	Dimas Tadeu Covas, Antonio Jorge Martins, Claudia Renata dos Santos Barros, David Schlesinger, Debora Botequio Moretti, Elaine Cristina Marqueze, Elaine Vieira Santos, Evandra Strazza Rodrigues, Heidge Fukumasu, Jayme Augusto de Souza-Neto, JosÃ© Salvatore Leister PatanÃ©, Luiz Alcantara, Luiz Lehmann Coutinho, Maria Carolina Elias, MaurÃ­cio Lacerda Nogueira, Rafael dos Santos Bezerra, Raul Mach…	https://www.gisaid.org/	?	?	2021-10-31	?
hCoV19BrazilSPreBUT17VEBut492021	betacoronavirus	EPI_ISL_5782543	?	2021-04-26	South America	Brazil	Sao Paulo		South America	Brazil	Sao Paulo	genome	29832	Human	unknown	unknown	?	P.1	GR	Centro De Genomas	Instituto Butantan	Dimas Tadeu Covas, Antonio Jorge Martins, Claudia Renata dos Santos Barros, David Schlesinger, Debora Botequio Moretti, Elaine Cristina Marqueze, Elaine Vieira Santos, Evandra Strazza Rodrigues, Heidge Fukumasu, Jayme Augusto de Souza-Neto, JosÃ© Salvatore Leister PatanÃ©, Luiz Alcantara, Luiz Lehmann Coutinho, Maria Carolina Elias, MaurÃ­cio Lacerda Nogueira, Rafael dos Santos Bezerra, Raul Mach…	https://www.gisaid.org/	?	?	2021-10-31	?
hCoV19BrazilSPreBUT17VEBut502021	betacoronavirus	EPI_ISL_5782544	?	2021-04-26	South America	Brazil	Sao Paulo		South America	Brazil	Sao Paulo	genome	29816	Human	unknown	unknown	?	P.1	GR	Centro De Genomas	Instituto Butantan	Dimas Tadeu Covas, Antonio Jorge Martins, Claudia Renata dos Santos Barros, David Schlesinger, Debora Botequio Moretti, Elaine Cristina Marqueze, Elaine Vieira Santos, Evandra Strazza Rodrigues, Heidge Fukumasu, Jayme Augusto de Souza-Neto, JosÃ© Salvatore Leister PatanÃ©, Luiz Alcantara, Luiz Lehmann Coutinho, Maria Carolina Elias, MaurÃ­cio Lacerda Nogueira, Rafael dos Santos Bezerra, Raul Mach…	https://www.gisaid.org/	?	?	2021-10-31	?
hCoV19BrazilSPreBUT21140394102021	betacoronavirus	EPI_ISL_5782561	?	2021-04-26	South America	Brazil	Sao Paulo		South America	Brazil	Sao Paulo	genome	29872	Human	unknown	unknown	?	P.1	GR	Inside Diagnosticos	Instituto Butantan	Dimas Tadeu Covas, Antonio Jorge Martins, Claudia Renata dos Santos Barros, David Schlesinger, Debora Botequio Moretti, Elaine Cristina Marqueze, Elaine Vieira Santos, Evandra Strazza Rodrigues, Heidge Fukumasu, Jayme Augusto de Souza-Neto, JosÃ© Salvatore Leister PatanÃ©, Luiz Alcantara, Luiz Lehmann Coutinho, Maria Carolina Elias, MaurÃ­cio Lacerda Nogueira, Rafael dos Santos Bezerra, Raul Mach…	https://www.gisaid.org/	?	?	2021-10-31	?
hCoV19BrazilSPreBUT21181859942021	betacoronavirus	EPI_ISL_5782567	?	2021-04-27	South America	Brazil	Sao Paulo		South America	Brazil	Sao Paulo	genome	29887	Human	unknown	unknown	?	P.1.14	GR	Inside Diagnosticos	Instituto Butantan	Dimas Tadeu Covas, Antonio Jorge Martins, Claudia Renata dos Santos Barros, David Schlesinger, Debora Botequio Moretti, Elaine Cristina Marqueze, Elaine Vieira Santos, Evandra Strazza Rodrigues, Heidge Fukumasu, Jayme Augusto de Souza-Neto, JosÃ© Salvatore Leister PatanÃ©, Luiz Alcantara, Luiz Lehmann Coutinho, Maria Carolina Elias, MaurÃ­cio Lacerda Nogueira, Rafael dos Santos Bezerra, Raul Mach…	https://www.gisaid.org/	?	?	2021-10-31	?
hCoV19BrazilSPreBUT21219110222021	betacoronavirus	EPI_ISL_5782571	?	2021-04-26	South America	Brazil	Sao Paulo		South America	Brazil	Sao Paulo	genome	29886	Human	unknown	unknown	?	P.1	GR	Inside Diagnosticos	Instituto Butantan	Dimas Tadeu Covas, Antonio Jorge Martins, Claudia Renata dos Santos Barros, David Schlesinger, Debora Botequio Moretti, Elaine Cristina Marqueze, Elaine Vieira Santos, Evandra Strazza Rodrigues, Heidge Fukumasu, Jayme Augusto de Souza-Neto, JosÃ© Salvatore Leister PatanÃ©, Luiz Alcantara, Luiz Lehmann Coutinho, Maria Carolina Elias, MaurÃ­cio Lacerda Nogueira, Rafael dos Santos Bezerra, Raul Mach…	https://www.gisaid.org/	?	?	2021-10-31	?
hCoV19BrazilSPreBUT21241573602021	betacoronavirus	EPI_ISL_5782575	?	2021-04-26	South America	Brazil	Sao Paulo		South America	Brazil	Sao Paulo	genome	29868	Human	unknown	unknown	?	P.1	GR	Inside Diagnosticos	Instituto Butantan	Dimas Tadeu Covas, Antonio Jorge Martins, Claudia Renata dos Santos Barros, David Schlesinger, Debora Botequio Moretti, Elaine Cristina Marqueze, Elaine Vieira Santos, Evandra Strazza Rodrigues, Heidge Fukumasu, Jayme Augusto de Souza-Neto, JosÃ© Salvatore Leister PatanÃ©, Luiz Alcantara, Luiz Lehmann Coutinho, Maria Carolina Elias, MaurÃ­cio Lacerda Nogueira, Rafael dos Santos Bezerra, Raul Mach…	https://www.gisaid.org/	?	?	2021-10-31	?
hCoV19BrazilSPreBUT21330292782021	betacoronavirus	EPI_ISL_5782584	?	2021-04-26	South America	Brazil	Sao Paulo		South America	Brazil	Sao Paulo	genome	29878	Human	unknown	unknown	?	P.1.14	GR	Inside Diagnosticos	Instituto Butantan	Dimas Tadeu Covas, Antonio Jorge Martins, Claudia Renata dos Santos Barros, David Schlesinger, Debora Botequio Moretti, Elaine Cristina Marqueze, Elaine Vieira Santos, Evandra Strazza Rodrigues, Heidge Fukumasu, Jayme Augusto de Souza-Neto, JosÃ© Salvatore Leister PatanÃ©, Luiz Alcantara, Luiz Lehmann Coutinho, Maria Carolina Elias, MaurÃ­cio Lacerda Nogueira, Rafael dos Santos Bezerra, Raul Mach…	https://www.gisaid.org/	?	?	2021-10-31	?
hCoV19BrazilSPreBUT21394877282021	betacoronavirus	EPI_ISL_5782591	?	2021-04-26	South America	Brazil	Sao Paulo		South America	Brazil	Sao Paulo	genome	29882	Human	unknown	unknown	?	P.1	GR	Inside Diagnosticos	Instituto Butantan	Dimas Tadeu Covas, Antonio Jorge Martins, Claudia Renata dos Santos Barros, David Schlesinger, Debora Botequio Moretti, Elaine Cristina Marqueze, Elaine Vieira Santos, Evandra Strazza Rodrigues, Heidge Fukumasu, Jayme Augusto de Souza-Neto, JosÃ© Salvatore Leister PatanÃ©, Luiz Alcantara, Luiz Lehmann Coutinho, Maria Carolina Elias, MaurÃ­cio Lacerda Nogueira, Rafael dos Santos Bezerra, Raul Mach…	https://www.gisaid.org/	?	?	2021-10-31	?
hCoV19BrazilSPreBUT21486945802021	betacoronavirus	EPI_ISL_5782601	?	2021-04-23	South America	Brazil	Sao Paulo		South America	Brazil	Sao Paulo	genome	29887	Human	unknown	unknown	?	P.1	GR	Inside Diagnosticos	Instituto Butantan	Dimas Tadeu Covas, Antonio Jorge Martins, Claudia Renata dos Santos Barros, David Schlesinger, Debora Botequio Moretti, Elaine Cristina Marqueze, Elaine Vieira Santos, Evandra Strazza Rodrigues, Heidge Fukumasu, Jayme Augusto de Souza-Neto, JosÃ© Salvatore Leister PatanÃ©, Luiz Alcantara, Luiz Lehmann Coutinho, Maria Carolina Elias, MaurÃ­cio Lacerda Nogueira, Rafael dos Santos Bezerra, Raul Mach…	https://www.gisaid.org/	?	?	2021-10-31	?
hCoV19BrazilSPreBUT21577832942021	betacoronavirus	EPI_ISL_5782614	?	2021-04-26	South America	Brazil	Sao Paulo		South America	Brazil	Sao Paulo	genome	29895	Human	unknown	unknown	?	P.1.14	GR	Inside Diagnosticos	Instituto Butantan	Dimas Tadeu Covas, Antonio Jorge Martins, Claudia Renata dos Santos Barros, David Schlesinger, Debora Botequio Moretti, Elaine Cristina Marqueze, Elaine Vieira Santos, Evandra Strazza Rodrigues, Heidge Fukumasu, Jayme Augusto de Souza-Neto, JosÃ© Salvatore Leister PatanÃ©, Luiz Alcantara, Luiz Lehmann Coutinho, Maria Carolina Elias, MaurÃ­cio Lacerda Nogueira, Rafael dos Santos Bezerra, Raul Mach…	https://www.gisaid.org/	?	?	2021-10-31	?
hCoV19BrazilSPreBUT21772107992021	betacoronavirus	EPI_ISL_5782632	?	2021-04-27	South America	Brazil	Sao Paulo		South America	Brazil	Sao Paulo	genome	29887	Human	unknown	unknown	?	P.1.14	GR	Inside Diagnosticos	Instituto Butantan	Dimas Tadeu Covas, Antonio Jorge Martins, Claudia Renata dos Santos Barros, David Schlesinger, Debora Botequio Moretti, Elaine Cristina Marqueze, Elaine Vieira Santos, Evandra Strazza Rodrigues, Heidge Fukumasu, Jayme Augusto de Souza-Neto, JosÃ© Salvatore Leister PatanÃ©, Luiz Alcantara, Luiz Lehmann Coutinho, Maria Carolina Elias, MaurÃ­cio Lacerda Nogueira, Rafael dos Santos Bezerra, Raul Mach…	https://www.gisaid.org/	?	?	2021-10-31	?
hCoV19BrazilSPreBUT3529718572021	betacoronavirus	EPI_ISL_5800775	?	2021-04-20	South America	Brazil	Sao Paulo		South America	Brazil	Sao Paulo	genome	29882	Human	unknown	unknown	?	B.1.1.7	GR	Laboratorio Municipal De Piracicaba	Instituto Butantan	Dimas Tadeu Covas, Antonio Jorge Martins, Claudia Renata dos Santos Barros, David Schlesinger, Debora Botequio Moretti, Elaine Cristina Marqueze, Elaine Vieira Santos, Evandra Strazza Rodrigues, Heidge Fukumasu, Jayme Augusto de Souza-Neto, JosÃ© Salvatore Leister PatanÃ©, Luiz Alcantara, Luiz Lehmann Coutinho, Maria Carolina Elias, MaurÃ­cio Lacerda Nogueira, Rafael dos Santos Bezerra, Raul Mach…	https://www.gisaid.org/	?	?	2021-11-01	?
hCoV19BrazilSPreBUT3529876122021	betacoronavirus	EPI_ISL_5800865	?	2021-04-22	South America	Brazil	Sao Paulo		South America	Brazil	Sao Paulo	genome	29789	Human	unknown	unknown	?	P.1.14	GR	Centro De Saude Iii Dr Nicola Jorge Carneiro Guaracai	Instituto Butantan	Dimas Tadeu Covas, Antonio Jorge Martins, Claudia Renata dos Santos Barros, David Schlesinger, Debora Botequio Moretti, Elaine Cristina Marqueze, Elaine Vieira Santos, Evandra Strazza Rodrigues, Heidge Fukumasu, Jayme Augusto de Souza-Neto, JosÃ© Salvatore Leister PatanÃ©, Luiz Alcantara, Luiz Lehmann Coutinho, Maria Carolina Elias, MaurÃ­cio Lacerda Nogueira, Rafael dos Santos Bezerra, Raul Mach…	https://www.gisaid.org/	?	?	2021-11-01	?
hCoV19BrazilSPreBUT3530026662021	betacoronavirus	EPI_ISL_5800941	?	2021-04-21	South America	Brazil	Sao Paulo		South America	Brazil	Sao Paulo	genome	29658	Human	unknown	unknown	?	P.1.14	O	Vigilancia Em Saude De Fco Morato	Instituto Butantan	Dimas Tadeu Covas, Antonio Jorge Martins, Claudia Renata dos Santos Barros, David Schlesinger, Debora Botequio Moretti, Elaine Cristina Marqueze, Elaine Vieira Santos, Evandra Strazza Rodrigues, Heidge Fukumasu, Jayme Augusto de Souza-Neto, JosÃ© Salvatore Leister PatanÃ©, Luiz Alcantara, Luiz Lehmann Coutinho, Maria Carolina Elias, MaurÃ­cio Lacerda Nogueira, Rafael dos Santos Bezerra, Raul Mach…	https://www.gisaid.org/	?	?	2021-11-01	?
hCoV19BrazilSPreBUT3530115592021	betacoronavirus	EPI_ISL_5800984	?	2021-04-20	South America	Brazil	Sao Paulo		South America	Brazil	Sao Paulo	genome	29881	Human	unknown	unknown	?	P.1	GR	Centro De Apoio Epidemiologico	Instituto Butantan	Dimas Tadeu Covas, Antonio Jorge Martins, Claudia Renata dos Santos Barros, David Schlesinger, Debora Botequio Moretti, Elaine Cristina Marqueze, Elaine Vieira Santos, Evandra Strazza Rodrigues, Heidge Fukumasu, Jayme Augusto de Souza-Neto, JosÃ© Salvatore Leister PatanÃ©, Luiz Alcantara, Luiz Lehmann Coutinho, Maria Carolina Elias, MaurÃ­cio Lacerda Nogueira, Rafael dos Santos Bezerra, Raul Mach…	https://www.gisaid.org/	?	?	2021-11-01	?
hCoV19BrazilSPreBUT3530246952021	betacoronavirus	EPI_ISL_5801096	?	2021-04-26	South America	Brazil	Sao Paulo		South America	Brazil	Sao Paulo	genome	29867	Human	unknown	unknown	?	P.1	GR	Hospital Geral Jesus Teixeira Da Costa Guaianases Sao Paulo	Instituto Butantan	Dimas Tadeu Covas, Antonio Jorge Martins, Claudia Renata dos Santos Barros, David Schlesinger, Debora Botequio Moretti, Elaine Cristina Marqueze, Elaine Vieira Santos, Evandra Strazza Rodrigues, Heidge Fukumasu, Jayme Augusto de Souza-Neto, JosÃ© Salvatore Leister PatanÃ©, Luiz Alcantara, Luiz Lehmann Coutinho, Maria Carolina Elias, MaurÃ­cio Lacerda Nogueira, Rafael dos Santos Bezerra, Raul Mach…	https://www.gisaid.org/	?	?	2021-11-01	?
hCoV19BrazilCEFIOCRUZ161002021	betacoronavirus	EPI_ISL_5603212	?	2021-04-19	South America	Brazil	Ceara	Brejo Santo	South America	Brazil	Ceara	genome	29794	Human	4 months	Female	?	P.1	GR	CENTRO DE SAUDE DR MIRANDA TAVARES	Analytical Competence Molecular Epidemiology Lab/ACME, Oswaldo Cruz Foundation, Ceara (FIOCRUZ CE)	Fabio Miyajima, Veridiana Pessoa Miyajima, Fernando Braga Stehling, Thais de Oliveira Costa, Thais Ferreira de Oliveira, Joaquim Cesar do Nascimento Sousa Junior, Jamille Maria Mendes Bezerra, Ticiane Cavalcante de Souza, Carlos Leonardo de Aragao Araujo , Francisco Eder de Moura Lopes, Pedro Miguel Carneiro Jeronimo, Cleber Furtado Aksenen, Suzana Porto Almeida, Igor Oliveira Duarte, Cecilia Lei…	https://www.gisaid.org/	?	?	2021-10-27	?
hCoV19BrazilCEFIOCRUZ160372021	betacoronavirus	EPI_ISL_5603221	?	2021-04-24	South America	Brazil	Ceara	Crateus	South America	Brazil	Ceara	genome	29759	Human	44	Male	?	P.1	GR	UBS MARATOAN	Analytical Competence Molecular Epidemiology Lab/ACME, Oswaldo Cruz Foundation, Ceara (FIOCRUZ CE)	Fabio Miyajima, Veridiana Pessoa Miyajima, Fernando Braga Stehling, Thais de Oliveira Costa, Thais Ferreira de Oliveira, Joaquim Cesar do Nascimento Sousa Junior, Jamille Maria Mendes Bezerra, Ticiane Cavalcante de Souza, Carlos Leonardo de Aragao Araujo , Francisco Eder de Moura Lopes, Pedro Miguel Carneiro Jeronimo, Cleber Furtado Aksenen, Suzana Porto Almeida, Igor Oliveira Duarte, Cecilia Lei…	https://www.gisaid.org/	?	?	2021-10-27	?
hCoV19BrazilCEFIOCRUZ160742021	betacoronavirus	EPI_ISL_5603250	?	2021-04-22	South America	Brazil	Ceara	Cascavel	South America	Brazil	Ceara	genome	29859	Human	57	Male	?	P.1.10	GR	LAB DE A CLIN MUNICIPAL DE CASCAVEL	Analytical Competence Molecular Epidemiology Lab/ACME, Oswaldo Cruz Foundation, Ceara (FIOCRUZ CE)	Fabio Miyajima, Veridiana Pessoa Miyajima, Fernando Braga Stehling, Thais de Oliveira Costa, Thais Ferreira de Oliveira, Joaquim Cesar do Nascimento Sousa Junior, Jamille Maria Mendes Bezerra, Ticiane Cavalcante de Souza, Carlos Leonardo de Aragao Araujo , Francisco Eder de Moura Lopes, Pedro Miguel Carneiro Jeronimo, Cleber Furtado Aksenen, Suzana Porto Almeida, Igor Oliveira Duarte, Cecilia Lei…	https://www.gisaid.org/	?	?	2021-10-27	?
hCoV19BrazilSPInBu102021	betacoronavirus	EPI_ISL_4104725	?	2021-04-27	South America	Brazil	Sao Paulo		South America	Brazil	Sao Paulo	genome	29848	Human	52	Male	?	P.1	GR	Instituto Butantan	Instituto Butantan	Dimas Tadeu Covas, Antonio Jorge Martins, Claudia Renata dos Santos Barros, David Schlesinger, Debora Botequio Moretti, Elaine Cristina Marqueze, Elaine Vieira Santos, Evandra Strazza Rodrigues, Heidge Fukumasu, Jayme Augusto de Souza-Neto, JosÃ© Salvatore Leister PatanÃ©, Luiz Alcantara, Luiz Lehmann Coutinho, Maria Carolina Elias, MaurÃ­cio Lacerda Nogueira, Rafael dos Santos Bezerra, Raul Mach…	https://www.gisaid.org/	?	?	2021-09-12	?
hCoV19BrazilPEBA12002607300772021	betacoronavirus	EPI_ISL_4600537	?	2021-04-27	South America	Brazil	Pernambuco	Vicencia	South America	Brazil	Pernambuco	genome	29832	Human	unknown	unknown	?	P.1	GR	LaboratÃ³rio Central de SaÃºde PÃºblica de Pernambuco	CoordenaÃ§Ã£o Geral de LaboratÃ³rios de SaÃºde PÃºblica (CGLAB/DAEVS/SVS/MS)	Vagner Fonseca, et al.	https://www.gisaid.org/	?	?	2021-09-29	?
hCoV19BrazilSPreBUTCRSCSE16AMO132021	betacoronavirus	EPI_ISL_5802497	?	2021-04-19	South America	Brazil	Sao Paulo		South America	Brazil	Sao Paulo	genome	29866	Human	unknown	unknown	?	P.1.14	GR	Biofast	Instituto Butantan	Dimas Tadeu Covas, Antonio Jorge Martins, Claudia Renata dos Santos Barros, David Schlesinger, Debora Botequio Moretti, Elaine Cristina Marqueze, Elaine Vieira Santos, Evandra Strazza Rodrigues, Heidge Fukumasu, Jayme Augusto de Souza-Neto, JosÃ© Salvatore Leister PatanÃ©, Luiz Alcantara, Luiz Lehmann Coutinho, Maria Carolina Elias, MaurÃ­cio Lacerda Nogueira, Rafael dos Santos Bezerra, Raul Mach…	https://www.gisaid.org/	?	?	2021-11-01	?
hCoV19BrazilSPreBUTCRSLSE16AMO102021	betacoronavirus	EPI_ISL_5802506	?	2021-04-20	South America	Brazil	Sao Paulo		South America	Brazil	Sao Paulo	genome	29888	Human	unknown	unknown	?	P.1	GR	Biofast	Instituto Butantan	Dimas Tadeu Covas, Antonio Jorge Martins, Claudia Renata dos Santos Barros, David Schlesinger, Debora Botequio Moretti, Elaine Cristina Marqueze, Elaine Vieira Santos, Evandra Strazza Rodrigues, Heidge Fukumasu, Jayme Augusto de Souza-Neto, JosÃ© Salvatore Leister PatanÃ©, Luiz Alcantara, Luiz Lehmann Coutinho, Maria Carolina Elias, MaurÃ­cio Lacerda Nogueira, Rafael dos Santos Bezerra, Raul Mach…	https://www.gisaid.org/	?	?	2021-11-01	?
hCoV19BrazilSPreBUTCRSLSE17AMO202021	betacoronavirus	EPI_ISL_5802541	?	2021-04-27	South America	Brazil	Sao Paulo		South America	Brazil	Sao Paulo	genome	29868	Human	unknown	unknown	?	P.1	GR	Biofast	Instituto Butantan	Dimas Tadeu Covas, Antonio Jorge Martins, Claudia Renata dos Santos Barros, David Schlesinger, Debora Botequio Moretti, Elaine Cristina Marqueze, Elaine Vieira Santos, Evandra Strazza Rodrigues, Heidge Fukumasu, Jayme Augusto de Souza-Neto, JosÃ© Salvatore Leister PatanÃ©, Luiz Alcantara, Luiz Lehmann Coutinho, Maria Carolina Elias, MaurÃ­cio Lacerda Nogueira, Rafael dos Santos Bezerra, Raul Mach…	https://www.gisaid.org/	?	?	2021-11-01	?
hCoV19BrazilSPreBUTCRSSSE17AMO372021	betacoronavirus	EPI_ISL_5802599	?	2021-04-27	South America	Brazil	Sao Paulo		South America	Brazil	Sao Paulo	genome	29863	Human	unknown	unknown	?	P.1.14	GR	Biofast	Instituto Butantan	Dimas Tadeu Covas, Antonio Jorge Martins, Claudia Renata dos Santos Barros, David Schlesinger, Debora Botequio Moretti, Elaine Cristina Marqueze, Elaine Vieira Santos, Evandra Strazza Rodrigues, Heidge Fukumasu, Jayme Augusto de Souza-Neto, JosÃ© Salvatore Leister PatanÃ©, Luiz Alcantara, Luiz Lehmann Coutinho, Maria Carolina Elias, MaurÃ­cio Lacerda Nogueira, Rafael dos Santos Bezerra, Raul Mach…	https://www.gisaid.org/	?	?	2021-11-01	?
hCoV19BrazilSPreBUTCRSUDESTE122021	betacoronavirus	EPI_ISL_5802632	?	2021-04-19	South America	Brazil	Sao Paulo		South America	Brazil	Sao Paulo	genome	29896	Human	unknown	unknown	?	P.1.14	GR	Inside	Instituto Butantan	Dimas Tadeu Covas, Antonio Jorge Martins, Claudia Renata dos Santos Barros, David Schlesinger, Debora Botequio Moretti, Elaine Cristina Marqueze, Elaine Vieira Santos, Evandra Strazza Rodrigues, Heidge Fukumasu, Jayme Augusto de Souza-Neto, JosÃ© Salvatore Leister PatanÃ©, Luiz Alcantara, Luiz Lehmann Coutinho, Maria Carolina Elias, MaurÃ­cio Lacerda Nogueira, Rafael dos Santos Bezerra, Raul Mach…	https://www.gisaid.org/	?	?	2021-11-01	?
hCoV19BrazilSPreBUTFZEA21.367692021	betacoronavirus	EPI_ISL_5802690	?	2021-04-26	South America	Brazil	Sao Paulo		South America	Brazil	Sao Paulo	genome	29890	Human	unknown	unknown	?	P.1	GR	Centro De Saude Iii De Divinolandia	Instituto Butantan	Dimas Tadeu Covas, Antonio Jorge Martins, Claudia Renata dos Santos Barros, David Schlesinger, Debora Botequio Moretti, Elaine Cristina Marqueze, Elaine Vieira Santos, Evandra Strazza Rodrigues, Heidge Fukumasu, Jayme Augusto de Souza-Neto, JosÃ© Salvatore Leister PatanÃ©, Luiz Alcantara, Luiz Lehmann Coutinho, Maria Carolina Elias, MaurÃ­cio Lacerda Nogueira, Rafael dos Santos Bezerra, Raul Mach…	https://www.gisaid.org/	?	?	2021-11-01	?
hCoV19BrazilSPreBUTFZEA21.370312021	betacoronavirus	EPI_ISL_5802692	?	2021-04-25	South America	Brazil	Sao Paulo		South America	Brazil	Sao Paulo	genome	29868	Human	unknown	unknown	?	P.1	GR	Secretaria De Saude De Santa Gertrudes	Instituto Butantan	Dimas Tadeu Covas, Antonio Jorge Martins, Claudia Renata dos Santos Barros, David Schlesinger, Debora Botequio Moretti, Elaine Cristina Marqueze, Elaine Vieira Santos, Evandra Strazza Rodrigues, Heidge Fukumasu, Jayme Augusto de Souza-Neto, JosÃ© Salvatore Leister PatanÃ©, Luiz Alcantara, Luiz Lehmann Coutinho, Maria Carolina Elias, MaurÃ­cio Lacerda Nogueira, Rafael dos Santos Bezerra, Raul Mach…	https://www.gisaid.org/	?	?	2021-11-01	?
hCoV19BrazilSPreBUTFZEA21.371302021	betacoronavirus	EPI_ISL_5802693	?	2021-04-26	South America	Brazil	Sao Paulo		South America	Brazil	Sao Paulo	genome	29892	Human	unknown	unknown	?	P.1	GR	Vigilancia Epidemiologica E Controle De Vetores Pirassununga	Instituto Butantan	Dimas Tadeu Covas, Antonio Jorge Martins, Claudia Renata dos Santos Barros, David Schlesinger, Debora Botequio Moretti, Elaine Cristina Marqueze, Elaine Vieira Santos, Evandra Strazza Rodrigues, Heidge Fukumasu, Jayme Augusto de Souza-Neto, JosÃ© Salvatore Leister PatanÃ©, Luiz Alcantara, Luiz Lehmann Coutinho, Maria Carolina Elias, MaurÃ­cio Lacerda Nogueira, Rafael dos Santos Bezerra, Raul Mach…	https://www.gisaid.org/	?	?	2021-11-01	?
hCoV19BrazilSPreBUTFZEA21.378572021	betacoronavirus	EPI_ISL_5802704	?	2021-04-27	South America	Brazil	Sao Paulo		South America	Brazil	Sao Paulo	genome	29862	Human	unknown	unknown	?	P.1	GR	Unidade Basica De Saude Dr Matheus Gabriel Bonassa	Instituto Butantan	Dimas Tadeu Covas, Antonio Jorge Martins, Claudia Renata dos Santos Barros, David Schlesinger, Debora Botequio Moretti, Elaine Cristina Marqueze, Elaine Vieira Santos, Evandra Strazza Rodrigues, Heidge Fukumasu, Jayme Augusto de Souza-Neto, JosÃ© Salvatore Leister PatanÃ©, Luiz Alcantara, Luiz Lehmann Coutinho, Maria Carolina Elias, MaurÃ­cio Lacerda Nogueira, Rafael dos Santos Bezerra, Raul Mach…	https://www.gisaid.org/	?	?	2021-11-01	?
hCoV19BrazilSPreBUTFZEA21.379312021	betacoronavirus	EPI_ISL_5802709	?	2021-04-28	South America	Brazil	Sao Paulo		South America	Brazil	Sao Paulo	genome	29824	Human	unknown	unknown	?	P.1.14	GR	Centro De Saude Iii De Aguas De Sao Pedro	Instituto Butantan	Dimas Tadeu Covas, Antonio Jorge Martins, Claudia Renata dos Santos Barros, David Schlesinger, Debora Botequio Moretti, Elaine Cristina Marqueze, Elaine Vieira Santos, Evandra Strazza Rodrigues, Heidge Fukumasu, Jayme Augusto de Souza-Neto, JosÃ© Salvatore Leister PatanÃ©, Luiz Alcantara, Luiz Lehmann Coutinho, Maria Carolina Elias, MaurÃ­cio Lacerda Nogueira, Rafael dos Santos Bezerra, Raul Mach…	https://www.gisaid.org/	?	?	2021-11-01	?
hCoV19BrazilSPreBUTFZEA21.379782021	betacoronavirus	EPI_ISL_5802711	?	2021-04-28	South America	Brazil	Sao Paulo		South America	Brazil	Sao Paulo	genome	29827	Human	unknown	unknown	?	P.1	GR	Centro De Saude De Analandia	Instituto Butantan	Dimas Tadeu Covas, Antonio Jorge Martins, Claudia Renata dos Santos Barros, David Schlesinger, Debora Botequio Moretti, Elaine Cristina Marqueze, Elaine Vieira Santos, Evandra Strazza Rodrigues, Heidge Fukumasu, Jayme Augusto de Souza-Neto, JosÃ© Salvatore Leister PatanÃ©, Luiz Alcantara, Luiz Lehmann Coutinho, Maria Carolina Elias, MaurÃ­cio Lacerda Nogueira, Rafael dos Santos Bezerra, Raul Mach…	https://www.gisaid.org/	?	?	2021-11-01	?
hCoV19BrazilSPreBUTFZEA21.382442021	betacoronavirus	EPI_ISL_5802717	?	2021-04-29	South America	Brazil	Sao Paulo		South America	Brazil	Sao Paulo	genome	29857	Human	unknown	unknown	?	P.1.14	GR	Unidade Mista De Saude Mombuca	Instituto Butantan	Dimas Tadeu Covas, Antonio Jorge Martins, Claudia Renata dos Santos Barros, David Schlesinger, Debora Botequio Moretti, Elaine Cristina Marqueze, Elaine Vieira Santos, Evandra Strazza Rodrigues, Heidge Fukumasu, Jayme Augusto de Souza-Neto, JosÃ© Salvatore Leister PatanÃ©, Luiz Alcantara, Luiz Lehmann Coutinho, Maria Carolina Elias, MaurÃ­cio Lacerda Nogueira, Rafael dos Santos Bezerra, Raul Mach…	https://www.gisaid.org/	?	?	2021-11-01	?
hCoV19BrazilSPreBUTFZEA21.383952021	betacoronavirus	EPI_ISL_5802726	?	2021-04-28	South America	Brazil	Sao Paulo		South America	Brazil	Sao Paulo	genome	29840	Human	unknown	unknown	?	B.1.1.7	GR	Unidade Mista Osvaldo P Camargo Elias Fausto	Instituto Butantan	Dimas Tadeu Covas, Antonio Jorge Martins, Claudia Renata dos Santos Barros, David Schlesinger, Debora Botequio Moretti, Elaine Cristina Marqueze, Elaine Vieira Santos, Evandra Strazza Rodrigues, Heidge Fukumasu, Jayme Augusto de Souza-Neto, JosÃ© Salvatore Leister PatanÃ©, Luiz Alcantara, Luiz Lehmann Coutinho, Maria Carolina Elias, MaurÃ­cio Lacerda Nogueira, Rafael dos Santos Bezerra, Raul Mach…	https://www.gisaid.org/	?	?	2021-11-01	?
hCoV19BrazilSPreBUTFZEA21.385192021	betacoronavirus	EPI_ISL_5802727	?	2021-04-29	South America	Brazil	Sao Paulo		South America	Brazil	Sao Paulo	genome	29833	Human	unknown	unknown	?	P.1.14	G	Centro De Saude Ii Dr Jose Paione Mococa	Instituto Butantan	Dimas Tadeu Covas, Antonio Jorge Martins, Claudia Renata dos Santos Barros, David Schlesinger, Debora Botequio Moretti, Elaine Cristina Marqueze, Elaine Vieira Santos, Evandra Strazza Rodrigues, Heidge Fukumasu, Jayme Augusto de Souza-Neto, JosÃ© Salvatore Leister PatanÃ©, Luiz Alcantara, Luiz Lehmann Coutinho, Maria Carolina Elias, MaurÃ­cio Lacerda Nogueira, Rafael dos Santos Bezerra, Raul Mach…	https://www.gisaid.org/	?	?	2021-11-01	?
hCoV19BrazilSPreBUTFZEA21.386672021	betacoronavirus	EPI_ISL_5802731	?	2021-04-30	South America	Brazil	Sao Paulo		South America	Brazil	Sao Paulo	genome	29842	Human	unknown	unknown	?	P.1	GR	Vigilancia Epidemiologica E Controle De Vetores Pirassununga	Instituto Butantan	Dimas Tadeu Covas, Antonio Jorge Martins, Claudia Renata dos Santos Barros, David Schlesinger, Debora Botequio Moretti, Elaine Cristina Marqueze, Elaine Vieira Santos, Evandra Strazza Rodrigues, Heidge Fukumasu, Jayme Augusto de Souza-Neto, JosÃ© Salvatore Leister PatanÃ©, Luiz Alcantara, Luiz Lehmann Coutinho, Maria Carolina Elias, MaurÃ­cio Lacerda Nogueira, Rafael dos Santos Bezerra, Raul Mach…	https://www.gisaid.org/	?	?	2021-11-01	?
hCoV19BrazilRNFIOCRUZIAM47212021	betacoronavirus	EPI_ISL_5915206	?	2021-04-19	South America	Brazil	Rio Grande do Norte	Sao Tome	South America	Brazil	Rio Grande do Norte	genome	29795	Human	53	Female	?	P.1	GR	AMALAB/FACISA/UFRN	WallauLab on behalf of Fiocruz COVID-19 Genomic Surveillance Network	Allan Roberto Dias Nunes, Joana Cristina Medeiros Tavares Marques, Katya Anaya Jacinto, Mariane dos Santos Duarte, Marcelo Henrique dos Santos Paiva, Cassia Docena, Matheus Filgueira Bezerra, Filipe Zimmer Dezordi, Antonio Marinho da Silva Neto, Lais Ceschini Machado, Lilian Caroliny Amorim Silva, Gustavo Barbosa de Lima, Alexandre Freitas da Silva, Sinval Pinto BrandÃ£o Filho, ConstÃ¢ncia FlÃ¡vi…	https://www.gisaid.org/	?	?	2021-11-04	?
hCoV19BrazilRNFIOCRUZIAM47282021	betacoronavirus	EPI_ISL_5915208	?	2021-04-25	South America	Brazil	Rio Grande do Norte	Sao Tome	South America	Brazil	Rio Grande do Norte	genome	29800	Human	63	Male	?	P.1	GR	AMALAB/FACISA/UFRN	WallauLab on behalf of Fiocruz COVID-19 Genomic Surveillance Network	Allan Roberto Dias Nunes, Joana Cristina Medeiros Tavares Marques, Katya Anaya Jacinto, Mariane dos Santos Duarte, Marcelo Henrique dos Santos Paiva, Cassia Docena, Matheus Filgueira Bezerra, Filipe Zimmer Dezordi, Antonio Marinho da Silva Neto, Lais Ceschini Machado, Lilian Caroliny Amorim Silva, Gustavo Barbosa de Lima, Alexandre Freitas da Silva, Sinval Pinto BrandÃ£o Filho, ConstÃ¢ncia FlÃ¡vi…	https://www.gisaid.org/	?	?	2021-11-04	?
hCoV19BrazilRNFIOCRUZIAM47352021	betacoronavirus	EPI_ISL_5915224	?	2021-04-26	South America	Brazil	Rio Grande do Norte	Sao Paulo Do Potengi	South America	Brazil	Rio Grande do Norte	genome	29643	Human	60	Male	?	P.1	GR	AMALAB/FACISA/UFRN	WallauLab on behalf of Fiocruz COVID-19 Genomic Surveillance Network	Allan Roberto Dias Nunes, Joana Cristina Medeiros Tavares Marques, Katya Anaya Jacinto, Mariane dos Santos Duarte, Marcelo Henrique dos Santos Paiva, Cassia Docena, Matheus Filgueira Bezerra, Filipe Zimmer Dezordi, Antonio Marinho da Silva Neto, Lais Ceschini Machado, Lilian Caroliny Amorim Silva, Gustavo Barbosa de Lima, Alexandre Freitas da Silva, Sinval Pinto BrandÃ£o Filho, ConstÃ¢ncia FlÃ¡vi…	https://www.gisaid.org/	?	?	2021-11-04	?
hCoV19BrazilRNFIOCRUZIAM47202021	betacoronavirus	EPI_ISL_5915250	?	2021-04-18	South America	Brazil	Rio Grande do Norte	Santa Cruz	South America	Brazil	Rio Grande do Norte	genome	29765	Human	13	Female	?	P.1	GR	AMALAB/FACISA/UFRN	WallauLab on behalf of Fiocruz COVID-19 Genomic Surveillance Network	Allan Roberto Dias Nunes, Joana Cristina Medeiros Tavares Marques, Katya Anaya Jacinto, Mariane dos Santos Duarte, Marcelo Henrique dos Santos Paiva, Cassia Docena, Matheus Filgueira Bezerra, Filipe Zimmer Dezordi, Antonio Marinho da Silva Neto, Lais Ceschini Machado, Lilian Caroliny Amorim Silva, Gustavo Barbosa de Lima, Alexandre Freitas da Silva, Sinval Pinto BrandÃ£o Filho, ConstÃ¢ncia FlÃ¡vi…	https://www.gisaid.org/	?	?	2021-11-04	?
hCoV19BrazilRNFIOCRUZIAM47312021	betacoronavirus	EPI_ISL_5915251	?	2021-04-26	South America	Brazil	Rio Grande do Norte	Santa Cruz	South America	Brazil	Rio Grande do Norte	genome	29701	Human	30	Female	?	P.1	GR	AMALAB/FACISA/UFRN	WallauLab on behalf of Fiocruz COVID-19 Genomic Surveillance Network	Allan Roberto Dias Nunes, Joana Cristina Medeiros Tavares Marques, Katya Anaya Jacinto, Mariane dos Santos Duarte, Marcelo Henrique dos Santos Paiva, Cassia Docena, Matheus Filgueira Bezerra, Filipe Zimmer Dezordi, Antonio Marinho da Silva Neto, Lais Ceschini Machado, Lilian Caroliny Amorim Silva, Gustavo Barbosa de Lima, Alexandre Freitas da Silva, Sinval Pinto BrandÃ£o Filho, ConstÃ¢ncia FlÃ¡vi…	https://www.gisaid.org/	?	?	2021-11-04	?
hCoV19BrazilRNFIOCRUZIAM47362021	betacoronavirus	EPI_ISL_5915327	?	2021-04-29	South America	Brazil	Rio Grande do Norte	Serra Caiada	South America	Brazil	Rio Grande do Norte	genome	29726	Human	36	Male	?	P.1.14	GR	AMALAB/FACISA/UFRN	WallauLab on behalf of Fiocruz COVID-19 Genomic Surveillance Network	Allan Roberto Dias Nunes, Joana Cristina Medeiros Tavares Marques, Katya Anaya Jacinto, Mariane dos Santos Duarte, Marcelo Henrique dos Santos Paiva, Cassia Docena, Matheus Filgueira Bezerra, Filipe Zimmer Dezordi, Antonio Marinho da Silva Neto, Lais Ceschini Machado, Lilian Caroliny Amorim Silva, Gustavo Barbosa de Lima, Alexandre Freitas da Silva, Sinval Pinto BrandÃ£o Filho, ConstÃ¢ncia FlÃ¡vi…	https://www.gisaid.org/	?	?	2021-11-04	?
hCoV19BrazilRNFIOCRUZIAM47292021	betacoronavirus	EPI_ISL_5915377	?	2021-04-23	South America	Brazil	Rio Grande do Norte	Tangara	South America	Brazil	Rio Grande do Norte	genome	29813	Human	33	Female	?	P.2	GR	AMALAB/FACISA/UFRN	WallauLab on behalf of Fiocruz COVID-19 Genomic Surveillance Network	Allan Roberto Dias Nunes, Joana Cristina Medeiros Tavares Marques, Katya Anaya Jacinto, Mariane dos Santos Duarte, Marcelo Henrique dos Santos Paiva, Cassia Docena, Matheus Filgueira Bezerra, Filipe Zimmer Dezordi, Antonio Marinho da Silva Neto, Lais Ceschini Machado, Lilian Caroliny Amorim Silva, Gustavo Barbosa de Lima, Alexandre Freitas da Silva, Sinval Pinto BrandÃ£o Filho, ConstÃ¢ncia FlÃ¡vi…	https://www.gisaid.org/	?	?	2021-11-04	?
hCoV19BrazilCEFIOCRUZ210592021	betacoronavirus	EPI_ISL_6229698	?	2021-04-29	South America	Brazil	Ceara	Juazeiro Do Norte	South America	Brazil	Ceara	genome	29808	Human	23	Male	?	P.1	GR	CADEIA PUBLICA DE JUAZEIRO DO NORTE TOURINHO	ACME Lab, Oswaldo Cruz Foundation, FIOCRUZ/CE	Fabio Miyajima, Veridiana Pessoa Miyajima, Fernando Braga Stehling, Thais de Oliveira Costa, Thais Ferreira de Oliveira, Joaquim Cesar do Nascimento Sousa Junior, Jamille Maria Mendes Bezerra, Ticiane Cavalcante de Souza, Carlos Leonardo de Aragao Araujo , Francisco Eder de Moura Lopes, Pedro Miguel Carneiro Jeronimo, Cleber Furtado Aksenen, Suzana Porto Almeida, Igor Oliveira Duarte, Cecilia Lei…	https://www.gisaid.org/	?	?	2021-11-12	?
hCoV19BrazilMGFIOCRUZ1962021	betacoronavirus	EPI_ISL_6701386	?	2021-04-27	South America	Brazil	Minas Gerais	Monte Santo De Minas	South America	Brazil	Minas Gerais	genome	29847	Human	78	Female	?	P.1	GR	FundaÃ§Ã£o Ezequiel Dias	Instituto RenÃ© Rachou / Fiocruz Minas	ThaÃ­s Silva, Caroline Penido, FlÃ¡vio AraÃºjo, Anna Salim, AndrÃ© Bernardes, Felipe Iani, Rubens do Monte Neto, Gabriel Fernandes, Pedro Alves	https://www.gisaid.org/	?	?	2021-11-25	?
hCoV19BrazilMGFIOCRUZ2002021	betacoronavirus	EPI_ISL_6701388	?	2021-04-29	South America	Brazil	Minas Gerais	Entre Folhas	South America	Brazil	Minas Gerais	genome	29833	Human	64	Female	?	P.1	GR	FundaÃ§Ã£o Ezequiel Dias	Instituto RenÃ© Rachou / Fiocruz Minas	ThaÃ­s Silva, Caroline Penido, FlÃ¡vio AraÃºjo, Anna Salim, AndrÃ© Bernardes, Felipe Iani, Rubens do Monte Neto, Gabriel Fernandes, Pedro Alves	https://www.gisaid.org/	?	?	2021-11-25	?
hCoV19BrasilBAFIOCRUZPVM655552021	betacoronavirus	EPI_ISL_6907906	?	2021-04-28	South America	Brazil	Bahia	Salvador	South America	Brazil	Bahia	genome	29796	Human	25	Male	?	P.1	GR	Plataforma de Vigilancia Molecular (PVM) - FIOCRUZ/BA	Plataforma de Vigilancia Molecular (PVM) - FIOCRUZ/BA	Laise de Moraes, Francys A Rangel, Eduardo Oyama, Laila A da Silva, Marina Cucco, Pedro Silveira, Tiago Graf, Clarissa AraÃºjo Gurgel, Leonardo Paiva Farias, Bruno Bezerril Andrade, Camila I. de Oliveira, Ricardo Khouri on behalf of the Fiocruz COVID-19 Genomic Surveillance Network.	https://www.gisaid.org/	?	?	2021-11-30	?
hCoV19BrasilBAFIOCRUZPVM635912021	betacoronavirus	EPI_ISL_6908427	?	2021-04-17	South America	Brazil	Bahia	Salvador	South America	Brazil	Bahia	genome	29861	Human	68	Male	?	P.1	GR	Plataforma de Vigilancia Molecular (PVM) - FIOCRUZ/BA	Plataforma de Vigilancia Molecular (PVM) - FIOCRUZ/BA	Laise de Moraes, Francys A Rangel, Eduardo Oyama, Laila A da Silva, Marina Cucco, Pedro Silveira, Tiago Graf, Clarissa AraÃºjo Gurgel, Leonardo Paiva Farias, Bruno Bezerril Andrade, Camila I. de Oliveira, Ricardo Khouri on behalf of the Fiocruz COVID-19 Genomic Surveillance Network.	https://www.gisaid.org/	?	?	2021-11-30	?
hCoV19BrasilBAFIOCRUZPVM644632021	betacoronavirus	EPI_ISL_6908435	?	2021-04-22	South America	Brazil	Bahia	Salvador	South America	Brazil	Bahia	genome	29803	Human	12	Female	?	P.1	GR	Plataforma de Vigilancia Molecular (PVM) - FIOCRUZ/BA	Plataforma de Vigilancia Molecular (PVM) - FIOCRUZ/BA	Laise de Moraes, Francys A Rangel, Eduardo Oyama, Laila A da Silva, Marina Cucco, Pedro Silveira, Tiago Graf, Clarissa AraÃºjo Gurgel, Leonardo Paiva Farias, Bruno Bezerril Andrade, Camila I. de Oliveira, Ricardo Khouri on behalf of the Fiocruz COVID-19 Genomic Surveillance Network.	https://www.gisaid.org/	?	?	2021-11-30	?
hCoV19BrasilBAFIOCRUZPVM648072021	betacoronavirus	EPI_ISL_6908437	?	2021-04-26	South America	Brazil	Bahia	Salvador	South America	Brazil	Bahia	genome	29802	Human	28	Female	?	P.1	GR	Plataforma de Vigilancia Molecular (PVM) - FIOCRUZ/BA	Plataforma de Vigilancia Molecular (PVM) - FIOCRUZ/BA	Laise de Moraes, Francys A Rangel, Eduardo Oyama, Laila A da Silva, Marina Cucco, Pedro Silveira, Tiago Graf, Clarissa AraÃºjo Gurgel, Leonardo Paiva Farias, Bruno Bezerril Andrade, Camila I. de Oliveira, Ricardo Khouri on behalf of the Fiocruz COVID-19 Genomic Surveillance Network.	https://www.gisaid.org/	?	?	2021-11-30	?
hCoV19BrasilBAFIOCRUZPVM637572021	betacoronavirus	EPI_ISL_6908774	?	2021-04-19	South America	Brazil	Bahia	Salvador	South America	Brazil	Bahia	genome	29847	Human	23	Female	?	P.1	GR	Plataforma de Vigilancia Molecular (PVM) - FIOCRUZ/BA	Plataforma de Vigilancia Molecular (PVM) - FIOCRUZ/BA	Laise de Moraes, Francys A Rangel, Eduardo Oyama, Laila A da Silva, Marina Cucco, Pedro Silveira, Tiago Graf, Clarissa AraÃºjo Gurgel, Leonardo Paiva Farias, Bruno Bezerril Andrade, Camila I. de Oliveira, Ricardo Khouri on behalf of the Fiocruz COVID-19 Genomic Surveillance Network.	https://www.gisaid.org/	?	?	2021-11-30	?
hCoV19BrasilBAFIOCRUZPVM641112021	betacoronavirus	EPI_ISL_6908795	?	2021-04-20	South America	Brazil	Bahia	Salvador	South America	Brazil	Bahia	genome	29805	Human	41	Male	?	P.1	GR	Plataforma de Vigilancia Molecular (PVM) - FIOCRUZ/BA	Plataforma de Vigilancia Molecular (PVM) - FIOCRUZ/BA	Laise de Moraes, Francys A Rangel, Eduardo Oyama, Laila A da Silva, Marina Cucco, Pedro Silveira, Tiago Graf, Clarissa AraÃºjo Gurgel, Leonardo Paiva Farias, Bruno Bezerril Andrade, Camila I. de Oliveira, Ricardo Khouri on behalf of the Fiocruz COVID-19 Genomic Surveillance Network.	https://www.gisaid.org/	?	?	2021-11-30	?
hCoV19BrasilBAFIOCRUZPVM644452021	betacoronavirus	EPI_ISL_6908807	?	2021-04-22	South America	Brazil	Bahia	Salvador	South America	Brazil	Bahia	genome	29485	Human	4	Female	?	P.1	GR	Plataforma de Vigilancia Molecular (PVM) - FIOCRUZ/BA	Plataforma de Vigilancia Molecular (PVM) - FIOCRUZ/BA	Laise de Moraes, Francys A Rangel, Eduardo Oyama, Laila A da Silva, Marina Cucco, Pedro Silveira, Tiago Graf, Clarissa AraÃºjo Gurgel, Leonardo Paiva Farias, Bruno Bezerril Andrade, Camila I. de Oliveira, Ricardo Khouri on behalf of the Fiocruz COVID-19 Genomic Surveillance Network.	https://www.gisaid.org/	?	?	2021-11-30	?
hCoV19BrasilBAFIOCRUZPVM644512021	betacoronavirus	EPI_ISL_6908809	?	2021-04-22	South America	Brazil	Bahia	Salvador	South America	Brazil	Bahia	genome	29583	Human	43	Female	?	P.1	GR	Plataforma de Vigilancia Molecular (PVM) - FIOCRUZ/BA	Plataforma de Vigilancia Molecular (PVM) - FIOCRUZ/BA	Laise de Moraes, Francys A Rangel, Eduardo Oyama, Laila A da Silva, Marina Cucco, Pedro Silveira, Tiago Graf, Clarissa AraÃºjo Gurgel, Leonardo Paiva Farias, Bruno Bezerril Andrade, Camila I. de Oliveira, Ricardo Khouri on behalf of the Fiocruz COVID-19 Genomic Surveillance Network.	https://www.gisaid.org/	?	?	2021-11-30	?
hCoV19BrasilBAFIOCRUZPVM644592021	betacoronavirus	EPI_ISL_6908810	?	2021-04-22	South America	Brazil	Bahia	Salvador	South America	Brazil	Bahia	genome	29484	Human	30	Female	?	P.1	GR	Plataforma de Vigilancia Molecular (PVM) - FIOCRUZ/BA	Plataforma de Vigilancia Molecular (PVM) - FIOCRUZ/BA	Laise de Moraes, Francys A Rangel, Eduardo Oyama, Laila A da Silva, Marina Cucco, Pedro Silveira, Tiago Graf, Clarissa AraÃºjo Gurgel, Leonardo Paiva Farias, Bruno Bezerril Andrade, Camila I. de Oliveira, Ricardo Khouri on behalf of the Fiocruz COVID-19 Genomic Surveillance Network.	https://www.gisaid.org/	?	?	2021-11-30	?
hCoV19BrasilBAFIOCRUZPVM644912021	betacoronavirus	EPI_ISL_6908813	?	2021-04-23	South America	Brazil	Bahia	Salvador	South America	Brazil	Bahia	genome	29803	Human	46	Male	?	P.1	GR	Plataforma de Vigilancia Molecular (PVM) - FIOCRUZ/BA	Plataforma de Vigilancia Molecular (PVM) - FIOCRUZ/BA	Laise de Moraes, Francys A Rangel, Eduardo Oyama, Laila A da Silva, Marina Cucco, Pedro Silveira, Tiago Graf, Clarissa AraÃºjo Gurgel, Leonardo Paiva Farias, Bruno Bezerril Andrade, Camila I. de Oliveira, Ricardo Khouri on behalf of the Fiocruz COVID-19 Genomic Surveillance Network.	https://www.gisaid.org/	?	?	2021-11-30	?
hCoV19BrasilBAFIOCRUZPVM654872021	betacoronavirus	EPI_ISL_6908829	?	2021-04-28	South America	Brazil	Bahia	Salvador	South America	Brazil	Bahia	genome	29802	Human	41	Female	?	P.1	GR	Plataforma de Vigilancia Molecular (PVM) - FIOCRUZ/BA	Plataforma de Vigilancia Molecular (PVM) - FIOCRUZ/BA	Laise de Moraes, Francys A Rangel, Eduardo Oyama, Laila A da Silva, Marina Cucco, Pedro Silveira, Tiago Graf, Clarissa AraÃºjo Gurgel, Leonardo Paiva Farias, Bruno Bezerril Andrade, Camila I. de Oliveira, Ricardo Khouri on behalf of the Fiocruz COVID-19 Genomic Surveillance Network.	https://www.gisaid.org/	?	?	2021-11-30	?
[truncated: 32,565 more rows]
