# Supplementary material for: Retrospective Insights of the COVID-19 Epidemic in the Major Latin American City, São Paulo, Southeastern Brazil
Source: Viruses. 2023 Jan 24;15(2):327. doi: 10.3390/v15020327 (PMC9965911; doi:10.3390/v15020327)
Supplement: Supplementary file 1 [file viruses-15-00327-s001.zip › Supplementary Table S3.xlsx]

## Sheet: Transition Rate Gamma
from	to	transition_rate
Central	Central	0
East	Central	0.1174
North	Central	0.099
West	Central	0.0975
Southeast	Central	0.2565
South	Central	0.0729
Central	East	0.1039
East	East	0
North	East	0.1714
West	East	0.1039
Southeast	East	0.7055
South	East	0.2259
Central	North	0.0737
East	North	0.1444
North	North	0
West	North	0.1262
Southeast	North	0.2183
South	North	0.0964
Central	West	0.0799
East	West	0.0963
North	West	0.1388
West	West	0
Southeast	West	0.1019
South	West	0.113
Central	Southeast	0.2621
East	Southeast	0.815
North	Southeast	0.2994
West	Southeast	0.1271
Southeast	Southeast	0
South	Southeast	0.4671
Central	South	0.0755
East	South	0.2643
North	South	0.134
West	South	0.1427
Southeast	South	0.4731
South	South	0

## Sheet: Transition Rate Delta
from	to	transition_rate
Central	Central	0
East	Central	0.2697
North	Central	0.1976
West	Central	0.1428
Southeast	Central	0.1107
South	Central	0.1235
Central	East	0.2146
East	East	0
North	East	0.2023
West	East	0.1586
Southeast	East	0.4015
South	East	0.2026
Central	North	0.2203
East	North	0.2835
North	North	0
West	North	0.2911
Southeast	North	0.1852
South	North	0.1377
Central	West	0.1193
East	West	0.1665
North	West	0.2181
West	West	0
Southeast	West	0.1105
South	West	0.1305
Central	Southeast	0.1296
East	Southeast	0.5903
North	Southeast	0.1944
West	Southeast	0.1547
Southeast	Southeast	0
South	Southeast	0.263
Central	South	0.1191
East	South	0.2456
North	South	0.1191
West	South	0.1506
Southeast	South	0.2168
South	South	0

## Sheet: Transition Rate Omicron
from	to	transition_rate
Central	Central	0
East	Central	0.1174
North	Central	0.099
West	Central	0.0975
Southeast	Central	0.2565
South	Central	0.0729
Central	East	0.1039
East	East	0
North	East	0.1714
West	East	0.1039
Southeast	East	0.7055
South	East	0.2259
Central	North	0.0737
East	North	0.1444
North	North	0
West	North	0.1262
Southeast	North	0.2183
South	North	0.0964
Central	West	0.0799
East	West	0.0963
North	West	0.1388
West	West	0
Southeast	West	0.1019
South	West	0.113
Central	Southeast	0.2621
East	Southeast	0.815
North	Southeast	0.2994
West	Southeast	0.1271
Southeast	Southeast	0
South	Southeast	0.4671
Central	South	0.0755
East	South	0.2643
North	South	0.134
West	South	0.1427
Southeast	South	0.4731
South	South	0
